# Supplementary material for: Highly expressed genes evolve under strong epistasis from a proteome-wide scan in E. coli
Source: Sci Rep. 2017 Nov 20;7:15844. doi: 10.1038/s41598-017-16030-z (PMC5696520; doi:10.1038/s41598-017-16030-z)
Supplement: Supplementary file 2 — Table S1 [file 41598_2017_16030_MOESM2_ESM.xlsx]

## Sheet: TableS1.csv
Table S1. Estimated epistasis among E. coli genes and genomic features
Data	References:
Epistasis, dN, dS, dN/dS, Ru, GC content	This work
Protein abundance	Taniguchi, Y., Choi, P. J., Li, G. W., Chen, H., Babu, M., Hearn, J., ... & Xie, X. S. (2010). Quantifying E. coli proteome and transcriptome with single-molecule sensitivity in single cells. science, 329(5991), 533-538.
Expression	Taniguchi, Y., Choi, P. J., Li, G. W., Chen, H., Babu, M., Hearn, J., ... & Xie, X. S. (2010). Quantifying E. coli proteome and transcriptome with single-molecule sensitivity in single cells. science, 329(5991), 533-538.
PPI interaction	Arifuzzaman, M., Maeda, M., Itoh, A., Nishikata, K., Takita, C., Saito, R., ... & Tsuzuki, K. (2006). Large-scale identification of protein–protein interaction of Escherichia coli K-12. Genome research, 16(5), 686-691. Chicago Arifuzzaman, M., Maeda, M., Itoh, A., Nishikata, K., Takita, C., Saito, R., ... & Tsuzuki, K. (2006). Large-scale identification of protein–protein interaction of Escherich…
Essentiality	Taniguchi, Y., Choi, P. J., Li, G. W., Chen, H., Babu, M., Hearn, J., ... & Xie, X. S. (2010). Quantifying E. coli proteome and transcriptome with single-molecule sensitivity in single cells. science, 329(5991), 533-538.
Codon adaptation index (CAI)	Lu, P., Vogel, C., Wang, R., Yao, X., & Marcotte, E. M. (2007). Absolute protein expression profiling estimates the relative contributions of transcriptional and translational regulation. Nature biotechnology, 25(1), 117-124.
b_id	gene	Epis	dN	dS	dN/dS	Ru	%GC	Protein_abundance	RNA_expression	ppi_interaction	Essentiality	CAI
b0001	thrL	-27.0367	0.0420083	0.168086	0.28107	0.0100251	0.466667		6.73558			0.687685
b0002	thrA	0.583028	0.281977	5.65348	0.14801	0.354964	0.559312	2160	15.7967	3		0.417476
b0003	thrB	0.448824	0.330939		0.18732	0.339855	0.593607	442	8.1401	3		0.406926
b0004	thrC	0.390544	0.367004		0.25343	0.41583	0.449074	3501	12.8433	1		0.45679
b0006	yaaA	0.538349	0.262543	6.42079	0.13685	0.296436	0.494898	1105	1.13783	1	0	0.417054
b0007	yaaJ	0.30846	0.391167	7.46945	0.25262	0.365301	0.645		0.408698			0.391342
b0008	talB	0.650163	0.194632		0.13753	0.393126	0.226463	15811	20.0537			0.669925
b0009	mog	0.613579	0.163204		0.06998	0.181098	0.552894	181	1.81923	2	0	0.448153
b0010	yaaH	0.261828	0.221932	4.58468	0.13609	0.184361	0.529101					0.6385
b0014	dK	0.533869	0.142701	4.73249	0.097596	0.209374	0.444043	59770	15.7792	1	0	0.770383
b0015	dJ	0.63295	0.210865	5.79734	0.11506	0.313472	0.361222	2011	5.84402	3	0	0.584349
b0018	gef	-5.30389	0.0972618	0.300417	0.37506	0.0594966	0.534483					0.384391
b0019	nhaA	0.545395	0.273806	6.89719	0.14771	0.324919	0.535043		2.20863			0.383248
b0020	nhaR	0.271248	0.417691	6.76497	0.28454	0.390448	0.695431		0.993919	1		0.380145
b0021	insB_1	0.396401	0.0650432	0.689212	0.14056	0.23287	0.603448					0.325832
b0023	rpsT	0.533735	0.293497		0.17669	0.378947	0.52381	74646	20.4191			0.722682
b0025	ribF	0.593354	0.359349	7.3878	0.17314	0.425776	0.301418	214	6.17445	6	1	0.388231
b0026	ileS	0.620603	0.237855		0.15256	0.402111	0.463824	2886	5.70597	3	1	0.616789
b0027	lspA	0.492977	0.309309		0.2057	0.405702	0.641026		3.95239			0.464787
b0028	slpA	0.526008	0.39943		0.20006	0.422075	0.546926	2785	3.80013	32		0.526615
b0029	lytB	0.540016	0.23742	6.05356	0.14218	0.309097	0.633333	430	2.32774	1	1	0.524805
b0030	yaaF	0.260843	0.102317	1.34043	0.076772	0.103864	0.554433	1217	0.784203			0.401017
b0031	dapB	0.672005	0.2658		0.13894	0.423604	0.508333	2525	6.11334		1	0.435948
b0032	carA	0.613349	0.182709	5.48429	0.1105	0.285788	0.374046	792	12.1336		0	0.489905
b0033	carB	0.631302	0.150769	5.00101	0.097674	0.264916	0.610396	411	11.038	4		0.636955
b0034		0.28577	0.175616	3.93467	0.084164	0.117839	0.465201			2
b0035		-0.0422414	0.0660407	1.97685	0.094158	0.0903418	0.555556			10
b0036	caiD	0.555408	0.0708165	2.00722	0.055249	0.124269	0.550964		1.32818	4		0.456988
b0037		0.542897	0.253903	3.55528	0.15948	0.348893	0.505976			3
b0038	caiB	0.151969	0.0356593	1.2829	0.035773	0.0421836	0.530493		0.61929	5		0.529711
b0039	caiA	0.31977	0.0225459	0.996147	0.017995	0.0264543	0.533156			4		0.548328
b0040	caiT	-0.0761481	0.0424787	1.06328	0.049372	0.0458784	0.531944					0.466557
b0041		#VALUE!	1.03619		inf	0.41203	0.509363			5
b0042	fixB	-0.355671	0.448168	6.97283	0.39437	0.290904	0.470588		0.617396	5	0	0.537907
b0043	fixC	0.28928	0.276888	4.1372	0.14564	0.204919	0.579526			7	0	0.461886
b0044	fixX	0.101881	0.102346	1.95653	0.1025	0.114127	0.588477			4		0.493097
b0045	yaaU	-0.0408112	0.363204	4.87942	0.226	0.217138	0.545171		0.277621			0.368119
b0046	yabF	0.337481	0.248222	3.13752	0.12553	0.189474	0.545455		0.55347	4		0.437876
b0047	kefC	0.4214	0.12672	1.47926	0.098584	0.170384	0.623219	4	1.11732		0	0.406663
b0048	folA	0.456665	0.298958		0.18362	0.33795	0.57277	571	2.55293	5	1	0.471066
b0049	apaH	0.55291	0.311633		0.18989	0.424725	0.577608	92	1.17062	2		0.465332
b0050	apaG	0.462057	0.302171		0.21845	0.406084	0.454167	17	3.05062		0	0.382718
b0051	ksgA	0.545574	0.303414		0.16821	0.370159	0.470476	451	3.24295	3		0.444044
b0052	pdxA	0.428542	0.317558	6.92234	0.22288	0.39002	0.653179	178	2.34826			0.374416
b0053	surA	0.428857	0.504461	6.61016	0.29416	0.515038	0.514329	2548	6.09889	2	0	0.581314
b0054	imp	0.448325	0.492058	7.04005	0.2825	0.512077	0.526636	915	4.46235			0.514584
b0055	yabH	0.520193	0.384682		0.22709	0.473294	0.514815	0	1.82238			0.462816
b0058	yabO	0.479716	0.386707		0.23695	0.455424	0.56746		1.0345		0	0.41571
b0059	hepA	0.614656	0.273381	4.62037	0.16894	0.438414	0.446377	540	2.30073		0	0.592239
b0060	polB	0.609404	0.213755	4.3084	0.12272	0.314187	0.545965			1		0.431597
b0061	araD	0.492721	0.138319	4.41499	0.084919	0.167401	0.572464			6		0.490796
b0062	araA	0.479625	0.168725	2.31248	0.11246	0.216114	0.562984			2		0.56312
b0063	araB	0.415504	0.157382	2.77474	0.10553	0.180549	0.603788		0.674572	1	0	0.504471
b0064	araC	0.44568	0.279947		0.15197	0.274156	0.547049		0.831565	2		0.345024
b0066	yabJ	0.630803	0.213046	5.02118	0.12919	0.349922	0.609819		1.20655	4		0.346831
b0067	yabK	0.606021	0.275062	5.04915	0.12818	0.325348	0.576332		1.50184			0.398111
b0068	tbpA	0.603412	0.20117	3.87892	0.10841	0.273356	0.54993	82	1.93883	6		0.460359
b0069	yabN	0.553061	0.271488	3.6463	0.13668	0.305814	0.563636		0.792666	2		0.408893
b0070		0.385694	0.330579	4.91614	0.19279	0.313834	0.534535
b0071	leuD	0.637967	0.227538		0.1416	0.391125	0.595833	461	6.96186	4		0.522863
b0072	leuC	0.635818	0.221366	5.83598	0.12497	0.343152	0.651355	559	10.9531	2		0.569024
b0073		0.462252	0.285223	5.94353	0.19286	0.358644	0.425225	593		4
b0074	leuA	0.109544	0.479478	6.8552	0.34767	0.39044	0.354167	885	13.0488	7		0.512002
b0075	leuL	-3.73047	0.0810576	0.333035	0.24008	0.0507519	0.493827		3.89456			0.266192
b0076		0.704945	0.248625	5.71746	0.077534	0.262778	0.457847			2
b0077		0.263511	0.546928		0.40328	0.547571	0.676101	114		2
b0078	ilvH	0.588171	0.204998		0.11408	0.277008	0.490814	439	6.50475			0.334272
b0080	fruR	0.202106	0.436204	6.08228	0.28118	0.352403	0.690476	371	1.26289	4	0	0.415457
b0081	yabB	0.604087	0.32857	6.13338	0.16007	0.404306	0.534653	85	6.50278	4	0	0.336647
b0082	yabC	0.623307	0.267475		0.13305	0.353205	0.32716	498	3.31214	1	0	0.446387
b0083	ftsL	0.529687	0.499948		0.22443	0.477193	0.515152	74	4.45511			0.337528
b0084	ftsI	0.480857	0.37576	6.45821	0.2195	0.422812	0.632427	26	2.1013			0.457037
b0085	murE	0.63161	0.315759	6.76481	0.15733	0.427074	0.289593	700	2.85182	2	1	0.477669
b0086	murF	0.51893	0.362252	6.97331	0.19593	0.40728	0.623116	850	1.54209	3	1	0.481998
b0087	mraY	0.521012	0.19058		0.11689	0.244035	0.332108	29	1.99262			0.478111
b0088	murD	0.428461	0.330675	6.57038	0.20865	0.365067	0.644195	115	2.30038	1		0.479636
b0089	ftsW	0.379299	0.365858	6.49973	0.22812	0.36752	0.628758		2.05521			0.426463
b0090	murG	0.525753	0.347468	7.43486	0.18983	0.400277	0.658951	133	2.15389	14	1	0.415387
b0091	murC	0.590545	0.272184	6.18238	0.14488	0.353836	0.630455	671	1.36236	2		0.464962
b0092	ddlB	0.437506	0.40027		0.24909	0.442831	0.60101	912	4.89336			0.3786
b0093	ftsQ	#VALUE!	0.716522		inf	0.629355	0.625		5.63356			0.387751
b0094	ftsA	0.550024	0.329885		0.16952	0.376731	0.627737	792	6.77915		1	0.41216
b0095	ftsZ	0.556417	0.209024		0.11755	0.265001	0.611111	7898	10.0014	7		0.613037
b0096	lpxC	0.645051	0.242814		0.11372	0.320384	0.441489	133	7.61004	2		0.537197
b0097		0.232704	0.143549		0.11075	0.144338	0.545455
b0098	secA	0.558786	0.203276	5.14724	0.12568	0.284851	0.613086	1794	2.91234		1	0.622756
b0099	mutT	0.37165	0.409917		0.27235	0.433437	0.586207		0.867378		0	0.397475
b0101	yacG	0.512151	0.224332		0.14529	0.297818	0.45045	255	1.19313	1	0	0.419766
b0102	yacF	0.601228	0.405082	6.31391	0.18656	0.467836	0.521542	554	1.89405	3		0.409704
b0103	yacE	0.512077	0.39754		0.22804	0.467368	0.326007	63	1.90355			0.361195
b0104	guaC	0.392549	0.139425		0.090337	0.148715	0.469697	1215	4.66747		0	0.552914
b0106	hofC	0.515856	0.430265	6.46666	0.19451	0.401761	0.619048		0.281795			0.327262
b0107	hofB	0.552726	0.275338	6.25992	0.10767	0.240725	0.528395			3	0	0.334873
b0108	ppdD	0.44186	0.263182		0.15923	0.285287	0.632911					0.374889
b0109	dC	0.470208	0.291567	6.24907	0.17639	0.332942	0.548837	568	1.01418	1	0	0.396714
b0110	ampD	0.626183	0.27023	7.31666	0.13253	0.354532	0.613445		1.00762			0.402939
b0111	ampE	-0.279955	0.850434		0.46651	0.364474	0.683761	10	0.904369			0.362559
b0112	aroP	0.227884	0.182457	4.09032	0.13251	0.171619	0.579203	25	5.20918			0.530414
b0113	pdhR	0.287654	0.345926		0.23614	0.331496	0.573333	106	0.86725	6		0.386928
b0114	aceE	0.405727	0.233084	5.31176	0.16839	0.283355	0.52381	11820	18.608	1	0	0.73727
b0115	aceF	0.446632	0.254579	5.06462	0.16267	0.293963	0.423567	22341	11.6945	9	0	0.693858
b0116	lpdA	0.397295	0.454351		0.27038	0.448611	0.340171	30101	19.7956	3	0	0.719739
b0118	acnB	0.501541	0.1615	4.11321	0.10821	0.217089	0.560228	16600	7.90075	7	0	0.646308
b0119		0.636031	0.35542		0.17107	0.470012	0.458333			8	0
b0120	speD	0.653545	0.137992		0.078796	0.227435	0.462366	2106	8.15226	3	0	0.502171
b0121	speE	0.456291	0.31206		0.22683	0.41719	0.562724	1133	12.1652	10		0.508674
b0123	yacK	0.311064	0.164489	1.7532	0.11328	0.164427	0.558352	424	3.39722	2	0	0.454948
b0124	gcd	0.149558	0.298509	2.92086	0.26052	0.306335	0.541667	85	1.36946	4		0.518663
b0125		0.13033	0.453429		0.34874	0.401003	0.586081	2475		6
b0126	yadF	0.109949	0.399951		0.29278	0.328947	0.339286	2319	21.1646	6		0.483312
b0127	yadG	0.321716	0.473463		0.36496	0.538064	0.347079	593	1.69266	2	0	0.411062
b0128	yadH	1			0	0.684211	0		0.939059			0.426968
b0131	panD	0.358948	0.291721	5.8876	0.18264	0.284906	0.530303	542	6.02894	2		0.506048
b0133	panC	0.485469	0.305111		0.18144	0.352632	0.628118	1437	2.72203	5	0	0.484961
b0134	panB	0.447735	0.317156	6.37622	0.20522	0.371597	0.662921	2118	6.01559	6		0.535825
b0139	htrE	0.346989	0.657073	7.90519	0.4067	0.622807	0.534591			2	0	0.357796
b0140	ecpD	0.364828	0.396411	7.73332	0.20267	0.319079	0.539945					0.348543
b0142	folK	0.379224	0.518881		0.3733	0.601344	0.605442		1.1154	2		0.377437
b0143		0.464826	0.291612	5.35782	0.19006	0.355137	0.539506	74		8	0
b0144	yadB	0.480302	0.307437		0.2038	0.392151	0.528529		0.624861	4	0	0.379956
b0145	dksA	0.456437	0.28975		0.22382	0.411765	0.527508	19594	7.27052	8		0.538642
b0146	sfsA	0.560625	0.325401	7.39041	0.15951	0.363038	0.501166		4.6219	5		0.350014
b0147		0.524017	0.356391		0.25972	0.54565	0.547619			2	0
b0148		0.411368	0.381805	5.41896	0.23794	0.404225	0.489927			1
b0149	mrcB	0.368482	0.38902	5.63417	0.25638	0.405974	0.620553	104			0	0.495064
b0151	fhuC	0.271758	0.453834		0.33301	0.45728	0.608466		1.9021	2	0	0.43878
b0153	fhuB	0.339774	0.351378	4.46276	0.22515	0.34102	0.615782		1.02536			0.380412
b0154	hemL	0.435787	0.308694	5.76057	0.23523	0.416917	0.328063	3785	1.83497			0.538387
b0155	yadQ	0.104382	0.446305	6.36729	0.28352	0.316563	0.506726		1.17701			0.374254
b0156	yadR	0.675038	0.204984		0.11868	0.365212	0.533333	3853	3.54586	9	1	0.704188
b0158	yadT	0.125998	0.474388	6.19413	0.30326	0.346979	0.539278					0.357109
b0159	pfs	0.712641	0.196356		0.11445	0.398283	0.578947	3544	2.48483	7		0.544748
b0160	dgt	0.407564	0.414965		0.19469	0.328626	0.612554	3		2		0.349619
b0161	htrA	0.398456	0.321461	5.13703	0.20795	0.345694	0.61474	2586	1.30028	1		0.612926
b0162		0.321136	0.435358	5.60196	0.26791	0.394645	0.580786			2	0
b0164		-0.489019	0.363568	4.5593	0.25882	0.173819	0.54065
b0166	dapD	0.68233	0.178776		0.095889	0.301851	0.604167	8342	9.99684			0.609849
b0167	glnD	0.445302	0.374735	6.29283	0.23818	0.429387	0.484185	280	2.00274	11	0	0.378461
b0168	map	0.542075	0.251817		0.17438	0.380805	0.534392	2077	5.28942	1	1	0.564962
b0169	rpsB	0.544858	0.192995		0.13024	0.286152	0.340782	71379	26.5736	3		0.810752
b0170	tsf	0.538307	0.266231	4.83634	0.17399	0.376852	0.518519	44439	18.6291	1	1	0.808947
b0171	pyrH	0.585939	0.22518		0.12304	0.297154	0.399323	829	10.5258	4	1	0.594549
b0172	frr	0.550967	0.37753		0.19708	0.438899	0.527778	8329	5.84137	3	1	0.643132
b0173	yaeM	0.612159	0.283932	7.27344	0.14314	0.369069	0.35206		1.05519	4		0.41776
b0174	yaeS	0.562265	0.3462	7.40828	0.16484	0.376575	0.641618		2.50089	5	1	0.320701
b0175		0.274694	0.39229		0.2625	0.361916	0.45614	81
b0176	yaeL	0.539862	0.35358	7.10458	0.18068	0.392665	0.618143	14	6.74306			0.344211
b0177	yaeT	0.518288	0.46514	6.04732	0.25537	0.53013	0.605214	3023	6.44908			0.560904
b0178	hlpA	0.275716	0.685991		0.34167	0.471735	0.494444	13249	23.8836		0	0.689142
b0179	lpxD	-0.00216166	1.09368		0.5267	0.525564	0.598916	157	8.84768	15	1	0.482017
b0180	fabZ	0.557756	0.277091		0.17457	0.394737	0.563218	9123	13.2443	2	1	0.528166
b0181	lpxA	#VALUE!	0.358136		inf	0.402594	0.467803	1486	3.43802	13		0.505294
b0182	lpxB	0.516469	0.340808	6.93167	0.18144	0.37524	0.644444	64	1.70177	15	1	0.417335
b0183	rnhB	0.586253	0.247249		0.12897	0.311712	0.627737	213	2.40815	5		0.472739
b0184	dE	0.612232	0.211306	5.14308	0.13071	0.337083	0.420732	28	6.10474	2	1	0.470881
b0185	accA	0.54134	0.197306	5.41747	0.1232	0.268608	0.639323	7972	4.50334	5		0.62076
b0186	ldcC	0.473761	0.159128	3.43066	0.077905	0.148041	0.499099	10	1.43764	2	0	0.402564
b0187		0.610072	0.296745		0.15541	0.398561	0.563218	109		2	0
b0188	mesJ	0.54162	0.429914	7.443	0.23635	0.515621	0.621005	4	1.58811	14		0.345935
b0189		#VALUE!	1.86167		inf	0.512195	0.444444	902		6
b0191	yaeJ	0.396858	0.328409	7.05546	0.20733	0.34375	0.619469		2.33707	6	0	0.32862
b0192	cutF	0.539088	0.224164	4.02263	0.12899	0.279858	0.537713	20	1.27606			0.421226
b0194	proS	0.603955	0.225154	5.84384	0.13801	0.348471	0.414482	6443	4.1841	1		0.64209
b0196	rcsF	0.5873	0.27527		0.12804	0.310249	0.534314	910	4.53588	3		0.412267
b0197	yaeC	0.227195	0.44742	6.38665	0.31198	0.403698	0.594937	3958	16.7155	2	0	0.621591
b0198	yaeE	0.075315	0.357191		0.26173	0.283048	0.649351	349	6.42775			0.504147
b0199	abc	0.350563	0.339613	6.3602	0.21988	0.33857	0.652835	674	4.27227	3		0.465168
b0200	yaeD	0.475095	0.401018		0.23202	0.442023	0.496855	297	3.84527	5		0.464421
b0207	yafB	0.31788	0.259024	5.23392	0.18542	0.271829	0.527911	120	0.850462	1		0.522201
b0211	dniR	0.517282	0.352048	5.80433	0.19938	0.413036	0.520384		3.41047	3	0	0.419658
b0212	gloB	0.655205	0.295108		0.14286	0.414334	0.607143	278	0.740589		0	0.266386
b0214	rnhA	0.600169	0.269926		0.15618	0.390615	0.6	36	1.88202			0.476703
b0215	dQ	#VALUE!	0.436604		inf	0.526316	0.604167	35	1.57823	3		0.382944
b0221		0.366686	0.271839	4.49954	0.19125	0.301983	0.455556	189			0
b0222	gmhA	0.592375	0.337029		0.1853	0.454584	0.611111	4725	4.09003			0.577153
b0225	yafQ	0.0875668	0.397189	8.40781	0.27059	0.296559	0.435897		1.10713	1		0.314207
b0226	dinJ	-0.180819	1.29968	8.13888	0.38532	0.326316	0.5	344	3.0337		0	0.372279
b0228	yafM	1			0	0.416268	0		0.511142	1	0	0.293869
b0231	dinP	0.446784	0.36856	7.33738	0.20473	0.370072	0.528455			4		0.399441
b0232	yafN	-0.0775978	0.0905848	2.22192	0.075426	0.0699946	0.414035		0.480004	1		0.311811
b0233	yafO	0.278756	0.337958	5.99486	0.21234	0.294408	0.44697		0.345128		0	0.337351
b0234	yafP	0.32692	0.465931	7.59751	0.25425	0.377741	0.452381			6		0.357647
b0237	pepD	0.62906	0.288683		0.13796	0.37192	0.538776	5961	2.91734	2	0	0.616635
b0238	gpt	0.633393	0.120185		0.060955	0.166268	0.557377	5762	4.98431	1		0.621674
b0239	yafA	0.605498	0.256699	4.64719	0.12957	0.32844	0.55614	271	1.34012	3	0	0.440398
b0241	phoE	0.558835	0.192269	1.68141	0.10059	0.22801	0.462069		0.334871			0.466276
b0242	proB	0.508897	0.342973		0.18934	0.38554	0.66835	812	3.29017	3		0.457009
b0243	proA	0.277067	0.378185	6.17823	0.24139	0.333904	0.616202	1214	1.42399	6	0	0.48918
b0245	b0245	0.505891	0.238192	4.21128	0.1443	0.292041	0.52451					0.308586
b0246	yafW	0.200165	0.303869	3.54566	0.21136	0.264254	0.498039					0.428149
b0247	ykfG	#VALUE!	0.440437		inf	0.446694	0.614379			2		0.319905
b0253		0.307388	0.38553	4.71346	0.211	0.304644	0.592133
b0259	trs5_1	0.311732	0.290091	4.6131	0.17817	0.258867	0.606838					0.396422
b0260		-0.153137	0.223656	4.62284	0.14425	0.125094	0.614638
b0261	yagD	0.209941	0.192823	1.72094	0.18657	0.236147	0.638474	45		3		0.425499
b0262		0.190854	0.421571	7.20918	0.28446	0.351556	0.620098			3
b0268	yagE	0.0348979	0.954154		0.58496	0.606112	0.666667	737		3		0.476866
b0271	yagH	-0.989056	0.729925		0.57374	0.288448	0.608059	34		6		0.513684
b0273	argF	0.515004	0.273855		0.17983	0.370787	0.583333	11	5.624	8		0.497754
b0283	yagQ	-0.329592	0.712017		0.61981	0.466165	0.627778			4		0.324339
b0284	yagR	-0.414602	0.468887	4.63305	0.37354	0.26406	0.635676			9		0.406324
b0285	yagS	-0.0275057	0.34419	3.85952	0.26919	0.261984	0.606188			3		0.377947
b0286	yagT	-0.146946	0.157588	2.64795	0.13504	0.117739	0.577938			8		0.356733
b0287	yagU	0.132392	0.320861	7.53043	0.13731	0.158263	0.44186	1554	6.5849			0.312925
b0288	ykgJ	#VALUE!	0.538549		inf	0.295113	0.486111		0.487668			0.290416
b0296	ykgM	0.15948	0.387025		0.25745	0.306299	0.360544			7		0.371253
b0306	ykgE	0.120606	0.418503	6.89571	0.24957	0.283798	0.506667	51				0.367494
b0307	ykgF	0.183808	0.350117	6.00517	0.21939	0.268797	0.495211		0.308584	7		0.379124
b0308		-0.248757	0.563406	7.16775	0.35491	0.284211	0.519608	68		6
b0311	betA	0.250772	0.355367	5.56651	0.30867	0.411984	0.565401		0.916181	5		0.497893
b0312	betB	0.171836	0.34146	4.76417	0.27204	0.328486	0.465662	145	2.09424	6		0.543778
b0313		0.386397	0.358455		0.19576	0.319034	0.556355			8
b0314	betT	0.0697793	0.347793	6.10391	0.27415	0.294715	0.555556		1.66329			0.424204
b0315	yahA	-6.17563	0.0217303	0.18233	0.091808	0.0127944	0.45488		1.99888	5		0.388364
b0318	yahD	-0.230802	0.912124		0.5571	0.452632	0.486667			6		0.340296
b0323	yahI	0.0970881	0.370979	5.36904	0.25587	0.283383	0.570076			13		0.445116
b0325	yahK	0.248465	0.271905	5.52791	0.20719	0.275689	0.525547	877	2.68236	5		0.438536
b0328	yahN	-0.037865	0.0947363	2.08604	0.078113	0.0752632	0.503987					0.299925
b0330	prpR	0.148725	0.188208	2.45549	0.12797	0.150328	0.554023			1		0.382985
b0331	prpB	0.262519	0.212253	5.68703	0.14895	0.201971	0.575887	36	0.567529	12		0.492145
b0333	prpC	0.0514152	0.272219	5.43341	0.21427	0.225884	0.455823	278		2		0.508591
b0334	prpD	0.388015	0.211538	4.48673	0.155	0.253274	0.568519	181		2		0.515716
b0335	prpE	0.115307	0.315541	5.54899	0.21248	0.240174	0.683225			6		0.424949
b0336	codB	-0.196449	0.519841		0.36517	0.305212	0.56338	31	9.84637			0.394188
b0337	codA	0.243239	0.348671	4.40879	0.26553	0.350877	0.550654	691	9.41788	5		0.419813
b0338	cynR	0.214257	0.313901	5.21279	0.20125	0.256127	0.553846		0.692854	3		0.28283
b0340	cynS	-0.0331913	0.341354	5.84248	0.24999	0.241959	0.394161			4		0.45219
b0341	cynX	-0.124596	0.68987	6.5348	0.52552	0.467297	0.597796					0.380954
b0342	lacA	-0.441757	0.401871	5.71592	0.31361	0.217519	0.442708			2		0.342922
b0343	lacY	0.139387	0.380394	5.62288	0.25039	0.290944	0.551876					0.440463
b0344	lacZ	0.403461	0.315886	5.74741	0.21576	0.361686	0.533965			3		0.456468
b0346	mhpR	0.176522	0.143244	1.65434	0.12726	0.15454	0.569322	128	1.96277	2		0.346041
b0347	mhpA	0.205797	0.315394	3.37613	0.24554	0.309165	0.574238		0.948562	2		0.486445
b0348	mhpB	0.299457	0.159628	1.86655	0.11744	0.167641	0.583951			5		0.37417
b0349		0.150046	0.0947184	1.17069	0.073652	0.0866541	0.549451			3
b0350		-0.132463	0.502825	5.35751	0.3699	0.326633	0.746479			3
b0351	mhpF	0.452694	0.168993	3.50078	0.10702	0.19554	0.554167			3	0	0.461475
b0352	mhpE	0.465703	0.374434	4.7363	0.17229	0.322461	0.569892	14		9	0	0.472442
b0353		-0.0130714	0.24696	3.7714	0.16867	0.166494	0.576779
b0354		0.426558	0.491757		0.25264	0.440568	0.434959	158		3
b0355	yaiM	0.541465	0.241607	6.61839	0.13985	0.304993	0.509259		0.448966	4		0.398999
b0356	adhC	0.460499	0.183756	5.72802	0.12965	0.240315	0.640523	1528	3.35336	3	0	0.572794
b0365		0.236803	0.28168	4.35393	0.19983	0.261833	0.604987	2		2
b0366	tauB	0.340527	0.212005	3.38917	0.12961	0.196536	0.566667		0.914619	2		0.425763
b0367	tauC	0.159831	0.246644	4.5898	0.18982	0.225931	0.656746		0.854188			0.35663
b0368	tauD	0.160851	0.416622	5.70311	0.3406	0.405888	0.652893			5		0.379093
b0369		0.271749	0.38634	7.05283	0.24111	0.331081	0.572464	819		3
b0376	yaiH	0.512471	0.155025	3.23259	0.099549	0.204191	0.625468		0.792835	13		0.409598
b0377	sbmA	0.44574	0.130095	3.02713	0.078307	0.141282	0.387897	4				0.445247
b0383		0.438459	0.382952	6.90636	0.18927	0.337055	0.690949			2
b0385	yaiC	0.324139	0.394265	5.60029	0.24557	0.363344	0.527671					0.344265
b0386	proC	0.293758	0.524261	8.0066	0.31447	0.445272	0.38806	813	1.91586	3		0.484467
b0387		0.124905	0.380652		0.26351	0.301122	0.640118	54		1	0
b0388	aroL	0.430655	0.390592		0.23708	0.416409	0.393035	356	4.80565	3		0.335987
b0390	aroM	0.397099	0.253707	4.25023	0.14221	0.235876	0.578773	124	0.838173	5		0.358823
b0391	yaiE	0.537274	0.357158		0.18115	0.391484	0.380282	954	5.23117		0	0.470513
b0393	yaiD	0.408926	0.44581		0.29497	0.499041	0.5125	739	3.2831	2		0.525218
b0396		0.0866743	0.205374	3.11143	0.097418	0.106663	0.604736
b0397	sbcC	0.41844	0.567193	6.90421	0.24262	0.417189	0.546667	10	0.912894	1	0	0.396978
b0398	sbcD	0.235383	0.402255	6.20793	0.21611	0.282638	0.522167	14	1.34452	4		0.407537
b0399	phoB	0.534123	0.230126		0.13291	0.28529	0.639303	9	0.830364	2		0.3851
b0400	phoR	0.456453	0.388823	6.13779	0.25118	0.462113	0.638889			1	0	0.37663
b0401	brnQ	0.385021	0.344641	5.40448	0.19369	0.314954	0.558704		0.814253			0.533523
b0402	proY	0.0149204	0.0683151	1.16619	0.063015	0.0639694	0.588419		0.713724			0.500533
b0403	malZ	0.167705	0.693352		0.39242	0.471491	0.52451	1	0.821019	2		0.400754
b0404	yajB	0.567001	0.298575	5.84735	0.15079	0.348246	0.472441		0.718688	2		0.388598
b0405	queA	0.521509	0.228893	5.95995	0.13686	0.286024	0.661269	893	1.94407	5		0.475133
b0406	tgt	0.618781	0.18119	5.96497	0.1005	0.263628	0.307512	1067	7.01734	4		0.525439
b0407	yajC	0.33888	0.369386		0.22954	0.347199	0.591954	7451	10.7379		0	0.641322
b0408	secD	0.397831	0.316849	5.67621	0.19384	0.321903	0.277491	879	3.37293			0.555392
b0409	secF	0.308699	0.365709	6.14209	0.24333	0.351989	0.612403	1250	2.5362			0.523125
b0411	tsx	0.108039	0.320328	3.83043	0.1938	0.217274	0.375622	9242	4.87933			0.706301
b0413	ybaD	0.580675	0.21356		0.11443	0.272891	0.507508	224	4.13537	4		0.486432
b0414	ribD	0.603255	0.335179	7.24094	0.16938	0.426924	0.34434	129	2.64522	4		0.37026
b0415	ribH	0.564207	0.37393		0.20502	0.470452	0.630081	10894	7.02882			0.652119
b0416	nusB	0.36197	0.3553		0.21026	0.329545	0.428571	2372	6.52028	7		0.563055
b0417	thiL	0.469561	0.330796	6.74821	0.20318	0.383041	0.671329	171	1.54644	9		0.409112
b0418	pgpA	#VALUE!	0.323579	7.28564	inf	0.307177	0.54386		1.12956			0.418339
b0420	dxs	0.457182	0.246865	6.10435	0.17194	0.316754	0.349785	697	1.51697	6	1	0.490816
b0421	ispA	0.789583	0.170748		0.078691	0.373977	0.467354	19	3.77539	5	1	0.406801
b0422	xseB	0.339522	0.354985		0.25514	0.386296	0.645833	1353	7.28366	3		0.477434
b0423	yajK	0.514991	0.244318	5.09622	0.16397	0.338076	0.532051	537	2.11363	3		0.554109
b0424		0.479969	0.298405	5.67072	0.18654	0.358709	0.57971	444		4
b0425	apbA	0.210342	0.554156		0.45794	0.579922	0.421053		2.12344	5		0.39212
b0426		0.361652	0.310683	5.99616	0.2075	0.325058	0.513021	10699		2	0
b0428	cyoE	0.223351	0.408313		0.30799	0.396563	0.675926		4.10177		0	0.452077
b0429	cyoD	0.287077	0.303892		0.2319	0.32528	0.392473	324	15.0658		0	0.542525
b0430	cyoC	0.423379	0.228186	4.47593	0.18721	0.324667	0.520988	58	15.5702		0	0.598671
b0431	cyoB	0.357916	0.174368	4.29725	0.1412	0.219909	0.527722	2424	20.3216			0.591499
b0432	cyoA	0.303674	0.759205	6.26152	0.30337	0.435673	0.386275	7655	23.2161	20		0.506249
b0433	ampG	0.273083	0.497771		0.28572	0.393057	0.547619		0.838171			0.353089
b0434		-0.103534	0.923869		0.58597	0.530994	0.486111	6632			0
b0435		0.452601	0.40232		0.24301	0.443936	0.441441	744		11	0
b0436	tig	0.494412	0.39483	5.71186	0.24295	0.480529	0.343391	56164	12.1849	33	0	0.782318
b0437	clpP	0.581537	0.212671		0.14833	0.354464	0.357357	12106	5.52909	20	0	0.490239
b0438	clpX	0.702007	0.131051	5.48603	0.073544	0.246797	0.591837	5494	3.80319	12		0.590306
b0439	lon	0.490958	0.32379		0.20863	0.409848	0.617647	3411	5.65352	6	0	0.563553
b0440	hupB	0.513621	0.289157		0.16855	0.346541	0.613757	80032	12.2009	29	0	0.628643
b0441	ybaU	0.415648	0.639776	7.93129	0.35191	0.602223	0.452381	1678	2.52904	5		0.59586
b0442	ybaV	0.448907	0.377419		0.20989	0.380861	0.575163		0.671055			0.42695
b0443	ybaW	0.688941	0.154532		0.075231	0.241855	0.536364	16	0.645823	4		0.373153
b0444	ybaX	0.408207	0.347338		0.21156	0.35749	0.611111	551	1.75737	10	0	0.43464
b0446		0.279216	0.250978	4.20146	0.13463	0.186783	0.592949			1
b0447		0.266666	0.368707	6.55293	0.23184	0.316145	0.519324
b0448	mdlA	0.667359	0.188356	4.07005	0.093417	0.280834	0.547833		0.459385		0	0.417925
b0449	mdlB	0.603047	0.211961	4.12188	0.11542	0.290765	0.560606		0.454974		0	0.396972
b0450	glnK	0.637169	0.168038		0.082579	0.227596	0.502058	3	1.66618	6		0.473219
b0451	amtB	0.0747545	0.450483		0.29455	0.318348	0.571675	1				0.432871
b0452	tesB	0.50685	0.302901	5.90946	0.17418	0.353199	0.537975	273	0.675122	5		0.440829
b0453		0.501463	0.151301	3.7627	0.083688	0.167867	0.535461	1904
b0454	ybaZ	0.09147	0.424293	7.02275	0.25958	0.285714	0.624339		0.772563	2	0	0.342493
b0459	ylaD	0.54977	0.320489		0.1825	0.405348	0.506024	511	1.06986	16	0	0.370856
b0460	hha	0.74314	0.13092		0.057353	0.223285	0.470588	237	5.49055			0.426737
b0461	ybaJ	0.786513	0.167028		0.040187	0.188241	0.436364		2.04928		0	0.34857
b0462	acrB	0.220062	0.479773	6.1096	0.33611	0.430945	0.636777	643	3.66605			0.542816
b0463	acrA	0.314243	0.576891		0.39403	0.574592	0.532787	4522	7.22624			0.4975
b0464	acrR	0.595241	0.360218	7.28434	0.19526	0.482411	0.501684	40	0.700308	1		0.340751
b0465	aefA	0.3316	0.423144	5.77294	0.2854	0.42699	0.526527	16	1.5836			0.462718
b0467	priC	0.437327	0.534996		0.28874	0.513158	0.578125	20	2.03448	9		0.388234
b0468	ybaN	0.30087	0.458996		0.29259	0.418506	0.482759		1.55273			0.378854
b0469	apt	0.480113	0.328317		0.19726	0.379429	0.607843	6371	5.51831	4		0.630926
b0470	dX	0.510132	0.247906	5.45258	0.15004	0.306287	0.624717	19	2.57349	3	1	0.435888
b0471	ybaB	0.542595	0.228157		0.14655	0.320395	0.614583	11963	5.26481	5	0	0.721379
b0472	recR	0.509309	0.257835		0.16306	0.332307	0.678679	257	4.1571	4		0.468979
b0473	htpG	0.281206	0.294965	5.74446	0.24579	0.341948	0.512077	8121	1.38107	1		0.677381
b0474	adk	0.493584	0.258192		0.1752	0.34596	0.3	8199	11.6371	4	1	0.71755
b0475	hemH	0.422523	0.375154		0.23802	0.412172	0.610778	61	1.16091	8	1	0.429379
b0476	ybaC	0.177592	0.507167		0.35789	0.435173	0.525114			9		0.372672
b0477	gsk	0.568197	0.144227	4.91686	0.073676	0.170624	0.542805	114	0.97469	8		0.476257
b0478	ybaL	0.0436753	0.491946	5.88049	0.36175	0.378271	0.56181	195	1.42396			0.408751
b0479	fsr	0.417616	0.183321	4.42815	0.12798	0.219752	0.433987		0.542116			0.368752
b0480	ushA	0.552115	0.294392	5.94833	0.13591	0.303448	0.518519	459	3.38865	5		0.482154
b0481	ybaK	0.497227	0.316392	6.71488	0.18854	0.375	0.5919	761	1.29056	6	0	0.434851
b0482	ybaP	0.445581	0.496155	6.34543	0.26808	0.483533	0.371134		0.821762	12	0	0.343994
b0484	ybaR	0.286449	0.377834	6.6478	0.24274	0.340186	0.676128	632	0.944074	6		0.466706
b0485	ybaS	0.364817	0.406289	6.91922	0.2276	0.358322	0.60793	47	3.52788	2	0	0.406639
b0487	ybbI	0.561578	0.20173		0.1241	0.283061	0.458333	103	2.53596	1		0.446487
b0488	ybbJ	0.25854	0.538962		0.34905	0.47076	0.661111		1.05044			0.323947
b0490	ybbL	0.559807	0.202548	3.39212	0.1295	0.294189	0.453237	162	0.873434	6		0.344095
b0491		0.408546	0.379742	5.88004	0.21817	0.368871	0.534279
b0492		0.436697	0.410877	6.56116	0.2736	0.485707	0.651515	4289		5	0
b0494	tesA	0.365313	0.37961	6.16006	0.23854	0.375839	0.61036	120	2.42744			0.389476
b0495	ybbA	0.361537	0.314407		0.24046	0.376623	0.581921	45	1.13338	2		0.358031
b0496	ybbP	#VALUE!	1.77409		inf	0.635913	0.729167	19				0.378812
b0503	ybbB	0.263013	0.344475	4.0712	0.24762	0.33599	0.44358		0.9158	2	0	0.441275
b0504	ybbS	0.412405	0.155699	2.71333	0.075795	0.128992	0.459948		0.332942	3		0.325442
b0505	ybbT	0.384271	0.303314	5.74072	0.1697	0.275608	0.52862		0.626838	4		0.43461
b0506	ybbU	0.434927	0.0619788	1.61733	0.032626	0.0577376	0.425532	179	2.70957	4		0.324074
b0507	gcl	0.110703	0.107672	2.05687	0.083488	0.0938809	0.546851		0.262122	6	0	0.544057
b0508	gip	0.147882	0.523694	7.91895	0.35966	0.422078	0.434426			8		0.431409
b0509	ybbQ	0.0789618	0.439149	6.45218	0.25824	0.280379	0.603376			3		0.498259
b0511		0.194668	0.0345089	1.14733	0.037219	0.0462157	0.488449
b0512	ybbX	0.571041	0.169513	2.63302	0.076651	0.178691	0.513784		0.300446	5		0.668219
b0514	ybbZ	0.399864	0.344509	5.67021	0.20525	0.342006	0.695833			1	0	0.402393
b0515	ylbA	-0.354498	0.427774	5.32315	0.23076	0.170366	0.477954	44	0.322773	9		0.488354
b0516	ylbB	0.266401	0.485938	6.3952	0.27316	0.372356	0.630597		0.714033	5	0	0.414142
b0517	ylbC	-0.0170824	0.109663	2.61589	0.098601	0.0969449	0.525862			7		0.371751
b0518	fdrA	-0.0354962	0.1525	1.68866	0.12956	0.125119	0.552934			4		0.369319
b0522	purK	0.355118	0.386498	6.31044	0.24034	0.372688	0.348877	185	3.83267	5		0.488702
b0523	purE	0.325506	0.372505		0.22426	0.332486	0.660494	719	6.05133	12		0.548206
b0524	ybbF	0.457452	0.405322		0.2538	0.467793	0.565476		2.18903	18	1	0.40903
b0525	ppiB	0.423196	0.222069		0.15938	0.276316	0.493056	3457	13.9634	20	0	0.740263
b0526	cysS	0.49724	0.27529	6.32058	0.18747	0.372881	0.352874	856	1.69684	2	1	0.575543
b0527	ybcI	0.027466	0.289995		0.25593	0.263158	0.596491					0.321199
b0528		0.134773	0.292431		0.21712	0.25094	0.569892	307		5
b0529	folD	0.627133	0.246572		0.14726	0.394939	0.666667	1452	4.23903	5		0.488429
b0530		0.598789	0.192906	2.46582	0.063989	0.15949	0.449275
b0531	sfmC	-31.9904	0.00396111	0.0307792	0.10569	0.00320366	0.427948			2		0.293789
b0532	sfmD	-10.707	0.00818375	0.10312	0.1255	0.0107201	0.47828					0.32838
b0533	sfmH	-6.91451	0.00970156	0.0884153	0.12048	0.0152227	0.453291					0.348896
b0534	sfmF	-19.63	0.016534	0.0878486	0.35558	0.0172361	0.503922					0.283289
b0535	fimZ	0.434791	0.392836	7.74284	0.18523	0.327719	0.39823			6		0.282339
b0543	emrE	0.219353	0.438387		0.28911	0.370347	0.424731		0.430097			0.257269
b0545	ybcL	0.399396	0.380737		0.26701	0.444569	0.628788		0.260807	1		0.31758
b0550	rus	0.318341	0.435637	7.76826	0.22933	0.336429	0.546099					0.454888
b0555	ybcS	#VALUE!	0.962361		inf	0.584211	0.486111		0.489413	1		0.378692
b0556	ybcT	#VALUE!			inf	0.426652	0.444444					0.394442
b0564	appY	#DIV/0!	0	0.00649448	0	0	0.317269		0.129576	17		0.224541
b0565	ompT	-0.5628	0.121905	2.27964	0.1671	0.106923	0.435028	7843	45.1196			0.335132
b0566	envY	-4.54551	0.0384834	0.614328	0.25726	0.0463907	0.459716			13		0.327306
b0568	nfrA	-0.261939	0.446068	3.44023	0.30445	0.241256	0.57197			5	0	0.394164
b0569	nfrB	-0.0149168	0.250188	2.35521	0.19406	0.191208	0.536449		0.353641		0	0.422954
b0570	ybcZ	-0.0379807	0.583905	7.02433	0.39685	0.382329	0.501344	173	1.18814	13	0	0.359331
b0571	ylcA	0.257579	0.280771		0.22199	0.299008	0.57672	53	0.872847	6		0.386269
b0572	ylcB	0.179041	0.140863	1.48193	0.081735	0.0995604	0.608374	605	0.822483			0.355443
b0573	ylcC	0.233619	0.37634	6.00943	0.22495	0.293522	0.460317	1548	1.65267	2		0.555606
b0574	ylcD	0.341779	0.424288	4.93361	0.24756	0.376104	0.572052	385	0.655558	1		0.444832
b0575	ybdE	0.369499	0.26422	5.55102	0.15501	0.245852	0.55873	204				0.414595
b0576	pheP	-0.00449649	0.0350874	0.691884	0.049918	0.0496945	0.5428	16				0.479708
b0577	ybdG	0.374294	0.331527	5.98474	0.20605	0.329308	0.473684		0.527773	3	0	0.41535
b0578	nfnB	0.456467	0.361542	5.8381	0.16362	0.30103	0.578616	2039	5.21823			0.55386
b0581	ybdK	0.241806	0.444851	5.1274	0.29482	0.388845	0.545171	44	1.08241	5	0	0.410532
b0583	entD	0.199566	0.400343	6.17481	0.26962	0.336842	0.498442			11		0.343507
b0584	fepA	0.210452	0.247932	2.69946	0.17889	0.226573	0.54175	222	1.5352	9		0.512731
b0585	fes	-0.24637	1.43939	5.10585	0.47238	0.379005	0.567568	2	0.724879	4		0.342733
b0586	entF	0.199483	0.277672	2.1022	0.22683	0.283354	0.562739	32		5	0	0.406425
b0591	ybdA	0.0978122	0.188222	2.22059	0.15171	0.168158	0.587975		1.20083			0.352249
b0593	entC	0.474147	0.329212	4.49701	0.18168	0.345496	0.575188	57	1.41034	5		0.424136
b0594	entE	0.434126	0.233645	3.88195	0.15587	0.27545	0.570388	26	1.18674	7	0	0.435342
b0595	entB	0.45874	0.225648	4.13155	0.13352	0.246684	0.553544	91	1.91495	18		0.507975
b0596	entA	0.408729	0.284578	4.52186	0.16123	0.272684	0.591228	41	0.513127	7		0.425535
b0598	cstA	-0.043762	0.217331	3.41098	0.17035	0.163208	0.575816	978	8.06607			0.489901
b0599	ybdH	0.273592	0.184757	2.18653	0.1409	0.193968	0.577626	509	1.56392	5		0.410881
b0600	ybdL	0.340873	0.307218	5.24918	0.18241	0.276745	0.613924	26	0.70345	5		0.397221
b0604		0.290766	0.373361	6.06318	0.26083	0.367763	0.559229	203		7	0
b0605	ahpC	0.280184	0.333233		0.23027	0.319901	0.555556	77834	30.8227	7		0.841488
b0606		0.269748	0.239615	4.63508	0.15221	0.208435	0.622372	5161		3
b0607	ybdQ	0.35857	0.347001	5.55559	0.18029	0.281075	0.565079	3224	2.25904	22	0	0.415803
b0610	rnk	0.359794	0.336148		0.2785	0.435016	0.436364	1521	1.74092	19	0	0.462597
b0611	r	0.378487	0.150844	2.3582	0.11758	0.189184	0.591453	98	1.65228		0	0.41371
b0612	ybdS	-0.380756	0.0516761	0.887414	0.049896	0.0361367	0.517488					0.469638
b0613	citG	0.504928	0.311181	5.50168	0.17256	0.348555	0.596045			2	0	0.345615
b0614	ybdU	0.0917332	0.477151	5.94581	0.29844	0.328582	0.635417			4		0.316616
b0615	citF	-0.0206157	0.171859	3.13442	0.12472	0.122201	0.58126			6		0.593992
b0616		0.600364	0.286114		0.16092	0.402666	0.555556
b0617	citD	-0.519064	0.351289	5.07174	0.27736	0.182586	0.561905			1		0.448076
b0618		0.221117	0.334086	5.44506	0.19017	0.244157	0.509091			6
b0619	citA	0.228795	0.408342	5.44619	0.23129	0.299907	0.509749		0.349448	2		0.348902
b0620	citB	0.120445	0.399754	5.82177	0.24008	0.272956	0.532567		0.69794	6	0	0.324589
b0621	dcuC	0.407012	0.338589	5.71927	0.17631	0.297325	0.515906		0.743376			0.444858
b0622	crcA	0.4792	0.264397	5.68399	0.12739	0.244604	0.586538					0.453414
b0623	cspE	#VALUE!			inf	0.538596	0.454545	43365	17.2625	22	0	0.647485
b0624	crcB	-0.0119847	0.459989		0.30182	0.298246	0.605263		0.705539			0.285267
b0627	ybeC	-0.00202438	0.0849237		0.056254	0.0561404	0.466667	46	3.38345		0	0.430515
b0628	lipA	0.501706	0.237921		0.14888	0.298779	0.587169	2685	1.4362	9	0	0.548509
b0630		0.585959	0.259072		0.14416	0.348178	0.654229	19
b0631	ybeD	#VALUE!	0.519633		inf	0.52834	0.509804	9771	2.84318	7	0	0.55395
b0632	dacA	0.398017	0.395273		0.23931	0.397536	0.363208	1960	4.53311		0	0.56406
b0633	rlpA	0.318089	0.350248		0.22152	0.324852	0.567493	727	3.19813			0.383328
b0634	mrdB	0.524537	0.264465	6.61375	0.16513	0.347303	0.525982		2.34058			0.417587
b0635	mrdA	0.419823	0.365138	6.23961	0.235	0.405049	0.312879	14	1.27327			0.502747
b0636	ybeA	0.552709	0.270132		0.164	0.366652	0.545098	129	4.04728	2	0	0.375302
b0637		0.553671	0.307456		0.16261	0.364327	0.411111	185			0
b0638	phpB	0.257645	0.530511	7.0899	0.32417	0.436678	0.532051			3	0	0.342818
b0639	ybeN	#VALUE!	0.670811		inf	0.566482	0.619048	67	2.1107	8		0.389549
b0640	holA	#VALUE!	1.08032		inf	0.667105	0.645022		2.24636	1		0.338555
b0641	rlpB	0.154216	0.915983		0.54809	0.648026	0.621212	368	4.455	3		0.448472
b0642	leuS	0.609715	0.195916	5.4752	0.13971	0.357969	0.458082	2692	5.94678	3	1	0.663143
b0650	ybeW	0.137169	0.358631	5.06352	0.22142	0.25662	0.664912			28	0	0.359046
b0651	ybeK	0.521418	0.130548	2.81379	0.086012	0.179723	0.621543	1192	1.20742	17		0.474861
b0652	gltL	0.496653	0.0942056	3.18111	0.06049	0.120175	0.554439	65	1.83132	6		0.559234
b0653	gltK	0.139529	0.215836	3.68468	0.15186	0.176485	0.507018		1.51351			0.397856
b0654	gltJ	0.192113	0.209733	3.78133	0.13804	0.170866	0.542088		1.25234			0.43699
b0655	ybeJ	0.370068	0.223346	3.66074	0.14245	0.226136	0.482759	3664	7.12169	3	0	0.575476
b0657	lnt	0.450918	0.425709	6.90582	0.23971	0.436565	0.654054	71	1.03557			0.463776
b0658	ybeX	0.527105	0.284838		0.1654	0.349761	0.613946	363	5.14991	7	0	0.537077
b0659	ybeY	0.594048	0.269717		0.15468	0.381031	0.360544	35	4.2053	13	0	0.470698
b0660	ybeZ	0.414321	0.227643		0.14228	0.242932	0.623829	1453	5.7949	4	0	0.540757
b0661	yleA	0.58093	0.193439	5.60573	0.12339	0.294438	0.45291	2315	2.0748	9		0.554606
b0662	yleB	0.4817	0.342987	5.99728	0.20454	0.394636	0.595628	46	1.06496	3	0	0.39568
b0674	asnB	0.545879	0.579453		0.29011	0.638838	0.666667	828	1.3856	3		0.5606
b0675	gD	0.611008	0.0878934	2.1586	0.059001	0.151677	0.535304	1368	2.58066	4		0.508966
b0676	gC	0.620599	0.178203	3.6421	0.081445	0.214667	0.447775	234	2.37121	5	0	0.481223
b0677	gA	0.435596	0.392953	6.4885	0.21868	0.387453	0.326861	752	2.41283	4		0.509694
b0678	gB	0.752731	0.164421	4.66097	0.072559	0.293442	0.539763	1141	1.76301	10		0.595304
b0679	gE	-0.385757	0.191993	1.73264	0.14624	0.105531	0.558947	1768	1.17222			0.592594
b0680	glnS	0.492981	0.217172	5.75906	0.14521	0.286399	0.450249	1712	3.50239	1	1	0.642654
b0683	fur	#VALUE!	0.219179		inf	0.380289	0.575758	10748	7.60079	1	0	0.549561
b0684	fldA	0.691249	0.185652		0.09966	0.322785	0.487395	12231	9.1514	13	1	0.651744
b0686	ybfF	0.610963	0.366708	7.23729	0.15602	0.401042	0.511494	165	0.837741	1	0	0.484833
b0687	seqA	0.599727	0.271854	5.37429	0.122	0.304792	0.483776	2745	5.41752	1	0	0.434761
b0688	pgm	0.533309	0.298046	5.13841	0.14833	0.317833	0.375	2354	1.83284	1	0	0.612531
b0692	potE	0.375339	0.153505	3.74344	0.092525	0.14812	0.555278					0.459172
b0693	speF	0.554053	0.140697	3.21566	0.085219	0.191097	0.494645		0.530504	4		0.476662
b0694	kdpE	0.464738	0.314984	5.80762	0.18706	0.349474	0.54023		1.25832	1	0	0.381342
b0695	kdpD	0.0821142	0.416686	4.23179	0.27896	0.303916	0.571335	2	1.088		0	0.3627
b0696	kdpC	0.271061	0.345952	4.81349	0.25689	0.352416	0.685535		1.15728			0.38177
b0697	kdpB	0.142678	0.184083	3.20014	0.15068	0.175757	0.664855					0.47812
b0698	kdpA	-0.0337216	0.309372	3.79106	0.24262	0.234705	0.554829					0.415821
b0708	phrB	0.36752	0.418945	7.59435	0.25414	0.401815	0.617486		1.47633	8	0	0.361055
b0709	ybgH	0.0656303	0.560157		0.36123	0.386603	0.469136					0.475647
b0713	ybgL	0.288037	0.481558	6.83382	0.32239	0.452818	0.603989	8	1.71101	4		0.408565
b0714	nei	0.300111	0.337424	4.3339	0.23986	0.342712	0.553517	0	0.865883	3	0	0.351191
b0715		-0.165487	0.678691	5.63118	0.4771	0.409357	0.639344
b0720	gltA	0.633761	0.180142		0.12756	0.348297	0.553945	16361	13.5258	3	0	0.634858
b0721	sdhC	0.455621	0.39463		0.23378	0.429443	0.353333	4323	11.4974			0.402447
b0722	sdhD	0.248548	0.536654		0.34876	0.464115	0.416667	188	15.4595			0.512254
b0723	sdhA	0.562488	0.183672	4.85122	0.12779	0.292084	0.635383	8367	17.7953	1		0.612885
b0724	sdhB	0.580324	0.158867		0.1021	0.243283	0.60049	9036	6.83806	1		0.434666
b0726	sucA	0.554587	0.218281	5.50005	0.13816	0.310184	0.424471	6084	12.609	3	0	0.59393
b0727	sucB	0.471226	0.183547	5.18677	0.14701	0.278021	0.576538	15565	19.7745	9		0.648048
b0728	sucC	0.662853	0.200456	5.20518	0.11789	0.349669	0.571751	15855	32.2593	7		0.658649
b0729	sucD	0.682627	0.118292		0.080204	0.252712	0.615942	19013	8.19428	3		0.6952
b0730	farR	0.198471	0.369703	5.01227	0.17718	0.221053	0.486943		0.682829	4		0.36366
b0731	hrsA	-0.663077	0.111133	1.72464	0.12772	0.0767974	0.59705		0.518333			0.369447
b0732	ybgG	0.365049	0.246151	3.12177	0.12677	0.199653	0.472356			4		0.391807
b0733		0.158187	0.456136	7.02928	0.29048	0.345065	0.616379	1399			0
b0734	cydB	0.125208	0.492088	6.7099	0.35339	0.40397	0.362319	197	5.41275			0.625135
b0736	ybgC	-0.299326	1.16364		0.68813	0.529605	0.621212		4.06419		0	0.384225
b0737	tolQ	0.479073	0.299469		0.1814	0.348225	0.517007	378	3.23389			0.444197
b0738	tolR	-0.0491614	0.745922		0.40231	0.383459	0.479532	216	3.11256			0.423019
b0740	tolB	0.557579	0.332335		0.18598	0.420369	0.602837	1404	10.2458		0	0.54106
b0741	pal	0.500866	0.316729		0.22008	0.440924	0.507463	21384	18.9634			0.751514
b0750	dA	0.617338	0.202404	6.65068	0.11693	0.30557	0.611367	65	4.45556	3		0.38469
b0751	pnuC	0.298779	0.472166		0.25909	0.369484	0.468992	27	2.40366			0.395786
b0752	ybgR	0.395357	0.461207	7.19623	0.24329	0.40237	0.537634					0.359242
b0754	aroG	0.638727	0.280008		0.16339	0.452261	0.619792	1722	11.1274	2		0.485615
b0755	gpmA	0.723087	0.194373		0.089636	0.323698	0.558559	17793	8.15463	9	0	0.654632
b0756	galM	#VALUE!	3.65627		inf	0.65747	0.711111	2363	5.11702	3	0	0.467064
b0757	galK	0.633195	0.289993	5.58602	0.11327	0.308802	0.531056	1786	3.84991			0.514586
b0758	galT	0.686666	0.196985	4.95626	0.078438	0.250333	0.558589	482	1.59121	1		0.462587
b0759		0.535492	0.361174		0.28256	0.6083	0.519608	1752		4
b0760	modF	0.725373	0.248697	5.11873	0.085049	0.309689	0.521253	53	1.08838	6		0.355246
b0761	modE	0.436304	0.334471	4.86827	0.21339	0.378555	0.502222	310	0.755024			0.383521
b0763	modA	#VALUE!	1.25004		inf	0.595789	0.720721	1058	1.9464			0.513144
b0764	modB	0.264886	0.385051		0.2671	0.363345	0.65		1.18442			0.36549
b0765	modC	0.550344	0.35171		0.19738	0.438958	0.533835	12	0.828926	1		0.404147
b0767	ybhE	0.67404	0.291759	4.95668	0.13833	0.424377	0.525424	2203	2.87021	5		0.479079
b0770	ybhI	0.00765902	0.480633	7.25371	0.26521	0.267257	0.510053					0.492856
b0771		0.328096	0.243048	3.21271	0.10879	0.161913	0.376559			1
b0772	ybhC	0.384063	0.312673	3.16242	0.16899	0.274362	0.704248	1546	3.93268	2		0.519515
b0774	bioA	0.249764	0.357194	6.79705	0.23969	0.319486	0.635659	33	1.57754	4		0.468352
b0775	bioB	0.530464	0.224501	6.07356	0.15955	0.339804	0.634518	94	4.70358	2		0.444848
b0776	bioF	0.497094	0.39085	6.52219	0.22811	0.453584	0.648033	98	1.36108	2	0	0.395335
b0777	bioC	0.397206	0.551614		0.31674	0.525453	0.608974		1.51225	3		0.334723
b0778	bioD	0.444557	0.342274		0.20574	0.370407	0.583333	127	1.71062	4		0.363305
b0779	uvrB	0.495425	0.162504	5.2228	0.10329	0.204707	0.352484	158	1.49273		0	0.451327
b0781	moaA	0.280639	0.409911	6.67869	0.28895	0.401676	0.544218		3.59794	7		0.47334
b0782	moaB	0.247559	0.286135		0.21365	0.283942	0.544662	2778	4.8898	2		0.503249
b0783	moaC	0.510544	0.206168		0.13877	0.283519	0.562147	403	5.75711	5	0	0.476424
b0784	moaD	0.286227	0.453179		0.26923	0.377193	0.555556	1241	3.95431	12	0	0.508865
b0785	moaE	0.443316	0.331727		0.21171	0.380306	0.549242	485	2.02779	8	0	0.525454
b0786	ybhL	0.222423	0.469341	5.66673	0.27193	0.349715	0.533333	104	2.5202			0.386044
b0788	ybhN	#VALUE!	0.89208		inf	0.584795	0.564103					0.413918
b0789	ybhO	#VALUE!	0.964769		inf	0.436404	0.606061			5		0.399639
b0795	b0795	0.22859	0.755118		0.42956	0.55685	0.62	173				0.431111
b0797	rhlE	0.480695	0.260797	5.56024	0.15628	0.300941	0.534014	54	1.25564	24		0.553911
b0798	ybiA	-0.0386734	0.52032	6.87115	0.28614	0.275486	0.680702			6		0.392101
b0799	dinG	0.256834	0.47826	7.2026	0.30121	0.405306	0.634557		0.662973	12		0.385731
b0801	ybiC	0.0634249	0.264112	3.29054	0.15691	0.167536	0.673139	621	3.86435		0	0.429006
b0804		0.226827	0.33788	5.12356	0.25874	0.334647	0.714597	5		5
b0805	b0805	-0.229053	0.54845	5.85539	0.4302	0.350026	0.520599	377		3		0.442572
b0806		-0.443108	0.315944		0.24739	0.171429	0.661972				0
b0807		0.457489	0.303104	5.59791	0.17111	0.315404	0.604061	44		7	0
b0809	glnQ	0.557022	0.0707083	1.31641	0.056212	0.126896	0.568627	803	5.47966	2		0.55176
b0810	glnP	0.436294	0.0890981	1.50769	0.070653	0.125337	0.602694	43	5.46188			0.48554
b0811	glnH	0.491715	0.110091	1.51958	0.078918	0.155263	0.490826	5618	19.1121	1		0.6379
b0812	dps	0.113607	0.584752		0.3473	0.391813	0.51746	10435	18.918	1	0	0.621027
b0813	ybiF	0.435766	0.313604	6.66602	0.16698	0.295941	0.585965					0.32197
b0814	ompX	-0.0840546	0.105242	1.39018	0.12867	0.118693	0.538251	25278	10.4099			0.782844
b0817	b0817	0.627639	0.152328	4.00822	0.076572	0.205639	0.514212	223		5		0.353823
b0819	ybiS	0.47794	0.126876	2.22212	0.09781	0.187354	0.545185	3224	2.87206	2	0	0.572418
b0822	b0822	0.244629	0.141297	1.81706	0.10715	0.141851	0.55461	95		7	0	0.440263
b0823	ybiW	-0.238786	0.537334	5.49438	0.31613	0.255193	0.544619			5		0.551565
b0824	ybiY	0.171162	0.416273	4.95441	0.27943	0.337135	0.530055			5		0.422123
b0825		0.294631	0.213213	4.3128	0.13853	0.196394	0.537984	84		2
b0826	moeB	0.481511	0.343029	6.56027	0.19343	0.373065	0.565315			11	0	0.452616
b0827	moeA	0.41926	0.386622	6.64081	0.25994	0.447601	0.555556	703	1.7183	3	0	0.457792
b0828	ybiK	0.400631	0.303165	5.40412	0.17679	0.29496	0.571839	48	1.62385	4		0.393926
b0829	b0829	0.284659	0.135718	1.27846	0.11974	0.167389	0.610495	2		6		0.375121
b0830	b0830	0.113536	0.186097	1.63889	0.14256	0.160819	0.523398			4	0	0.445348
b0831	b0831	0.305564	0.137773	1.99292	0.10917	0.157207	0.616845	30				0.364644
b0832	b0832	0.195667	0.134226	1.98069	0.10576	0.131488	0.606516					0.371823
b0835	yliG	0.261079	0.189733	4.86886	0.14658	0.19837	0.532072	809		18		0.564468
b0836	b0836	0.114312	0.219555	1.8424	0.15789	0.178268	0.509333				0	0.334193
b0840	deoR	0.376692	0.333163	4.81693	0.18117	0.290659	0.584762	34	1.12229	3		0.424228
b0841	ybjG	-0.509448	0.601293		0.36885	0.244361	0.577381		2.19899			0.352795
b0842	cmr	0.360891	0.264661	3.90238	0.14673	0.229585	0.535005		0.867352			0.381207
b0844		0.376934	0.199595	3.39008	0.10621	0.170463	0.573281	32		2	0
b0847	b0847	-0.170634	0.510424	6.4508	0.33573	0.286793	0.564033	0				0.375865
b0849	grxA	0.503566	0.203462		0.12384	0.249459	0.458333	165	1.24717	10		0.501868
b0851	mdaA	0.517876	0.276676	5.14095	0.13714	0.28445	0.533333	677	3.12262	1		0.414561
b0852	rimK	0.553245	0.306473		0.19459	0.435563	0.5625					0.39503
b0854	potF	0.238595	0.351862	4.64099	0.31255	0.410491	0.633838	1192	4.38885	2		0.477751
b0855		0.461012	0.192162	3.56525	0.14522	0.269431	0.666667	1		9
b0856	potH	0.193102	0.217289	4.492	0.17676	0.219061	0.526749		0.89648			0.396757
b0857	potI	0.228194	0.209524	4.14923	0.15885	0.205816	0.658537		1.18753			0.323834
b0859	ybjF	0.57795	0.207324	4.27867	0.10675	0.252932	0.554736			7		0.450856
b0860	artJ	0.602038	0.23666	3.10699	0.11353	0.285278	0.536458	1294	9.26966	1		0.50639
b0861	artM	0.380467	0.203622	4.5474	0.12148	0.196083	0.512195		2.02858			0.438757
b0862	artQ	0.567933	0.161927		0.083232	0.192637	0.468165		1.95042			0.414533
b0863	artI	0.648883	0.212862	4.83739	0.098624	0.280886	0.447013	2782	5.57017	2		0.618409
b0864	artP	0.555101	0.157868	4.57751	0.077885	0.175062	0.488449	853	5.33951	3	0	0.511785
b0867	b0867	0.357905	0.304339	5.48378	0.20922	0.32584	0.562222	58				0.417395
b0870	ybjU	0.108449	0.481667	5.65485	0.3618	0.40581	0.580777	411	1.69515	1		0.432664
b0871	poxB	0.0440866	0.32196	3.48914	0.26004	0.272033	0.631799	170	3.50248	2		0.439833
b0872	b0872	0.376417	0.261707	3.60844	0.16914	0.271239	0.474074			5		0.475558
b0873		0.393407	0.17332	3.16156	0.11133	0.183533	0.560957			2
b0875	aqpZ	0.389275	0.159854		0.10317	0.16893	0.527778		0.392507			0.515161
b0876	ybjD	0.587677	1.29692		0.19523	0.473488	0.537778	0	0.580357	3		0.334745
b0877	ybjX	0.389542	0.530752	7.66019	0.28593	0.468386	0.676101	22	4.71761	7	0	0.366464
b0878		0.328344	0.453859	6.82516	0.26033	0.387594	0.555138	26		3	0
b0879	ybjZ	0.29929	0.331194	5.45455	0.20383	0.290891	0.448099		0.970708			0.36402
b0881	yljA	0.669299	0.204513		0.088767	0.268421	0.440171		6.80646	9		0.394063
b0882	clpA	0.559789	0.180814	4.7747	0.09757	0.221643	0.615065	1474	4.60747	12	0	0.49248
b0884	A	0.706859	0.0880813		0.054701	0.186603	0.415301	9064	13.5189	7	1	0.579205
b0885	aat	0.541437	0.325413	7.09589	0.18016	0.392879	0.564738			7		0.333077
b0886	cydC	0.511854	0.382079	6.65438	0.19688	0.403322	0.574713	159	1.80727		0	0.338782
b0887	cydD	0.569469	0.350435	7.00824	0.16783	0.389821	0.586103	91	0.869136		0	0.349664
b0888	trxB	0.622301	0.168275		0.1207	0.319567	0.454386	5509	3.36456	1		0.549876
b0889	lrp	0.206726	0.527431		0.39464	0.497483	0.640351	3555	9.70837	2		0.374077
b0890	ftsK	0.558115	0.0803661	1.65431	0.053594	0.121285	0.549688	66	3.59869		1	0.459474
b0891	lolA	0.258926	0.658163		0.38933	0.525359	0.613821	1385	4.07752		1	0.512621
b0892	ycaJ	0.566011	0.241057		0.12357	0.284731	0.649366	15	0.875471		0	0.430204
b0893	serS	0.562331	0.253928	5.87058	0.14943	0.341423	0.345098	5806	2.32725	2	1	0.615264
b0894		0.360771	0.288408	4.90886	0.15859	0.248096	0.495349	9		4
b0895	dmsB	0.541023	0.174727		0.097432	0.212281	0.501149			3		0.551502
b0896	dmsC	0.251897	0.402655		0.21925	0.293075	0.614379					0.422307
b0898	ycaD	0.479064	0.151625	2.89346	0.097215	0.186616	0.497055		0.723564			0.34795
b0904	focA	0.651849	0.191076		0.073295	0.210526	0.543147	46	5.33206			0.465552
b0905		0.702007	0.154724	3.46297	0.077597	0.260399	0.507375	1063			0
b0907	serC	0.51303	0.329669	6.98967	0.19118	0.392591	0.347619	3178	10.1254	3	0	0.497534
b0908	aroA	0.551359	0.344498		0.17265	0.384828	0.397287	658	8.59423	2		0.45803
b0909		0.514852	0.215074	4.17374	0.12733	0.262456	0.509677
b0910	cmk	0.635588	0.283991		0.13373	0.366975	0.653595	1808	5.58833	3		0.403997
b0911	rpsA	0.56767	0.145466	3.93876	0.10709	0.247704	0.56607	64900	37.7397	14		0.809727
b0912	himD	0.712683	0.18299		0.085414	0.297282	0.62037	4383	14.1494			0.41909
b0913		0.404345	0.53435	8.40003	0.30618	0.514022	0.59176
b0914	msbA	0.463742	0.393979	6.53836	0.229	0.427033	0.450808	428	1.71524		1	0.495583
b0915	ycaH	0.639565	0.286877		0.15187	0.421352	0.671395	17	0.756747			0.393364
b0916	ycaQ	0.42153	0.324975	5.15252	0.18714	0.323509	0.658635			3		0.385622
b0917	ycaR	0.46703	0.285146		0.19235	0.360902	0.526882	1498	5.09489	2		0.483306
b0918	kdsB	0.62875	0.276167		0.15302	0.412175	0.453552	913	3.51876	2	1	0.514347
b0921	smtA	0.505848	0.365999	6.44788	0.19833	0.401354	0.475		4.55373	7		0.422691
b0922	mukF	0.625766	0.166445	3.53844	0.077783	0.207846	0.531767	122	2.58865		1	0.476344
b0923	mukE	1			0	0.205866	0	683	3.86527	5		0.461092
b0924	mukB	0.613787	0.206674	3.45725	0.10362	0.268297	0.484512	463	1.44965	7	1	0.527036
b0928	aspC	0.65715	0.259315	5.21966	0.10873	0.317136	0.571023	4145	12.1374	1	0	0.565149
b0929	ompF	0.413795	0.282776	3.38411	0.22322	0.380788	0.546448	15901	53.2806			0.723459
b0930	asnS	0.6646	0.138901	4.63648	0.074239	0.221344	0.556951	5818	2.12002	1		0.588555
b0931	pncB	0.365698	0.411965	5.47414	0.26502	0.417814	0.602837	365	3.03367	9	0	0.449058
b0932	pepN	0.603891	0.301898	6.62446	0.19106	0.482342	0.593308	2506	3.07777	2	0	0.531865
b0933	ycbE	0.0433994	0.276007	4.12558	0.23698	0.247731	0.552795			4	0	0.318613
b0934		0.213196	0.29212	4.4436	0.23413	0.297571	0.550654
b0935	ycbN	0.145711	0.310222	4.02849	0.26997	0.316017	0.587037			8		0.366994
b0936		-0.255695	0.562405	6.03068	0.48044	0.382609	0.553241
b0937	ycbP	-0.20731	0.423208	3.93826	0.34855	0.2887	0.562319			2		0.397684
b0945	pyrD	0.602712	0.288866		0.15258	0.384054	0.509363	519	3.54728	5		0.415425
b0946		0.667867	0.343644	6.36072	0.13419	0.404025	0.504673
b0947	b0947	0.634805	0.184702	4.30711	0.091385	0.250236	0.485714	308	1.21596			0.384296
b0948	ycbY	0.505612	0.326794	6.21864	0.19615	0.396753	0.435835	258	1.02546	16	0	0.511839
b0949	uup	0.534134	0.278063	5.90168	0.16479	0.353728	0.466499	420	1.74022	2	0	0.480279
b0950	pqiA	0.256241	0.490115	7.18355	0.27863	0.374624	0.490107		0.704422			0.343984
b0951	pqiB	0.425353	0.393827	5.70794	0.21039	0.36612	0.521368		1.64159	2	0	0.41361
b0952	ymbA	0.262687	0.843493		0.41855	0.567669	0.537879	141	0.54206		0	0.399364
b0953	rmf	0.32975	0.225416		0.1731	0.258262	0.558824	16	32.1308			0.257177
b0954	fabA	0.589392	0.157428		0.11038	0.268821	0.548485	5841	4.51199	9	1	0.628519
b0955	b0955	0.605218	0.299799	6.09564	0.11975	0.303332	0.531429	106	2.34528			0.408516
b0956	ycbG	0.537789	0.26833		0.10492	0.226996	0.54902	43	1.78868	6		0.407931
b0957	ompA	0.27818	0.39213		0.35991	0.498615	0.597222	146530	44.3233			0.820451
b0958	sulA	0.336293	0.410517		0.29583	0.445724	0.49697		1.48825		0	0.318611
b0959	b0959	0.227723	0.628955		0.3298	0.427049	0.514286				0	0.307768
b0962	helD	0.738195	0.221803	3.79719	0.094006	0.359069	0.526709	61	1.56905	2		0.394242
b0963		0.590338	0.221169		0.10616	0.25914	0.532764	2254		7
b0964	b0964	0.0890235	0.941677		0.45675	0.501385	0.588889			2	0	0.366159
b0965		0.63406	0.22663	5.20801	0.12715	0.347462	0.563333	1578		1	0
b0966		0.625141	0.221037		0.12936	0.34509	0.56621
b0967		0.216959	0.436375	5.5542	0.31689	0.404692	0.619883	429		5
b0968	b0968	0.428686	0.403038		0.25344	0.443609	0.581921	153		7	0	0.35583
b0969		0.510532	0.380688		0.24821	0.507101	0.434109			6
b0970	yccA	0.232581	0.324164		0.21502	0.280186	0.512472		7.56711			0.504804
b0972	hyaA	-0.172907	0.320517	4.47979	0.20534	0.175069	0.563662	2				0.459815
b0973	hyaB	-0.0253967	0.300322	3.64739	0.21496	0.209636	0.575092	3				0.497556
b0974	hyaC	-0.037062	0.324065	4.1231	0.20409	0.196796	0.546569		0.644696			0.466875
b0975	hyaD	-0.0293521	0.436812	5.19807	0.29575	0.287317	0.58631			12		0.360773
b0976	hyaE	-0.0837743	0.400205	5.08756	0.23058	0.212756	0.536232			10		0.364811
b0977	hyaF	0.458478	0.184292	2.29483	0.1175	0.216981	0.554167			7		0.33581
b0980	appA	-0.133854	0.524929	6.95441	0.32028	0.28247	0.649452	14		2		0.323329
b0981	yccC	0.491812	0.364397	6.56349	0.19958	0.392728	0.526833		0.434236			0.443187
b0982		-0.76852	0.629916	8.66582	0.37232	0.210526	0.357576			3
b0983	yccZ	0.498741	0.377606		0.2149	0.428721	0.564972		0.576247			0.421318
b0993		0.389816	0.459287	5.94538	0.17257	0.282816	0.525942				0
b0994	torT	0.490779	0.325442	6.63216	0.12969	0.254683	0.47695					0.35584
b0995	torR	0.485962	0.212842	5.08218	0.07424	0.144425	0.456556		0.539939	2		0.36751
b0996	torC	0.332324	0.420674	5.97629	0.17348	0.259827	0.508143					0.489834
b0997	torA	0.305432	0.250553	4.43678	0.11183	0.161007	0.546032		1.26582	9	0	0.481612
b0998	torD	0.408282	0.501797	7.54029	0.24164	0.40837	0.520635					0.391611
b0999	yccD	0.229734	0.537782	6.79205	0.32831	0.42623	0.555556				0	0.456559
b1000	cbpA	0.421071	0.355998	6.72666	0.20472	0.353618	0.539583	363	4.07598	8		0.494105
b1002	agp	0.53338	0.186231	2.79726	0.10193	0.218443	0.505708	1367	2.17503	4		0.460123
b1004	wrbA	0.285451	0.365752		0.24919	0.348738	0.691589	3467	6.86225	2	0	0.521825
b1006		-0.121927	0.0725066	2.38814	0.072601	0.064711	0.645032
b1007		0.339058	0.318997	5.27787	0.18869	0.285486	0.60199
b1008	b1008	0.197133	0.253839	3.8305	0.20089	0.250216	0.683521					0.371976
b1009	b1009	0.0671532	0.345514	3.55776	0.27309	0.292749	0.686767					0.358762
b1010	b1010	-0.0354049	0.110508	2.79416	0.099761	0.0963497	0.595041			8	0	0.472474
b1011		0.222152	0.123907	2.17023	0.10805	0.138909	0.614815			5
b1012		0.525536	0.131407	2.96258	0.068496	0.144365	0.593333			8	0
b1013	ycdC	-0.0590427	0.419421	6.02178	0.36196	0.34178	0.5625			18		0.411769
b1014	putA	0.640899	0.19797	4.88901	0.093897	0.261478	0.563412	1513	0.525896	9	0	0.462506
b1015	putP	0.572032	0.219677	5.69571	0.12801	0.299111	0.570012	364	2.19753		0	0.441801
b1018	ycdO	0.427369	0.129493	1.4782	0.091417	0.159644	0.508642	426	1.32613	8	0	0.510266
b1019	ycdB	0.533624	0.221554	3.82593	0.10111	0.216799	0.537241		0.674511	8		0.369841
b1021	ycdP	-0.0611797	0.644041	7.87079	0.35745	0.336842	0.564815					0.283121
b1022	ycdQ	0.3033	0.282115	6.86334	0.17163	0.246347	0.463347					0.365335
b1023	ycdR	0.0964291	0.436957	7.06025	0.26156	0.289474	0.446399	1		8		0.325793
b1024	ycdS	0.127485	0.539635	6.91326	0.26045	0.298505	0.481862				0	0.341961
b1033		0.406234	0.405685	5.72113	0.25154	0.423635	0.283447	1383		1	0
b1034	ycdX	0.610507	0.25085	5.9826	0.097526	0.250392	0.496667	221	1.90722	7		0.408961
b1037	csgG	0.612292	0.199857		0.077471	0.199818	0.510848		0.540302		0	0.392661
b1038	csgF	0.479284	0.341708		0.12485	0.239766	0.425439		1.01389			0.354749
b1039	csgE	0.446268	0.439581	6.33391	0.1765	0.318746	0.405797		0.708331			0.290278
b1040	csgD	0.632482	0.239967	4.98094	0.093268	0.253778	0.406015		1.04216		0	0.328395
b1041	csgB	0.433346	0.542275	5.85778	0.21605	0.381273	0.45641					0.319114
b1042	csgA	-0.12686	0.191797	1.74338	0.14893	0.132164	0.512121					0.639742
b1043	csgC	0.217393	0.23389	3.79991	0.16391	0.209441	0.438095					0.231242
b1046		0.451849	0.34699	6.47544	0.20619	0.376155	0.515913			2	0
b1047	ymdD	0.645154	0.188886	4.04611	0.094334	0.265845	0.4375		0.349949			0.334557
b1048	mdoG	0.549806	0.313476	4.31137	0.18651	0.414288	0.528169	1265	6.99172	5		0.487529
b1049	mdoH	0.452105	0.164934	2.15108	0.11158	0.203652	0.588559	102	2.17421		0	0.457172
b1051		0.41645	0.108949		0.071211	0.122031	0.5	1792		11
b1053	yceE	-0.00147297	0.204575	3.03791	0.13306	0.132864	0.60597					0.304148
b1054	htrB	0.381565	0.639682		0.41229	0.666667	0.616352		1.39448	6		0.452126
b1055	yceA	0.373447	0.415767	7.34171	0.2213	0.353202	0.595	38	2.53329	4	0	0.434962
b1059	solA	0.385753	0.221555	3.90856	0.1248	0.203176	0.548287	502	1.89593	10		0.412451
b1060		0.551035	0.130074		0.072259	0.160946	0.535088			10
b1061	dinI	0.452996	0.29779		0.16734	0.305921	0.551913	226	3.60699			0.383514
b1062	pyrC	-0.127739	0.689305		0.54993	0.48764	0.507937	1030	7.07862	2		0.445588
b1064	grxB	0.43303	0.449123	6.5373	0.22012	0.388239	0.505848	1445	7.49766			0.419146
b1065		0.51605	0.14114	3.96729	0.098405	0.203337	0.63245
b1066	rimJ	#VALUE!	0.611307		inf	0.576961	0.520833		5.16853	1		0.40071
b1067	yceH	0.256145	0.352655	4.42738	0.24021	0.322926	0.535519	1137	2.05673	3		0.412384
b1068	mviM	0.388218	0.367307	4.16169	0.17123	0.279887	0.556604	23	0.869928	3	0	0.376705
b1069	mviN	0.45459	0.397074	7.033	0.2255	0.41345	0.607843		0.816069			0.396321
b1070	flgN	#VALUE!	1.24864		inf	0.663968	0.4		5.64489	7		0.3611
b1071	flgM	-0.0267681	0.726891		0.42203	0.411028	0.474359	25	5.12218	6		0.429335
b1072	flgA	0.193099	0.912742	8.33367	0.50856	0.630263	0.547619		2.64767			0.28223
b1073	flgB	0.423529	0.368042		0.21859	0.379187	0.541667			5		0.399575
b1074	flgC	0.397707	0.310389		0.19372	0.321637	0.593607					0.435775
b1075	flgD	-0.204868	0.535811		0.36707	0.304656	0.527027		4.93463			0.420852
b1076	flgE	0.136903	0.538238		0.3893	0.45105	0.483871		6.47498	1		0.46516
b1077	flgF	0.373363	0.399285		0.26826	0.428095	0.562319		3.87637	3		0.374069
b1078	flgG	0.223802	0.370311		0.27585	0.355386	0.50495			7		0.4417
b1079	flgH	0.368946	0.394342		0.25562	0.405068	0.522436	2	2.07968			0.424052
b1080		0.323796	0.360217	6.79884	0.21744	0.32156	0.60767
b1081	flgJ	0.51515	0.332089		0.16777	0.346025	0.539352		1.35744			0.427226
b1082	flgK	0.413945	0.505839	5.37853	0.24517	0.41834	0.502941		6.02294	1		0.425133
b1083	flgL	0.317209	0.585194	6.79547	0.30337	0.444308	0.575581			2		0.426637
b1084	rne	0.284443	0.185721		0.13097	0.183032	0.634831	1624	3.66981			0.573456
b1086	yceC	0.597168	0.29033		0.1572	0.390237	0.459566	326	0.772856	12	0	0.431575
b1088	yceD	0.44868	0.477472		0.30105	0.546053	0.555556	2268	37.9872	11	0	0.445038
b1089	rpmF	0.359806	0.157218		0.13343	0.208421	0.558824	68790	22.8893	1		0.685092
b1090		0.635264	0.305802	6.69431	0.13663	0.3746	0.379189	72		3	0
b1091	fabH	0.351655	0.465544		0.32749	0.505117	0.675439	3559	7.6338	3	0	0.486342
b1092	fabD	0.57926	0.381769	7.1814	0.21426	0.509246	0.622754	6549	10.1919	2	1	0.554045
b1093	fabG	#VALUE!			inf	0.636475	0.5	8991	25.4441	4		0.543373
b1094	acpP	#VALUE!	0.685182		inf	0.601504	0.375	45220	49.783			0.733417
b1095	fabF	0.397278	0.387075		0.26185	0.434445	0.666667	4916		2	0	0.559403
b1096	pabC	0.576614	0.377934	7.31785	0.18039	0.426065	0.481481		0.688116	6		0.310324
b1097	yceG	0.425404	0.397153	7.49115	0.21901	0.381154	0.646465	15	0.495043	3		0.417693
b1098	tmk	0.512403	0.34591		0.22329	0.45794	0.481481	271	1.55416	3	1	0.456315
b1099	holB	0.42179	0.52879		0.33256	0.575154	0.645022	20		3	1	0.363527
b1100	ycfH	0.383951	0.521644		0.34894	0.566416	0.487179	85	0.645854	6	0	0.447559
b1101	ptsG	0.499035	0.178003	3.88186	0.089844	0.179342	0.527111	1617	9.43494			0.643235
b1102	fhuE	#VALUE!	0.513385	5.99356	inf	0.473856	0.485477	13	0.376793			0.434489
b1103		#VALUE!	0.313873		inf	0.376049	0.520325	2825		8	0
b1105	ycfM	0.222278	0.657856		0.35154	0.452012	0.545455	843	2.3861			0.405618
b1106	ycfN	0.534394	0.313606	4.7865	0.19776	0.424737	0.597222		2.24296	5		0.277935
b1107	ycfO	0.613631	0.345543	6.66206	0.16728	0.432954	0.664502		3.85378	2	0	0.437975
b1108		0.406768	0.547166		0.34122	0.575188	0.455128	965			0
b1109	ndh	0.324203	0.512015		0.32666	0.48337	0.654472	1172	1.26213	6	0	0.504036
b1112	ycfR	0.489533	0.23574		0.1235	0.241935	0.541667	363			0	0.416338
b1113	ycfS	0.558593	0.217411	5.73232	0.10372	0.234976	0.613569	25	0.932767			0.434655
b1114	mfd	0.502693	0.266856	5.61224	0.16519	0.332169	0.305125	130	2.11732	6	0	0.449621
b1116	ycfU	0.307177	0.48234	7.70582	0.31345	0.452424	0.63482	48	0.851429			0.402606
b1117		0.488915	0.314501	6.76377	0.19189	0.375456	0.672043	731			1
b1119	ycfX	0.45911	0.312869	5.65448	0.17276	0.3194	0.751572	19	1.89246	9	0	0.404564
b1120	cobB	0.517104	0.302818		0.17931	0.371322	0.526786	728	3.33358	9	0	0.406262
b1123	potD	0.244123	0.549838	7.16346	0.39579	0.523617	0.515432	4165	7.69863	7		0.565621
b1124	potC	0.232473	0.286393		0.22322	0.29083	0.522013	90	5.12533			0.441282
b1125	potB	0.259543	0.28363	4.83586	0.25117	0.339209	0.513333		1.66105			0.453323
b1126	potA	0.430934	0.192543	5.22006	0.13053	0.229376	0.524887	530	2.89658	1		0.467593
b1127	pepT	0.413786	0.379587	5.77887	0.19467	0.33208	0.522562	204	1.10092	7	0	0.4731
b1128		0.411477	0.330226		0.19816	0.336707	0.551515	972		12	0
b1129	phoQ	0.194296	0.446793	5.86214	0.3144	0.390218	0.705376	32	1.45002		0	0.341181
b1130	phoP	0.354795	0.356197		0.21808	0.338001	0.653061	3132	6.4855	4		0.404018
b1131	purB	0.437056	0.310808	6.1	0.23397	0.415619	0.441632	1442	4.40972	4	0	0.595894
b1132	ycfC	0.224982	0.491386	6.70685	0.33685	0.434635	0.476526	274	3.28035			0.397898
b1133		0.610896	0.201103	6.38481	0.12329	0.316856	0.369771	617		5	1
b1134	b1134	0.63703	0.201055	5.39164	0.09465	0.260766	0.488506	31		3		0.439672
b1135		0.496899	0.2402		0.13795	0.274199	0.543071			3
b1136	icdA	0.698978	0.118669	3.9546	0.073211	0.243208	0.514357	19445	41.775	5		0.657916
b1159	mcrA	-0.0338533	0.507706		0.32065	0.31015	0.526316			4		0.26091
b1174	minE	0.319609	0.286711		0.19417	0.28538	0.413043	4004	6.17418	6		0.41554
b1175	minD	0.536163	0.171746	6.09212	0.09613	0.20725	0.612654	4928	7.49604			0.414858
b1176	minC	0.485035	0.382407		0.20864	0.405154	0.522436	163	8.42986	13		0.380572
b1179		0.378084	0.48139		0.2936	0.472089	0.458333	127		23
b1181		0.531809	0.281243		0.17297	0.369443	0.481481			4
b1182		-10.1793	0.0198984	0.205872	0.0835	0.00746917	0.414894			6
b1183	umuD	#VALUE!			inf	0.481386	0.375		0.345701	8		0.395193
b1184	umuC	0.547118	0.432086	8.29178	0.19724	0.435522	0.511327		0.466374			0.311554
b1185		0.328167	0.464176		0.32413	0.482456	0.705128	94
b1186	nhaB	0.338169	0.182814	5.3464	0.11464	0.173216	0.529313	0	0.796367			0.455066
b1187	fadR	0.655696	0.232236	5.7169	0.088381	0.256694	0.53125	428	1.06785		0	0.385635
b1189	dadA	0.25726	0.430843	5.97545	0.33897	0.456377	0.57451	1095	1.73293			0.426227
b1190	dadX	0.42733	0.375471		0.23811	0.415789	0.62069	411		2	0	0.37206
b1191		0.493411	0.217809	3.95312	0.14549	0.287195	0.541562	5
b1192	b1192	0.321883	0.374087	4.71123	0.26485	0.390567	0.528646	110		2		0.397362
b1193		0.386936	0.242711	5.64338	0.11859	0.193438	0.533784	183
b1194	ycgR	0.375484	0.405692	5.75081	0.20006	0.320344	0.503067			5		0.360033
b1197	treA	0.377164	0.296451	3.76859	0.2035	0.326731	0.543573	70	1.78611	6	0	0.417685
b1198		-0.0366319	0.259265	3.93863	0.18072	0.174334	0.496084	354		8	0
b1199	b1199	0.239496	0.413117	5.95176	0.27299	0.358959	0.539568	130		1		0.404213
b1200		0.338957	0.328461	6.0367	0.18075	0.273431	0.540606	945		1	0
b1201		0.291574	0.267191	4.079	0.13962	0.197085	0.64454			1
b1203	ychF	0.658708	0.174459		0.10398	0.304665	0.433692	4454	2.38266	9		0.606557
b1204	pth	0.588738	0.302149		0.16782	0.408061	0.29321	1188	2.30437	1	1	0.394945
b1206		-0.01552	0.564992	7.61433	0.39597	0.389918	0.626736
b1207	prsA	0.654392	0.259288		0.16052	0.464457	0.528736	9372	5.41606	1	1	0.63799
b1208	ychB	0.563059	0.335031	6.87369	0.16247	0.371835	0.337931	161	6.22297		1	0.332708
b1209	hemM	0.261581	0.562768		0.46637	0.631579	0.45614	255	5.14387	5		0.459233
b1210	hemA	0.470058	0.355014	6.62331	0.20559	0.387948	0.651389	23	2.11866			0.452601
b1211	prfA	0.570283	0.23281	5.95428	0.1357	0.315789	0.581395	374	1.37591	5	1	0.546437
b1212	hemK	0.449604	0.374651	7.06493	0.25801	0.468772	0.345833		0.755866	1		0.390391
b1215	kdsA	0.417712	0.246844	6.01668	0.14703	0.252504	0.483961	4123	4.10656	4	1	0.588222
b1216	chaA	0.386448	0.255143	4.8811	0.16532	0.269447	0.451282	59	1.17434			0.353106
b1217	chaB	0.344328	0.149189		0.10183	0.155306	0.513333	22	1.73836			0.52127
b1218	chaC	0.110439	0.311162	3.41686	0.23667	0.266053	0.565121		1.41492			0.345182
b1219	ychN	0.669608	0.169693		0.081033	0.245263	0.543689	2386	1.3934			0.329655
b1221	rL	0.58025	0.216508		0.13533	0.322406	0.544776	1765	3.09947	1		0.471961
b1222	rX	0.469589	0.355498	5.13463	0.21369	0.402877	0.586331		2.12486			0.369909
b1223	rK	0.0798482	0.543021		0.37138	0.403607	0.69281					0.481647
b1224	rG	0.426946	0.121367	2.00299	0.10861	0.189528	0.549708	15		2	0	0.617543
b1225	rH	0.0918295	0.128873	1.97247	0.13165	0.144962	0.555556	4		2	0	0.642029
b1226	rJ	#VALUE!	0.320073	3.05073	inf	0.383459	0.568627	44	0.87444	1	0	0.50745
b1227	rI	0.068328	0.242035	2.80502	0.21743	0.233376	0.566828	0				0.560319
b1232	purU	0.414201	0.332506		0.20359	0.347542	0.613095	1294	5.69856	1		0.438969
b1233	ychJ	0.141453	0.318482		0.23723	0.276316	0.414414	6	2.03717	28	0	0.361295
b1234	ychK	0.113307	0.493685		0.34387	0.387812	0.619048		1.08256	1	0	0.324191
b1235	hnr	0.684978	0.171923	4.90199	0.060562	0.192247	0.561837	5	1.23156	1		0.302078
b1236	galU	0.481214	0.345365		0.18212	0.35105	0.582857	2449	2.52354	1		0.497129
b1237	hns	#VALUE!			inf	0.530979	0.777778	47133	33.9503	7		0.649459
b1238	tdk	0.497771	0.250114		0.13172	0.262271	0.427896	145	1.1671	4		0.348151
b1241	adhE	0.492785	0.12419	2.78262	0.06705	0.132192	0.499516	5472	7.11398	6		0.712568
b1243	oppA	0.535179	0.376134	6.94244	0.19858	0.427218	0.567273	6684	16.8662	1		0.507793
b1244	oppB	0.601091	0.167125	5.58332	0.085262	0.213738	0.50514	344	6.43983			0.353705
b1245	oppC	0.584227	0.166843	4.64793	0.083485	0.200794	0.527778	439	6.45245			0.409692
b1246		0.767181	0.121348	4.80999	0.046987	0.201817	0.574755	736
b1247	oppF	0.765627	0.113359		0.048034	0.204947	0.52602	445	3.45442	4		0.396734
b1248		0.561262	0.217316		0.12458	0.283951	0.412698				0
b1250	kch	-0.219143	0.664443		0.38022	0.311875	0.318966	77	1.24805		0	0.301856
b1251		0.462305	0.326826		0.22753	0.423158	0.472868	1702		6	0
b1253	yciA	0.47648	0.268869		0.16124	0.307992	0.635088	73	2.82305	6		0.350516
b1254	yciB	0.455997	0.397142		0.1965	0.361211	0.466667	6	1.61565			0.441933
b1256	yciD	0.260303	0.406774		0.2839	0.383806	0.536232	183	0.482417			0.424969
b1259		0.697128	0.0952574		0.069076	0.22807	0.538462	69		5
b1260	trpA	0.340426	0.414313		0.28016	0.424759	0.32381	1705	4.87118	4		0.435428
b1261	trpB	0.441728	0.242826	6.10052	0.16482	0.295233	0.34265	750	10.0101	7		0.503823
b1262		1			0	0.354594	0	95		2
b1263	trpD	0.331492	0.0356405	0.898727	0.037199	0.0556448	0.560176	332	5.75079			0.443913
b1264	trpE	0.244166	0.360451	6.70471	0.27119	0.358796	0.612847	269	4.83318	24		0.45167
b1265	trpL	#DIV/0!	0	0	0	0	0.452381		5.21301			0.782758
b1266	yciV	0.55531	0.376345	7.28612	0.20839	0.468618	0.515789		3.3632	6		0.355738
b1269	yciL	0.58259	0.258279		0.13567	0.325028	0.464853	294	2.79858	5	0	0.577338
b1270	btuR	0.472291	0.275055		0.17606	0.333631	0.518265	545	1.29451	14		0.411405
b1272	sohB	0.591858	0.268012	6.64992	0.14228	0.348604	0.541085	426	2.20073		0	0.424773
b1274	topA	0.507875	0.354244	5.7149	0.20012	0.406644	0.606811	890	1.51389	5	1	0.537758
b1275	cysB	0.707857	0.219286		0.10694	0.366054	0.420354	620	1.26735	4	0	0.361715
b1277	ribA	0.553267	0.252237		0.12352	0.276496	0.438356	529	2.77077	2		0.460215
b1278	pgpB	0.565854	0.328407		0.15342	0.353383	0.573477		1.09118	1		0.307507
b1279	yciS	0.328593	0.526772		0.29732	0.442831	0.518519	39	1.81335			0.335945
b1280	yciM	0.60322	0.46202		0.19794	0.498866	0.697842				0	0.428834
b1281	pyrF	0.562224	0.302942		0.1701	0.388555	0.612698	1017	2.11482	1		0.44927
b1282		0.455471	0.2555		0.16978	0.311792	0.510638	107		14
b1283	osmB	0.524454	0.183314		0.095031	0.199836	0.617284	973	3.04844			0.466873
b1285	yciR	0.34505	0.14858	3.27563	0.081028	0.123716	0.488134			2		0.341349
b1286	rnb	0.626558	0.339545	5.61599	0.15271	0.408926	0.536184	1224	5.76418	6		0.535749
b1288	fabI	0.60676	0.23193		0.12401	0.315355	0.591398	9391	7.30536		1	0.677238
b1290	sapF	0.676332	0.250817	5.96492	0.090544	0.279743	0.517699		1.04935		0	0.39505
b1291	sapD	0.733949	0.201338	5.77259	0.064077	0.240845	0.574074		1.04988	2		0.427312
b1292	sapC	0.621573	0.282003	5.99814	0.11844	0.31298	0.579511		1.0151			0.413783
b1293	sapB	0.573966	0.359896	6.29926	0.15256	0.358093	0.555096					0.404265
b1294	sapA	0.628036	0.334636	6.40633	0.12532	0.336915	0.5494	42	1.2784		0	0.398177
b1296		-0.321011	0.17338	2.8061	0.12473	0.0944201	0.537165
b1297		0.345742	0.25669	3.89385	0.15123	0.231147	0.573499			9
b1298		0.433981	0.162255	2.17554	0.10717	0.18934	0.544944
b1299	ycjC	0.574208	0.130715	2.73789	0.063012	0.147988	0.59387	149	0.720619	1		0.351146
b1300	aldH	0.0176503	0.296167	3.20133	0.25908	0.263735	0.6527	43				0.472094
b1301	ordL	-0.175756	0.4816	4.64229	0.44204	0.375962	0.720693			11		0.493623
b1302	goaG	0.124291	0.374038	4.93864	0.22546	0.25746	0.451346		1.02397			0.489458
b1303		0.673306	0.16598	4.57442	0.07101	0.217359	0.568056	17		2
b1304	pspA	0.625798	0.339669	5.58733	0.16011	0.42787	0.513441	747	1.80324	4		0.553327
b1305	pspB	0.522524	0.267677		0.14785	0.309649	0.496296	223	2.83806			0.371374
b1306	pspC	0.330855	0.372597	6.01188	0.1851	0.276622	0.485232		0.894019			0.454855
b1307	pspD	-0.236607	0.330663		0.24244	0.196053	0.72549		1.30864			0.373395
b1308	pspE	0.39247	0.340959	7.41349	0.16173	0.266209	0.461111	1550	1.17758			0.459518
b1309		0.350205	0.468968	7.39737	0.19534	0.300618	0.392523			2
b1311	ycjO	0.0345366	0.630471	7.72847	0.4141	0.428913	0.5375					0.395538
b1312	ycjP	-0.158182	0.627073		0.45881	0.396147	0.637778					0.436316
b1316	ycjT	0.0286331	0.177894	1.59222	0.13776	0.141821	0.543393					0.396082
b1317	ycjU	0.325784	0.389155	4.86734	0.1686	0.250068	0.560694					0.385117
b1319	ompG	0.199355	0.171367	1.83867	0.12543	0.156661	0.47971		0.339331			0.449527
b1321	ycjX	0.724667	0.282207		0.10255	0.372459	0.549869	56	0.906254	3	0	0.369868
b1322	ycjF	0.61056	0.362472		0.15343	0.393976	0.459854	34		3		0.397039
b1323	tyrR	0.485324	0.318378	5.45496	0.1745	0.339048	0.515679	225	1.3023	1	0	0.368436
b1324	tpx	0.512168	0.252627	4.88414	0.14895	0.305331	0.617716	28899	12.1838	4		0.618755
b1325		0.363175	0.358324	5.55807	0.23423	0.367809	0.564103
b1326	ycjI	0.541008	0.149068	4.23218	0.080419	0.175208	0.651741	15	0.586431	4		0.360591
b1327	b1327	#VALUE!			inf	0.529086	0.583333				0	0.435127
b1330	b1330	0.499808	0.374268	6.26909	0.15626	0.3124	0.437592	4	0.804062			0.423989
b1333	ydaA	0.461198	0.416037	6.68481	0.28824	0.534964	0.413333	1635			0	0.44524
b1334	fnr	0.567243	0.343336		0.25464	0.588413	0.59058	1101	5.59774	6		0.52677
b1335	ogt	0.499172	0.386494		0.20023	0.399798	0.535714		1.01738		0	0.340473
b1336		0.206324	0.42536	7.46142	0.19762	0.248993	0.394024			4
b1337	b1337	0.274678	0.300628	3.65796	0.18302	0.252329	0.537698			6	0	0.392082
b1338		0.147187	0.329275	5.09885	0.1896	0.222323	0.647454			4
b1339	ydaK	0.488267	0.234811	3.12513	0.11501	0.224746	0.43026			2		0.337656
b1341		0.210581	0.220156	3.74506	0.11607	0.147032	0.465887	17		1	0
b1342	b1342	0.147381	0.570608	6.78021	0.38793	0.454986	0.524288	30				0.356833
b1343	dbpA	0.372327	0.299563	5.79674	0.18345	0.29227	0.461174		1.02637	5		0.362859
b1344	ydaO	0.452524	0.196548		0.12662	0.231279	0.602201	204	1.15062	2		0.492467
b1345	b1345	0.266629	0.589064	9.06176	0.30839	0.42051	0.460481			1		0.255784
b1347	ydaC	-0.381071	0.168879	4.28852	0.11222	0.0812558	0.356725			4		0.352884
b1348	lar	-8.9557	0.00532482	0.0869097	0.032749	0.00328947	0.411458			14		0.25895
b1349	recT	-0.399129	0.62834	8.16207	0.30069	0.214912	0.575439		0.355486	3		0.434521
b1350	recE	-0.525705	0.516984	4.5896	0.34227	0.224336	0.509499			7	0	0.444742
b1360	b1360	-0.353003	0.234049	5.00001	0.13746	0.101596	0.532081			2		0.38658
b1363	trkG	0.261063	0.506978		0.28842	0.390317	0.587302		0.214071			0.248883
b1374	b1374	0.185159	0.244134	4.42644	0.16065	0.197155	0.506494			4	0	0.275803
b1376		0.533622	0.237657	6.35566	0.12621	0.270617	0.429078	3013		23	0
b1377	b1377	0.518756	0.120805	1.73894	0.095058	0.197526	0.423304					0.568486
b1378	ydbK	0.457408	0.207687	3.0171	0.12812	0.236126	0.545932	197	0.618459		0	0.465411
b1379	hslJ	-0.0828813	0.633229		0.45595	0.421053	0.457516	94	0.867955		0	0.483912
b1380	ldhA	0.522121	0.230569	5.03947	0.14446	0.302294	0.500722	619	1.77451	3		0.572927
b1383		0.282389	0.374754	7.33536	0.23439	0.326625	0.627778	16
b1384	feaR	0.00895212	0.241547	2.98127	0.18475	0.186419	0.662568			2		0.33806
b1385		-0.327149	0.387651	5.60769	0.26091	0.196594	0.514632	9
b1386	ty	0.281649	0.20103	4.23502	0.073545	0.10238	0.498575			7		0.494406
b1387	maoC	0.0254025	0.239674	4.04564	0.15762	0.161728	0.614202			2		0.394818
b1388	ydbO	0.154447	0.127729	3.88438	0.11967	0.141529	0.598086				0	0.43005
b1389	ynbF	-0.388421	0.185053	5.21639	0.14698	0.105861	0.600733	119		6		0.438311
b1390	ydbP	0.0973513	0.305742	3.95805	0.21589	0.239174	0.622433	2				0.428659
b1391		-0.0920869	0.289422	4.32807	0.22874	0.209452	0.555556				0
b1392	b1392	-0.0864571	0.343652	4.50547	0.27881	0.256623	0.528958	15				0.40742
b1393	ydbS	-0.345968	0.677468	6.45083	0.59424	0.441496	0.449153				0	0.339564
b1394	b1394	0.111622	0.441016	5.60314	0.35428	0.398794	0.572797			1		0.359708
b1395	ydbU	-0.281845	0.445688	5.73452	0.3217	0.250966	0.458763					0.364223
b1396	b1396	-0.603295	0.565885		0.48291	0.301199	0.663082				0	0.4365
b1397	b1397	-0.07844	0.112345	1.89042	0.08815	0.0817384	0.566245	35		5		0.363519
b1398	b1398	0.217477	0.540837		0.44456	0.568111	0.626667	5			0	0.393995
b1399	b1399	0.296106	0.422941		0.24639	0.350039	0.520721	32		3	0	0.363601
b1400	b1400	0.146142	0.218878	4.82217	0.12867	0.150693	0.518293	13		6		0.405913
b1412	acpD	0.306843	0.409984		0.3017	0.435255	0.512438	448	1.18383			0.571657
b1413		0.477703	0.283254	5.16148	0.1773	0.339462	0.415595	60		2	0
b1415	aldA	0.415456	0.209778	3.94892	0.12155	0.20794	0.611111	11229	5.88784	3	0	0.434579
b1418		0.110446	0.649835		0.49798	0.559809	0.525253
b1421	trg	0.387811	0.295733	4.88768	0.15019	0.245333	0.517913	0	2.0521	3		0.338882
b1426		0.0863564	0.622277	8.66076	0.42758	0.467994	0.333333	44		8
b1427	rimL	0.154755	0.517919	7.34575	0.34024	0.402534	0.575	65	0.723736	3		0.406133
b1429	tehA	0.528883	0.339043	4.89227	0.16306	0.346114	0.550162		0.537024			0.344956
b1430	tehB	0.314098	0.160731	2.30193	0.12353	0.180099	0.469062	236	1.36543	5	0	0.443979
b1432	b1432	0.252263	0.487688	7.08525	0.26752	0.357773	0.518519					0.352958
b1433		0.0922249	0.480803	6.49302	0.32351	0.356377	0.702602
b1435		0.5556	0.230476	3.92563	0.10864	0.244465	0.503326			12	0
b1438	-	-0.0205601	0.599069	7.92395	0.33726	0.330466	0.36	7				0.321275
b1441	b1441	-0.14799	0.395864	4.48266	0.35363	0.308043	0.53617	38				0.390458
b1442	b1442	-0.829398	0.725677		0.6439	0.351974	0.549878					0.40092
b1443	b1443	-0.358915	0.706291		0.57784	0.425221	0.556575					0.349147
b1444	b1444	0.199002	0.181947	3.27447	0.12843	0.160338	0.677729	773		3		0.441452
b1447	b1447	-0.232148	0.872129		0.51222	0.415713	0.559748					0.31437
b1448	b1448	0.315748	0.705669	7.03581	0.38167	0.557792	0.567766	17				0.365818
b1449		0.390822	0.360669	6.13277	0.23842	0.39138	0.52496	380		1	0
b1450		-0.0114927	0.29926	6.23888	0.17719	0.175177	0.464052			6
b1453		0.29369	0.073671	2.50663	0.055564	0.078668	0.528377
b1454	b1454	-0.225577	0.391444	5.84559	0.3242	0.264529	0.566667			3		0.321476
b1461	ydcE	-0.0615476	0.816684		0.46027	0.433584	0.435897		1.29705	14		0.448344
b1463	b1463	0.392001	0.461961	6.04837	0.28041	0.461201	0.347458			11		0.347085
b1474	fdnG	-0.0142074	0.0768502	1.53954	0.056406	0.0556158	0.508591		0.707663	3	0	0.571661
b1475	fdnH	0.156226	0.051509	1.07155	0.05563	0.0659299	0.54955			4		0.529712
b1476	fdnI	0.158424	0.0624439	0.98467	0.064331	0.0764411	0.485		0.373898			0.503203
b1478		0.207958	0.412895	5.37459	0.27259	0.344161	0.566138	48		3
b1479		0.569533	0.230178	5.44462	0.1266	0.2941	0.454545	1348		3
b1480	rpsV	-1.39404	0.17051	1.48113	0.21764	0.0909091	0.520325	1400	25.0221		0	0.461545
b1482	osmC	0.309974	0.260328	5.54784	0.16948	0.245614	0.504854	3286	6.01918	9	0	0.425097
b1483	b1483	-0.0988208	0.393443	5.85147	0.25521	0.232258	0.547786			2		0.324838
b1484	b1484	0.0125705	0.43375	6.18997	0.31017	0.314119	0.49789			5		0.369053
b1485	b1485	0.0341033	0.643531	7.06922	0.48381	0.500892	0.632184					0.344385
b1486	b1486	0.0805447	0.682096		0.50832	0.552849	0.680217					0.342285
b1488	b1488	0.390328	0.274735	3.54575	0.16044	0.263158	0.546296					0.413898
b1489		0.227276	0.0853592	0.769677	0.081079	0.104926	0.5			2
b1490		0.159922	0.474328	6.56133	0.23186	0.275998	0.495702	13
b1492	xasA	-0.200141	0.714057	8.7985	0.34797	0.289941	0.528428	88	2.7769			0.434612
b1493	gadB	0.188921	0.290874	5.00715	0.20549	0.253354	0.540682	13	4.72934	2		0.597163
b1494	pqqL	-0.0776787	0.692683	8.63987	0.36487	0.33857	0.471058	8		4	0	0.375019
b1496	yddA	0.217983	0.603082	8.08353	0.31213	0.399134	0.59713			1		0.33639
b1497		0.478275	0.455206	8.44631	0.26905	0.515693	0.383838			1
b1498		-0.865518	0.476769	7.43364	0.27218	0.1459	0.462882	147		3
b1508	hipB	0.0493178	0.534301		0.31946	0.336032	0.4375		1.26974			0.352079
b1511		0.357318	0.131686	3.19874	0.071821	0.111752	0.603622	22		11
b1512	ydeW	0.032819	0.191663	3.67092	0.099409	0.102782	0.516667		0.618894	4		0.34344
b1513	b1513	0.0725736	0.222009	3.60437	0.13477	0.145316	0.5175	1		2		0.372656
b1514	ydeY	0.0400739	0.159968	4.0461	0.11883	0.123791	0.544619					0.365056
b1515	ydeZ	0.019496	0.150215	4.59282	0.10438	0.106455	0.537296					0.333265
b1516	b1516	0.21178	0.0836979	2.01655	0.060622	0.07691	0.506667	121				0.40844
b1517	yneB	-0.13042	0.10354	3.03818	0.070164	0.062069	0.607843	117		2		0.414294
b1518	b1518	0.0571358	0.242642	5.80148	0.15732	0.166853	0.450758	3		1		0.536214
b1519	b1519	0.104685	0.366769	5.47019	0.25917	0.289474	0.543434	243				0.39918
b1520		0.160731	0.425857	6.5287	0.30474	0.363102	0.484444
b1521		0.501173	0.167165	2.38035	0.096228	0.192909	0.563988	31		7
b1525		0.33242	0.186492	2.77211	0.12453	0.186539	0.528274	16		3
b1528	ydeA	0.224078	0.270085	4.68768	0.19429	0.250399	0.582011		0.693885			0.334172
b1529	ydeB	0.0186978	0.617989		0.38793	0.395322	0.52381		0.565954			0.380966
b1530		0.423397	0.162421	2.54314	0.085251	0.147851	0.515152			11
b1531		0.734352	0.0860713	2.38239	0.03107	0.116959	0.454829			8
b1532	marB	-0.303319	0.332462	4.32125	0.24627	0.188956	0.512821					0.357957
b1533		0.139049	0.465478	5.8861	0.33861	0.393298	0.618217
b1538	dcp	0.446797	0.362923	6.13271	0.17763	0.321093	0.553423	411	1.88819	4	0	0.400178
b1539	ydfG	0.523718	0.205761	5.26854	0.10079	0.211618	0.522769	2097	3.67758	10	0	0.466015
b1563	relE	0.0784856	0.481103		0.43416	0.471138	0.388889		1.47453		0	0.313469
b1564	relB	-0.182589	0.819332		0.38698	0.327231	0.520325	275	2.10168	5	0	0.394601
b1580	rspB	0.341998	0.213473	4.8754	0.12893	0.195942	0.624355					0.413382
b1581	rspA	0.210118	0.270026	4.72366	0.15542	0.196763	0.514377	3		1	0	0.473251
b1582	b1582	0.0180711	0.314858	6.97896	0.22141	0.225485	0.439716					0.3205
b1584	speG	0.410975	0.27717		0.18405	0.312465	0.438596	161	4.82252	2		0.43671
b1587	b1587	0.122461	0.0719854	1.17914	0.065411	0.0745391	0.590372			1		0.437748
b1588		-0.971061	0.0303051	1.1244	0.063275	0.032102	0.508605	0		2
b1589	b1589	-1.21273	0.0145345	0.33005	0.059082	0.0267009	0.537634					0.492095
b1590	b1590	0.0700755	0.17913	1.72081	0.14737	0.158475	0.528529					0.354582
b1594	mlc	0.546198	0.363284	5.77947	0.15415	0.339685	0.373444	55	0.603154			0.397909
b1596	ynfM	0.367385	0.340177	5.38268	0.24209	0.382682	0.520744		0.408457			0.33799
b1598	b1598	0.377386	0.169544	4.76762	0.098595	0.158356	0.608614				0	0.336555
b1599	b1599	0.314148	0.198012	4.94609	0.14881	0.216971	0.614232					0.366529
b1600	b1600	0.510306	0.202497		0.11861	0.242213	0.515625					0.362034
b1601	b1601	0.36293	0.192857	3.2223	0.11044	0.173356	0.506619					0.325512
b1602	pntB	0.362938	0.207353	4.94502	0.15376	0.241358	0.445736	1461	6.56395			0.518798
b1603	pntA	0.596203	0.126004	4.04536	0.064137	0.158835	0.555046	895	21.4429			0.450471
b1605	b1605	0.179501	0.323543	5.89356	0.23035	0.280744	0.534644					0.471013
b1606	ydgB	0.203036	0.343055	5.72566	0.24378	0.305886	0.682759	39	0.733751	5		0.410911
b1608	rstA	0.373138	0.299245		0.19729	0.314726	0.507071	278	1.62161	9		0.377911
b1609	rstB	0.619689	0.264956		0.13388	0.352028	0.627957	4	0.898792			0.370098
b1610	tus	0.63141	0.324097	6.01748	0.17479	0.474213	0.585965		0.631801	3		0.368272
b1611	fumC	0.417396	0.327506		0.20827	0.357481	0.627019	996	1.05642	13	0	0.431197
b1612	fumA	-0.363345	0.436599	5.38225	0.29832	0.218815	0.517609	6237	4.26774	2		0.486416
b1613		0.702602	0.233258	5.42415	0.11621	0.390755	0.553623	2033		16	0
b1615		-1.29568	0.12093	2.32852	0.18313	0.0797717	0.471545
b1616	uidB	-1.39484	0.0733283	0.547327	0.11474	0.0479113	0.519654					0.392965
b1617	uidA	0.413539	0.120478	2.33878	0.079282	0.135187	0.520378	6		2		0.490362
b1618	uidR	-0.711473	0.0138669	0.520713	0.036594	0.0213816	0.507937		0.900736	2		0.359944
b1619	hdhA	0.412221	0.182391	3.29381	0.079419	0.135117	0.657801	200	3.73216	4		0.440309
b1620	malI	0.0443375	0.363192	4.2657	0.2286	0.239206	0.542683		0.398924	2		0.317354
b1621	malX	-0.0889166	0.344327	3.85459	0.24891	0.228585	0.63171		0.51385			0.475318
b1622	malY	0.313556	0.562346	7.31551	0.30512	0.444494	0.529412		0.396479	11		0.429789
b1623	add	0.58081	0.352049		0.17414	0.41542	0.530093	1603	1.21975	7		0.451692
b1627	b1627	0.479492	0.242537		0.18217	0.349985	0.531987					0.390774
b1628	b1628	0.590695	0.224631		0.12906	0.315315	0.590278				0	0.456502
b1629	b1629	0.550493	0.22202		0.12243	0.272365	0.602469	20		4	0	0.462485
b1630	ydgO	0.40828	0.324055	6.85528	0.21853	0.369313	0.540476		0.851515			0.381289
b1631	b1631	0.408037	0.389497		0.27017	0.456396	0.557471	123				0.403425
b1632	ydgQ	0.466931	0.23714		0.17311	0.324742	0.572917		1.52786			0.425722
b1633	nth	0.680715	0.196957		0.10358	0.324413	0.328889	22		4	0	0.433484
b1636	pdxY	0.141635	0.537521	6.94959	0.35322	0.411503	0.635556	289	1.61898	2		0.478381
b1637	tyrS	0.128473	0.494519	7.27457	0.30444	0.349318	0.431694	3362	4.34417	3		0.589287
b1638	pdxH	0.46059	0.384507		0.23843	0.44202	0.507246	232	3.42155	9	0	0.464669
b1640	b1640	0.551139	0.328574		0.17073	0.380363	0.527491	61		7		0.360872
b1641		0.320202	1.74491		0.33351	0.490602	0.698925	17259
b1642		0.166495	0.530206	7.62936	0.39528	0.474238	0.465116	784		1
b1646	sodC	0.555552	0.311719		0.16846	0.379032	0.516854	280	1.85101			0.431103
b1648		0.273021	0.339934		0.2336	0.32133	0.4375				0
b1649		#VALUE!	1.34427		inf	0.666667	0.511628				0
b1650	nemA	0.481642	0.32837	5.88267	0.19727	0.380567	0.624082	196	0.947209	3		0.49779
b1651	gloA	0.632868	0.254302		0.16409	0.446951	0.493333	1925	4.77418		0	0.628495
b1652	rnt	0.52404	0.28336	7.21041	0.15016	0.315489	0.450704	377	1.68619			0.492101
b1653	lhr	-0.34409	0.405738	4.23873	0.30765	0.228891	0.565636				0	0.327253
b1654	ydhD	0.62131	0.233279		0.13448	0.355119	0.417582	6032	11.6166	17	0	0.700049
b1655	ydhO	0.11313	0.121171	2.76591	0.085276	0.0961538	0.58753		0.714548	27		0.44089
b1656	sodB	0.275193	0.303478		0.28842	0.397927	0.605634	22543	16.7061	5		0.633512
b1657	b1657	0.00748372	0.477693	6.03288	0.36452	0.367269	0.535127					0.367035
b1658	purR	0.570036	0.19404		0.085529	0.198921	0.479452	645	2.7217			0.537475
b1661	cfa	0.218898	0.437841	7.0504	0.32946	0.421789	0.429719	96	4.74699	1		0.428713
b1662	ribE	0.351045	0.415127		0.2405	0.370596	0.612613	970	1.81994	3		0.403405
b1663		-0.0640585	0.830102	7.83959	0.58664	0.551323	0.63311	16
b1670	ydhU	-0.291266	0.200325	4.97838	0.15422	0.119433	0.462462					0.311916
b1676	pykF	0.432167	0.359467	6.31277	0.23355	0.411301	0.353395	10333	7.16726	24	0	0.754868
b1677	lpp	0.531595	0.243485		0.17773	0.379437	0.45614	65769	63.6042			0.870006
b1678	ynhG	0.169514	0.132511	1.88458	0.087133	0.104918	0.608501	375	1.05295		0	0.3113
b1679	ynhA	0.311455	0.521621		0.33988	0.49362	0.520548	1	0.553712	2		0.394627
b1680	b1680	0.553317	0.352247	7.02256	0.19155	0.428828	0.336336	177		7		0.397153
b1681	ynhC	0.41738	0.493477	5.97616	0.27106	0.465243	0.591743	154		2		0.40817
b1682	ynhD	0.621746	0.215665	5.74572	0.10491	0.277353	0.276423	298	1.45497	5		0.378719
b1683		0.519031	0.171812	5.18944	0.095561	0.198684	0.362602	224		3
b1684	ydiC	0.687788	0.213856	5.22203	0.09645	0.308924	0.217228	343	2.69992	4		0.418783
b1686	b1686	0.414301	0.172618	5.22617	0.1213	0.207103	0.622024	230				0.339186
b1692	ydiB	-0.621263	0.0384091	1.11514	0.050841	0.0313589	0.483471			1	0	0.368926
b1693	aroD	0.364811	0.308637	4.14185	0.13675	0.21529	0.520938	475	1.87444	3		0.488675
b1694	ydiF	-0.673761	0.0227725	0.86947	0.044627	0.0266627	0.478654			1		0.397856
b1701		0.386534	0.120978	1.70306	0.08936	0.145664	0.499308			5
b1702	ppsA	#VALUE!	0.295206		inf	0.4	0.610329	2394	3.43642	2	0	0.557484
b1703	ydiA	0.498576	0.305034		0.18367	0.366297	0.549451	357	1.49317	3	0	0.396441
b1706	b1706	0.581221	0.248533	4.34009	0.1152	0.275086	0.535484			1		0.343067
b1708	nlpC	0.585762	0.190665		0.10901	0.263158	0.570175		1.52546			0.35684
b1709	btuD	0.472181	0.35507	6.66482	0.18065	0.342257	0.563596		1.28583	3		0.332809
b1710	btuE	0.344588	0.329204		0.25175	0.384109	0.58216	890	2.23984	18		0.42753
b1711	btuC	0.527515	0.212703	4.70089	0.11611	0.245743	0.590308					0.31755
b1712	himA	0.788636	0.152457		0.053055	0.251012	0.589431	4810	9.92072	6		0.362053
b1713	pheT	0.635434	0.347687	6.26612	0.17988	0.493409	0.529545	7699	12.9557	2		0.593521
b1714	pheS	0.762648	0.149301		0.090138	0.379766	0.339147	6584	5.5132	8		0.603303
b1716	rplT	0.551988	0.150108		0.12213	0.272605	0.342723	11237	11.9893			0.747082
b1717		0.538297	0.285567		0.15837	0.343013	0.355556	113
b1718	C	0.553723	0.226468		0.12837	0.287646	0.280236	13496	39.2947	11		0.458139
b1719	thrS	0.624442	0.229158	5.28756	0.12106	0.322347	0.506693	1935	12.9667	5	1	0.561314
b1722	b1722	0.271815	0.525511		0.29907	0.410706	0.527273					0.412446
b1723		0.36441	0.370248	4.41973	0.18017	0.283469	0.553903	609		13	0
b1727	yniC	0.327173	0.45126		0.32242	0.479202	0.575269	885	1.51098	2		0.365741
b1729	b1729	0.528194	0.265868		0.12178	0.258115	0.541667	971				0.514337
b1731	b1731	-0.106484	0.102287	2.74274	0.10128	0.0915332	0.586667				0	0.411306
b1732		0.479288	0.217114	4.68872	0.11048	0.212171	0.527284	761		8	0
b1733	ydjC	0.536965	0.33297	5.77343	0.15979	0.345092	0.568		0.36812	5	0	0.351579
b1734	celF	0.226294	0.395565	5.85078	0.24358	0.314822	0.50995		0.70197			0.455514
b1735	celD	0.502071	0.131262	3.66941	0.059958	0.120415	0.404			3		0.358742
b1736	celC	0.356985	0.362107		0.20686	0.321703	0.45977		0.639873	13		0.454208
b1737	celB	-0.105719	0.520792		0.38477	0.347982	0.576271					0.420784
b1738	celA	0.236297	0.486398		0.27771	0.363636	0.490196	1330	1.59281			0.446515
b1739	osmE	0.318758	0.277727		0.18525	0.27193	0.532164	3304	4.17833			0.530832
b1740	dE	0.420498	0.331159	6.85427	0.16417	0.283295	0.654762	2222	4.50313	1	1	0.438387
b1741	b1741	0.312791	0.204425		0.12889	0.187556	0.628086		0.568647	6		0.308015
b1742		0.106975	0.445678		0.33624	0.376518	0.683333
b1744	ydjS	0.404387	0.429187	6.63436	0.24845	0.417133	0.538324			5		0.352762
b1745	b1745	0.485037	0.275467	5.55863	0.15662	0.304138	0.560449			1	0	0.381444
b1746	b1746	0.393931	0.274565	5.37504	0.1692	0.279176	0.599628	10		5		0.37777
b1747	b1747	0.369352	0.371906	6.51357	0.25104	0.398067	0.598485			5		0.412172
b1748	cstC	0.0336515	0.230316	4.19573	0.1811	0.187407	0.580138	224	0.985534	2	0	0.459217
b1749	xthA	0.261982	0.426158		0.3482	0.471805	0.620072	834	2.7558	10	0	0.501415
b1754		0.39843	0.354015	5.70503	0.16652	0.276809	0.664344	14
b1755		0.0558791	0.459337	6.16117	0.2776	0.29403	0.438931
b1756	b1756	0.46431	0.362601		0.15426	0.287965	0.677419			7		0.315101
b1757		0.40625	0.179559	2.19894	0.12266	0.206585	0.536232	14		1
b1759	b1759	0.338192	0.218463	4.04201	0.16017	0.242019	0.564626			2		0.35663
b1761	gdhA	0.59751	0.236537	5.56833	0.12753	0.316853	0.398754	1137	9.21726			0.526003
b1763	topB	0.427376	0.369348	6.65878	0.21622	0.377595	0.560304	2			0	0.418076
b1764	selD	1			0	0.26813	0	1402	3.3041	12		0.495672
b1766	sppA	0.487981	0.346299	5.87204	0.19124	0.373502	0.45974	86	1.27832	1		0.489722
b1767	ansA	0.359864	0.52282		0.30603	0.47807	0.351351	630	2.68866	2	0	0.4253
b1768		0.336716	0.402128	6.48694	0.26018	0.39226	0.517333	61		4	0
b1769	ydjE	-0.446998	0.710233	8.02421	0.40712	0.281355	0.465248					0.278835
b1771	b1771	-1.28413	0.0469727	0.782475	0.071982	0.031514	0.488673			3		0.367029
b1777		0.425376	0.415498		0.21793	0.379257	0.42963	227		2
b1778	yeaA	0.535202	0.252194		0.16924	0.364115	0.602564	1263	11.0183		0	0.442289
b1779	gapA	0.425978	0.345553	6.54844	0.20753	0.361537	0.358086	48645	47.7339	1	1	0.862288
b1780		0.548638	0.285863		0.19325	0.428149	0.562189	2422		2
b1782	yeaF	0.160977	0.832039		0.49134	0.58561	0.550725	6840	10.6767	2		0.630492
b1783	yeaG	0.661614	0.10102	3.64534	0.059061	0.174537	0.497475	472	2.95974	3		0.437125
b1784	yeaH	0.615412	0.190453		0.10292	0.267611	0.470847	29				0.451601
b1787	yeaK	0.187535	0.631854	7.17776	0.42973	0.528921	0.531073	562	1.34064	12		0.374831
b1793	yoaF	0.492623	0.229475		0.14442	0.28464	0.54023		1.26085			0.42188
b1798	yeaS	0.231374	0.290879	5.87206	0.14577	0.18965	0.428875					0.367203
b1799		0.316874	0.272388	4.973	0.13947	0.204164	0.605307			14
b1800	yeaU	0.147837	0.252251	5.04275	0.1743	0.204538	0.533792			1	0	0.426241
b1801	yeaV	0.00414006	0.533128	7.47035	0.26293	0.264023	0.462423					0.440055
b1804	rnd	0.346578	0.497671	7.40607	0.29812	0.456244	0.466667	0	0.810175	1	0	0.421079
b1805	fadD	#VALUE!	0.485953		inf	0.558062	0.564972	539	0.827351	8		0.453156
b1806	b1806	0.369112	0.466108		0.28556	0.452632	0.69697	108				0.413838
b1807	yeaZ	0.505587	0.341075		0.19502	0.394448	0.658824	219	1.35619	7		0.448462
b1811	b1811	0.580249	0.16542		0.079648	0.189751	0.555556			4		0.445171
b1812	pabB	0.526052	0.559809	6.44309	0.19495	0.411332	0.496732	45	1.21747	4		0.419721
b1814	sdaA	0.465294	0.247628	5.50426	0.16051	0.300184	0.628707	90		3		0.540085
b1815		0.378731	0.252036	3.20456	0.16079	0.258809	0.507055
b1817	manX	0.695913	0.152102	4.22625	0.05857	0.192609	0.529948	2890	10.6072	4	0	0.521977
b1818	manY	0.276044	0.302755		0.19369	0.267544	0.526946	139	11.7729		0	0.628893
b1819		0.572465	0.164898		0.09306	0.217666	0.537736	475
b1822	yebH	0.387146	0.459558	7.57722	0.2567	0.41886	0.527778	21	0.79941	3		0.362713
b1827	b1827	0.692815	0.114939	3.55288	0.059218	0.192776	0.554113	866				0.423973
b1828		0.256477	0.298992	4.51184	0.18684	0.25129	0.595305
b1829	htpX	0.597694	0.341524		0.16715	0.41548	0.682927	539	3.36298		0	0.505385
b1830	prc	0.433464	0.350978	5.84463	0.2053	0.362378	0.615213	621	2.69612			0.481325
b1831		0.680486	0.246512		0.10281	0.32177	0.54902	4624			0
b1835		0.565715	0.215087	4.21349	0.10363	0.238622	0.613497	68		1
b1838		0.638097	0.222547		0.1274	0.352028	0.567376			1
b1840	-	0.274032	0.520375	7.30912	0.31027	0.427388	0.539216					0.344716
b1841	-	0.329066	0.468803		0.29806	0.444246	0.51773	106		6		0.376872
b1842	holE	0.682766	0.183418		0.10972	0.345865	0.571429		3.09472	5		0.371378
b1844	-	0.525543	0.335548		0.12845	0.270731	0.508333					0.442288
b1845	ptrB	0.357611	0.386984	6.06304	0.25022	0.389515	0.483137	5	0.491826	3		0.420061
b1848	yebG	0.227844	0.420459		0.24038	0.31131	0.488889	832	3.14596	11	0	0.478654
b1849	purT	0.45789	0.232669	5.72508	0.1311	0.241833	0.542406	363	3.63196	6		0.420841
b1850	eda	0.32162	0.456553	6.59694	0.28002	0.412777	0.555556	4879	3.47443	8		0.66427
b1851	edd	0.363573	0.236967	5.00158	0.15865	0.249282	0.54321		7.22777	7	0	0.460487
b1852	zwf	0.468947	0.301072	5.46605	0.20467	0.385404	0.515723	1508	2.87243	4	0	0.528693
b1853	yebK	0.305395	0.292361	5.68435	0.22927	0.330072	0.473118	94	1.35004			0.368682
b1855	msbB	0.526742	0.385165	6.55466	0.17323	0.366037	0.524017	137	1.71206	22	0	0.401095
b1856		0.703991	0.223407	4.60965	0.099595	0.336459	0.250352			18
b1857		0.445779	0.507179		0.30636	0.552775	0.470899	567		8
b1858	yebM	0.429209	0.273357		0.21378	0.374533	0.649718		0.575615	5	0	0.349111
b1859	yebI	0.285241	0.390532	6.65257	0.2521	0.352706	0.647834		1.00552			0.366332
b1860	ruvB	0.569564	0.142779	5.88319	0.084973	0.197412	0.637516	346	1.29122	7		0.454957
b1861	ruvA	0.485372	0.275406		0.16842	0.327266	0.33908		2.30005	7		0.420048
b1863	ruvC	0.557058	0.255443		0.14999	0.338622	0.416667		2.52156	2	0	0.444062
b1865	ntpA	0.60775	0.338443	5.30686	0.16714	0.426105	0.555556		5.7601	5		0.401356
b1866	aspS	0.533894	0.234181	5.54764	0.15625	0.335224	0.565868	4356	6.38511	7	1	0.677145
b1869		0.388587	0.405712		0.23478	0.383996	0.534091
b1870	yecO	0.468128	0.493388		0.27388	0.514936	0.564103	499	1.20619	3		0.489938
b1871	yecP	0.512199	0.363944	5.954	0.20837	0.427162	0.501134	393		7		0.4464
b1872		0.303483	0.286974	5.57928	0.12704	0.182393	0.522856			2
b1873	yecK	-0.0937968	0.345188	5.61333	0.18134	0.165789	0.477742					0.385854
b1874		0.476399	0.380019	6.82604	0.19939	0.380805	0.520249	92		3
b1875		0.525919	0.401939	7.02755	0.19355	0.408264	0.463768	352		6	0
b1876	argS	0.186761	0.466491	6.47409	0.31086	0.382249	0.54416	1457	1.39633	5		0.599553
b1878	flhE	0.295796	0.489004		0.28327	0.402256	0.589147					0.228967
b1879	flhA	0.379963	0.311313	5.74921	0.2057	0.331754	0.627365					0.3627
b1880	flhB	0.236931	0.446497	7.38251	0.28829	0.377803	0.557632					0.39088
b1881	cheZ	0.503643	0.289206		0.18369	0.370076	0.583333			15		0.393143
b1882	cheY	0.353531	0.385545		0.2911	0.450292	0.509434	20		3	0	0.409376
b1883	cheB	0.389804	0.35302		0.23737	0.389006	0.554113		2.72316	10		0.393631
b1884	cheR	0.2773	0.479676	7.66243	0.32394	0.448236	0.527273		2.40951	6		0.37796
b1885	tap	0.144338	0.290156	3.5572	0.181	0.211532	0.642597					0.382745
b1886	tar	0.364919	0.28282	3.85954	0.17123	0.269619	0.564994	4			0	0.418309
b1887	cheW	0.311164	0.410183		0.33475	0.485965	0.460784	19	8.24206	29	0	0.387427
b1888	cheA	0.298162	0.339651	5.90103	0.2441	0.347801	0.523985	3		12		0.379663
b1889	motB	0.190983	0.578054		0.38588	0.476974	0.615385					0.355098
b1890	motA	0.213088	0.645277		0.38849	0.493689	0.507625		1.93964			0.402074
b1891	flhC	0.556985	0.18233		0.12085	0.27279	0.52381		1.63412		0	0.401846
b1892		0.583988	0.223871		0.12349	0.296842	0.448889			3	0
b1895	yecG	0.363469	0.263083	5.14128	0.1404	0.220571	0.548485			7		0.321272
b1896	otsA	0.498863	0.270905	4.57777	0.15717	0.313627	0.478478	233	1.57683	1	0	0.39075
b1897	otsB	0.528985	0.348577	5.70693	0.15952	0.338673	0.553191	154	3.81601	5		0.3456
b1900	araG	0.379783	0.172058	3.27434	0.10634	0.171456	0.579148		0.36809	2		0.422183
b1901	araF	0.510654	0.12201	2.75902	0.079722	0.162916	0.546296	101	0.278295	3		0.571381
b1902	yecI	0.47253	0.230492	3.32482	0.11653	0.220923	0.566138			3		0.459744
b1905	ftn	0.55157	0.2806		0.13338	0.297438	0.470588	5282	5.53135	2		0.548267
b1907	tyrP	0.488018	0.424402	7.63022	0.17377	0.339406	0.513032		0.55118			0.355722
b1908	yecA	0.0685065	1.13142		0.44976	0.482838	0.571429	945	1.23421	24		0.426446
b1912	pgsA	0.492107	0.287929		0.19015	0.37439	0.612903		1.18116		1	0.412152
b1913		0.519568	0.320279	6.72966	0.17147	0.356908	0.529459	2			0
b1914	uvrY	0.683749	0.258631		0.13203	0.417484	0.42716	184	5.03082	8	0	0.380368
b1916	sdiA	0.326852	0.4975		0.30502	0.453125	0.450704		0.568954	4	0	0.380863
b1917	yecC	0.51612	0.196702	4.89843	0.098805	0.204193	0.611635	160	1.61689	3	0	0.411339
b1918	yecS	0.292044	0.246973	4.99902	0.15375	0.217175	0.537341	44	1.43939			0.404358
b1919		0.64098	0.21824	4.09853	0.12875	0.358615	0.572016	891		5	0
b1920	fliY	0.292443	0.343576	4.96261	0.19668	0.27797	0.598291	3133	11.9661		0	0.524979
b1921		0.289144	0.235872	4.69843	0.12687	0.178475	0.482759			5
b1922		0.467066	0.337663		0.21985	0.412528	0.541176	3		10
b1923	fliC	0.212033	0.365277	4.97887	0.23022	0.292169	0.549906	5	21.1751	5		0.54609
b1924	fliD	0.228442	0.646389	8.02771	0.39915	0.51733	0.530864		5.81152	4		0.414674
b1925	fliS	0.326667	0.564227	8.36368	0.3436	0.510297	0.602273		3.4273	10		0.352147
b1926	fliT	0.397943	0.495431	7.76401	0.28179	0.468045	0.513889		3.62041			0.411535
b1927	amyA	0.356344	0.37186	6.61754	0.20862	0.324117	0.561905	78	2.85242	3		0.447491
b1929	yedE	-0.00396	0.422105		0.34346	0.342105	0.660131	19	3.3165			0.506117
b1932	yedL	0.21221	0.561663	8.30375	0.31788	0.403509	0.663399		1.07938	1		0.311213
b1937	fliE	0.264499	0.476154		0.29769	0.404744	0.522222					0.390114
b1938	fliF	0.30091	0.484766	6.37212	0.29897	0.427656	0.525926	1	2.45723	1		0.430432
b1939	fliG	0.289278	0.448228	5.72769	0.30779	0.433066	0.61991	5	2.77777	6		0.484738
b1940		0.0959265	0.860422		0.49799	0.550829	0.571429			14
b1941	fliI	0.387765	0.264251	5.46418	0.18428	0.300996	0.648551			4		0.403029
b1942	fliJ	0.2268	0.760751	8.5227	0.48434	0.62641	0.5	33		7		0.453797
b1943	fliK	-0.0254442	0.62495		0.41194	0.401719	0.537037		1.42104	10		0.372986
b1944	fliL	-0.215315	0.83082		0.5574	0.458647	0.496855			6		0.385298
b1945	fliM	0.397787	0.433744		0.28381	0.471278	0.624339		2.71012	3		0.441314
b1946	fliN	0.334977	0.240193		0.19007	0.285809	0.584615		2.39701		0	0.456413
b1947		#VALUE!	0.570613		inf	0.377895	0.560976
b1948	fliP	0.135118	0.267331		0.21288	0.246138	0.518707					0.366708
b1949	fliQ	-0.194147	0.509342		0.4259	0.356656	0.518987					0.359981
b1950	fliR	0.204828	0.609852	7.6378	0.37158	0.467295	0.458874					0.370319
b1951	rcsA	0.750965	0.126396	5.39403	0.050844	0.204164	0.392157		0.469636	5		0.298377
b1955	b1955	0.575142	0.370689	5.92262	0.16054	0.377868	0.455487	42		2		0.362106
b1956		0.297387	0.301731	2.55425	0.18575	0.26437	0.521062	11
b1958	yedI	0.305058	0.225822	6.67634	0.14249	0.205039	0.541922		1.59824	1		0.355322
b1960	vsr	0.651916	0.29825	6.13261	0.12753	0.366377	0.546099		0.578518	4		0.380269
b1961	dcm	0.659599	0.277466		0.14418	0.423559	0.679012	30	0.829308	7		0.435313
b1962	yedJ	0.398046	0.332825	6.43711	0.18507	0.307449	0.574944		0.819731	5	0	0.411691
b1967	yedU	0.0732231	0.235741	6.37647	0.13541	0.146109	0.646746	848	2.66144	4	0	0.478078
b1968	yedV	-0.155006	0.635234		0.39723	0.34392	0.635088	1			0	0.231077
b1969		0.254958	0.520199		0.33129	0.444659	0.471631			8	0
b1970	b1970	-0.0594919	0.365962	6.79323	0.27624	0.260729	0.429293	54				0.289611
b1971	b1971	0.509528	0.210953	5.52667	0.12157	0.247863	0.506912	4		3		0.405508
b1972	b1972	0.396224	0.440115	6.54551	0.25849	0.428123	0.476608					0.309249
b1976		0.367175	0.393935		0.27594	0.436045	0.454545	790		16
b1978		-0.377734	0.659177	6.5471	0.3001	0.217821	0.504785
b1981	shiA	0.472853	0.0849184	1.94257	0.052038	0.0987163	0.499574	5	0.841197			0.339027
b1982	amn	-0.0919113	0.205601	3.48572	0.1587	0.145341	0.646414	313	1.95823	6		0.365398
b1987	cbl	0.373575	0.226334	4.94355	0.1272	0.203057	0.429688	18	1.51361			0.294427
b1988	c	0.241297	0.298519	4.66058	0.2287	0.301435	0.627706		0.926627	1		0.30197
b1990	erfK	0.27365	0.325051	5.88627	0.20526	0.282591	0.582397	74	0.601227	1		0.341714
b1991	cobT	0.139431	0.496111	7.11748	0.30072	0.349443	0.653199	69	2.03779	6	0	0.326864
b1992	cobS	0.163232	0.415219		0.27963	0.334179	0.535256		2.06358	6		0.359663
b1993	cobU	0.2384	0.397136		0.25994	0.341308	0.508961		0.890715	4		0.341542
b2000		-3.20187	0.157534	0.609323	0.2931	0.0697547	0.572335	103		2	0
b2007		0.523016	0.158437		0.086263	0.180851	0.432099	15122			0
b2009	sbmC	0.247483	0.324942	5.83486	0.21104	0.280446	0.610169		1.81151			0.434116
b2011	sbcB	0.5871	0.317663	6.48789	0.16516	0.4	0.424837		1.18822	2	0	0.414934
b2017		0.293746	0.453286		0.232	0.328494	0.613333	88		5
b2019	hisG	0.540253	0.228857		0.15311	0.333031	0.552083	504	7.55603	1		0.555339
b2020	hisD	0.39597	0.380996	6.57774	0.2379	0.393855	0.652643	778	4.659	6		0.483136
b2021	hisC	0.27622	0.574094	7.85089	0.37287	0.51517	0.634783	340	5.36168	4	0	0.466476
b2022		0.497075	0.239295	4.65916	0.13527	0.268967	0.670316	692		2
b2023	hisH	0.337689	0.37924		0.25643	0.387175	0.650206	754	3.68994	1		0.53291
b2024		0.535606	0.329469		0.21512	0.463228	0.464646	600		2
b2025	hisF	0.50497	0.327146	6.49052	0.18777	0.37931	0.621129	180	6.45626			0.514591
b2026	hisI	0.571084	0.226892	5.19925	0.12581	0.293321	0.540598	432	2.79443	17	0	0.477708
b2027		0.372612	0.505589	6.30328	0.24428	0.38936	0.379538	2331
b2028	ugd	0.370058	0.42935		0.26372	0.418642	0.633166		0.776972	2		0.42378
b2029	gnd	0.662052	0.237045	5.25405	0.11191	0.331146	0.494845	17386	12.3541	1	0	0.626446
b2033	wbbJ	-1.78622	0.351653	5.91041	0.26412	0.094795	0.409639	165	3.42446			0.265721
b2035	wbbH	#DIV/0!	0	0	0	0	0.323024		1.5872			0.256359
b2036	glf	0.168855	0.40008	7.79472	0.19323	0.232486	0.471429	1590	3.28279	3	0	0.320954
b2037	rfbX	#DIV/0!	0	0	0	0	0.354217		2.61867			0.228524
b2038	rfbC	0.492221	0.305285	8.05116	0.1921	0.378314	0.610215	635	2.30506	3		0.287454
b2039	rfbA	0.449586	0.255005	6.49367	0.14987	0.272286	0.397436	1510	6.79033	7		0.391895
b2040	rfbD	0.343509	0.832612		0.43437	0.661654	0.565891	1757	5.33377	5	0	0.368468
b2041	rfbB	0.684676	0.202962		0.12936	0.410244	0.577938	2504	5.45962	4		0.41006
b2043	wcaM	0.228377	0.112837	1.659	0.069582	0.0901762	0.455247		0.259676	3		0.363125
b2044	wcaL	0.578666	0.179221	2.56948	0.10083	0.239311	0.545139					0.411794
b2045	wcaK	0.40503	0.164645	2.09981	0.11935	0.200598	0.52327			23		0.448863
b2046	wzxC	0.402093	0.110419	1.51062	0.080271	0.134253	0.348348		0.268779			0.410992
b2047	wcaJ	0.548546	0.255419	6.27439	0.16876	0.373814	0.436214					0.458217
b2048	cpsG	0.406271	0.408199	7.29574	0.20322	0.342277	0.564774		1.37481	13		0.494439
b2049	cpsB	0.535244	0.289303	7.53299	0.14338	0.308506	0.357069			4		0.479833
b2050	wcaI	0.440274	0.119135	1.83207	0.10665	0.19054	0.573296		0.904147			0.450454
b2051		0.524767	0.177984	3.80364	0.1213	0.255243	0.58642			3
b2052	wcaG	0.639292	0.200988	5.62291	0.10177	0.28214	0.547436			2		0.464045
b2053	gmd	0.453091	0.210897		0.14522	0.265529	0.571615			2		0.610902
b2054	wcaF	0.463824	0.112448	1.79951	0.084817	0.158189	0.496855					0.318426
b2055	wcaE	0.0993929	0.154754	1.48604	0.12217	0.135653	0.465812					0.410606
b2056	wcaD	-0.427334	0.0413612	0.784305	0.049212	0.0344783	0.426215					0.341332
b2057	wcaC	-0.464382	0.0890357	0.721979	0.10048	0.068616	0.53251			4		0.462196
b2058	wcaB	0.147963	0.16056		0.11603	0.13618	0.560224					0.474199
b2064	asmA	0.354851	0.630981		0.30398	0.471178	0.537037	41	1.12647	9	0	0.354269
b2065	dcd	0.147355	0.432243		0.30947	0.362953	0.528139	645		2	0	0.472743
b2066		0.694998	0.252073		0.1052	0.344916	0.416667	445		2
b2067	yegE	0.274551	0.22519	1.89835	0.15287	0.210725	0.631105				0	0.361393
b2068	alkA	0.294159	0.340364		0.22108	0.313215	0.603774			16	0	0.364613
b2069		0.133709	0.420437	4.94383	0.31051	0.358436	0.562331	48		5
b2074		0.281642	0.339916	4.0187	0.25827	0.359528	0.699074	70			0
b2075	yegN	-0.0920543	0.221579	1.87799	0.23055	0.211116	0.560221	0				0.448918
b2076	yegO	0.0765946	0.26825	2.32932	0.26429	0.286212	0.690135					0.400736
b2077	yegB	-0.127429	0.144589	1.32306	0.13338	0.118305	0.605907		0.246268			0.378072
b2078	baeS	0.574541	0.319422	4.06269	0.17779	0.417878	0.699764	15				0.402075
b2079	baeR	0.655817	0.200973	4.46041	0.10537	0.306145	0.557471	188	1.38575	3	0	0.472992
b2080		0.306902	0.340872	6.39309	0.25701	0.370813	0.635417	165		17
b2091	gatD	0.193908	0.161885	3.56658	0.090525	0.112301	0.490263	1229	6.15692	16		0.353242
b2093	gatB	-0.0768183	0.453279	6.58214	0.25706	0.238722	0.447917	30177	29.7692		0	0.39627
b2094	gatA	-0.185627	0.720474	8.02657	0.39349	0.331883	0.442244	21707	35.5423		0	0.320739
b2095	gatZ	0.326184	0.307525	5.01691	0.16698	0.247813	0.564565	12320	39.6843	4	0	0.391171
b2096		0.107364	0.267013	4.43697	0.14852	0.166384	0.531365	11402			0
b2097		0.617879	0.0548674	1.80601	0.039074	0.102256	0.529742	1182			0
b2102		0.0764314	0.286039	4.59751	0.16098	0.174302	0.505495
b2103	thiD	0.336921	0.455648		0.28149	0.424519	0.435435		1.65036	5		0.395046
b2104	thiM	0.523439	0.373917	6.36791	0.16345	0.342978	0.554192		3.91837	3		0.357896
b2106	yohM	-0.14795	0.112361	2.13602	0.077387	0.0674132	0.61396					0.377205
b2113		0.599673	0.210293		0.12633	0.315567	0.535842	2075		5
b2114	metG	0.4911	0.226648	5.2157	0.15786	0.310199	0.44071	2572	2.24331	1	1	0.624278
b2125		0.24806	0.565264		0.38332	0.509774	0.701754	20		3
b2126	yehU	-0.0133735	0.406724	6.2978	0.27343	0.269822	0.505458	1	1.04068			0.334708
b2127	yehV	0.245593	0.147241	2.14607	0.0971	0.12871	0.633508			5	0	0.355664
b2128	yehW	-0.281886	0.509843		0.43854	0.342105	0.582555					0.36506
b2129	yehX	0.459981	0.171651	3.52458	0.11785	0.218233	0.545584		0.809364	5		0.382337
b2131	yehZ	-0.145607	0.489143	5.2307	0.33919	0.296079	0.536434	76		2		0.404468
b2132	bglX	0.248132	0.45667		0.36523	0.485764	0.567288	324	1.23634	5		0.500313
b2133	dld	0.646742	0.214018	5.63353	0.10659	0.301734	0.553311	449	2.1603	2		0.462883
b2134		0.39354	0.318218	5.02326	0.19027	0.313739	0.504808	0		4	0
b2140	yohI	0.438014	0.307526		0.18288	0.325417	0.470687	0		1	0	0.40294
b2141	yohJ	0.0367468	0.492878		0.38742	0.4022	0.515152					0.414768
b2143	cdd	0.608172	0.257619	5.18935	0.12924	0.329839	0.560847	3380	0.529183			0.439248
b2144	sa	0.675507	0.241212		0.094028	0.289769	0.586345		0.512086			0.37942
b2146	b2146	-0.187436	0.374321	4.98479	0.16968	0.142896	0.520776	101				0.376416
b2147		-0.410813	0.264361	4.40712	0.16416	0.116358	0.51746				0
b2148	mglC	0.139263	0.0859977		0.054584	0.0634154	0.521628	34	0.822157			0.424011
b2149	mglA	0.654716	0.0862745	3.50103	0.031053	0.0899346	0.512195	336	1.5936	4		0.38241
b2150	mglB	0.582703	0.132442	3.75345	0.058544	0.140293	0.517705	20143	5.29919	4		0.624829
b2151	galS	#VALUE!			inf	0.654135	0.583333	0	0.468553	3		0.423286
b2152	yeiB	#VALUE!	0.385252	5.30638	inf	0.384894	0.708812					0.350002
b2153	folE	0.441877	0.275092		0.17129	0.306904	0.5	1659	9.26509			0.459457
b2155	cirA	0.39638	0.371927		0.22564	0.373811	0.548872	272	1.85888	4	0	0.500928
b2156	lysP	0.505129	0.142822	3.74884	0.075314	0.152189	0.555874		3.69064			0.583786
b2159	nfo	0.662078	0.181561	4.84119	0.083753	0.247847	0.52584	281	1.64382	4	0	0.467943
b2161	yeiJ	-2.8082	0.00667888	0.166377	0.03999	0.010501	0.515385					0.368961
b2162	yeiK	-1.61334	0.00920799	0.531921	0.036034	0.0137885	0.535581			4		0.462168
b2163		-1.89467	0.0212755	0.499797	0.093915	0.0324441	0.451389
b2164	yeiM	0.266279	0.0649293	1.68024	0.043444	0.0592105	0.507246					0.425579
b2165	yeiN	0.449795	0.224583	5.75333	0.10224	0.185822	0.484848	87		11		0.463115
b2166	yeiC	0.471798	0.197031	2.94103	0.10622	0.201097	0.515152			10		0.346916
b2167	fruA	0.303668	0.215551	4.70928	0.14328	0.205764	0.637725	285				0.57043
b2168	fruK	0.56185	0.298151	5.46507	0.16473	0.375967	0.660886	166	1.0944	2	0	0.505102
b2169	fruB	0.563553	0.239942	3.97285	0.12724	0.291536	0.505636	590	1.24445	4		0.488774
b2171		0.140308	0.540612		0.36711	0.427025	0.3309	4507			0
b2174		0.190498	0.350678	4.70958	0.26246	0.324224	0.561983	55
b2175	spr	0.595361	0.224898	5.48878	0.11189	0.276518	0.558559	417	12.2911	9		0.432939
b2177		0.172681	0.540778	6.60665	0.38701	0.467788	0.64539			2
b2178	yejB	0.205244	0.262046	5.13022	0.17819	0.224207	0.512821		0.485843			0.446349
b2179	yejE	0.196401	0.270527	4.95343	0.19006	0.236511	0.629053					0.344292
b2180	yejF	0.336551	0.286792	4.76961	0.17917	0.270058	0.579053		0.786734	6		0.307682
b2182	bcr	0.221544	0.639777		0.38704	0.49719	0.445887					0.402084
b2183	rsuA	0.516865	0.33178		0.19725	0.408271	0.52957	1816	2.40997	3	0	0.464782
b2184	yejH	0.701245	0.174682	4.0973	0.075457	0.252571	0.535441		0.552812	3	0	0.435138
b2185	rplY	0.429277	0.256533	3.75057	0.21431	0.375506	0.459016	45584	34.9373	2		0.805919
b2186	yejK	0.554032	0.45886		0.22575	0.506202	0.584577	1147	1.62099	2		0.447636
b2187	yejL	0.533405	0.290434		0.1329	0.28483	0.5	501	3.26801		0	0.476884
b2188	yejM	0.521173	0.416491	7.11494	0.23223	0.484998	0.579439	46	0.720023			0.42312
b2193	rP	0.549154	0.262999	6.25013	0.11839	0.262595	0.437853	816	1.87567	2		0.39996
b2194	ccmH	-0.0637769	0.702528	5.26321	0.46944	0.441296	0.539683					0.435001
b2195	dsbE	0.36119	0.325466		0.23391	0.366165	0.425703			2		0.451553
b2196	ccmF	0.344783	0.263683	5.40445	0.20152	0.307562	0.465517					0.44665
b2197	ccmE	0.206254	0.28641		0.22088	0.278275	0.457364			3		0.472908
b2198	ccmD	-0.211344	0.699738		0.4423	0.365132	0.566667					0.480323
b2199	ccmC	0.324378	0.259448	6.28692	0.21945	0.324812	0.553086					0.45441
b2200	ccmB	0.208301	0.318193		0.26619	0.336226	0.575569		0.424356			0.354321
b2201		0.52122	0.315239		0.21221	0.443231	0.586538			2
b2202	pC	0.617267	0.215058	5.63764	0.10384	0.271312	0.462264		0.841113			0.4899
b2203		0.453583	0.259328		0.16231	0.297044	0.574468
b2204	pH	0.330247	0.262185	5.43892	0.14115	0.210749	0.555053					0.393897
b2205	pG	0.645604	0.0987474	3.58594	0.060529	0.170795	0.554348		0.722876			0.420466
b2206	pA	0.427106	0.159656	4.30649	0.088481	0.154446	0.560484					0.620415
b2207	pD	-0.0715582	0.55175		0.42737	0.39883	0.54023		0.88598	14	0	0.475267
b2208	pF	0.383338	0.402576	7.06933	0.22317	0.3619	0.42381		0.237187			0.40918
b2209	eco	0.342734	0.243624	4.38689	0.18521	0.281789	0.496599	3877	1.20457			0.475095
b2210	yojH	0.264968	0.268169	3.81486	0.22425	0.305089	0.545662	255		2		0.459458
b2211	yojI	0.504386	0.183482	2.02642	0.1299	0.262099	0.60306	5	0.643584	5		0.413789
b2212	alkB	0.3686	0.23526	3.13955	0.17746	0.281058	0.628514			12		0.390443
b2213	ada	0.327233	0.406209	5.0322	0.25815	0.383714	0.591667		1.02938	6		0.368002
b2214	yojL	0.248298	0.516358		0.35666	0.47447	0.55				0	0.485031
b2215	ompC	0.332728	0.149583	1.88291	0.14846	0.222488	0.537037	73854	28.9928		0	0.84783
b2216	yojN	0.429916	0.300622	4.0171	0.14758	0.258874	0.490291	34	6.78368	1	0	0.385825
b2217	rcsB	0.512903	0.343024		0.23987	0.492449	0.481061	3818	5.56597	2	0	0.48255
b2218	rcsC	0.441342	0.257769	3.83233	0.1916	0.342965	0.505857	3	0.927443		0	0.363321
b2219	atoS	0.0663968	0.112545	1.66085	0.094165	0.100862	0.488357		0.372407			0.366717
b2220	atoC	0.645456	0.141153	2.23226	0.055811	0.157416	0.493976	12	0.595584	9		0.370795
b2221	atoD	0.354763	0.211653	5.67209	0.10948	0.169674	0.552083			1		0.393594
b2222	atoA	0.349404	0.150424	4.3302	0.068655	0.105526	0.502488			1		0.382447
b2223	atoE	-0.421181	0.466823	6.87497	0.33019	0.232335	0.41225					0.418476
b2224	atoB	0.293016	0.428206		0.35255	0.498668	0.670103			3		0.378818
b2229		-1.37209	0.11994	0.947797	0.1607	0.0677463	0.524345
b2231	gyrA	0.51277	0.189457	5.23332	0.12454	0.255608	0.371973	1873	3.40934	8	1	0.609563
b2232	ubiG	0.55258	0.290523	6.72811	0.17848	0.398909	0.47651	1404	4.57721	10	0	0.459148
b2233	yfaL	-2.09918	0.085953	0.50748	0.16513	0.0532819	0.512979		0.682215	6		0.381162
b2234	nrdA	-0.308488	0.575387	6.56355	0.46948	0.358796	0.551343	1236	2.82672	1	1	0.605189
b2235	nrdB	0.0242961	0.500326		0.39612	0.405984	0.581019	832	3.03997	4		0.593686
b2236	yfaE	0.484643	0.289456		0.1667	0.323465	0.569106		0.598163			0.490547
b2239	glpQ	0.216898	0.425724		0.34401	0.439291	0.356061	1298	3.04886	3		0.458889
b2240	glpT	0.489568	0.207983		0.1046	0.204924	0.549656	1045	6.58334			0.492988
b2241	glpA	0.153032	0.458981		0.3269	0.385965	0.551075	463		2		0.482285
b2242	glpB	0.378606	0.354634	5.14003	0.17941	0.288722	0.658824	380	2.2146	5		0.373894
b2243	glpC	0.288269	0.188728	4.16929	0.10578	0.148624	0.558824	40		4	0	0.483288
b2245	b2245	0.260169	0.0949527	2.14784	0.061754	0.0834704	0.553221					0.365063
b2247	b2247	-0.363078	0.0639079	1.52789	0.066139	0.0485218	0.592708			10		0.480958
b2251	yfaO	0.0401907	0.112616	3.42543	0.10861	0.113158	0.632768		0.513983	6	0	0.364937
b2253		0.359973	0.174794	4.67426	0.11572	0.180805	0.531646	13		9
b2254	b2254	0.362847	0.163849	3.45343	0.12723	0.199685	0.578283			2		0.398279
b2255	b2255	0.263436	0.179139	4.69615	0.12182	0.165389	0.549669	6		4	0	0.428584
b2256	b2256	0.267941	0.24756	4.49904	0.1662	0.227031	0.665109			1		0.414877
b2257	b2257	0.142641	0.32514	4.60308	0.24098	0.281072	0.539084					0.374903
b2258		-0.0266475	0.414701		0.28928	0.281772	0.635965
b2259		-0.809874	0.284706	3.04607	0.35192	0.194444	0.506667	36		12
b2260	menE	0.592241	0.329051	5.68248	0.1607	0.394105	0.576812		0.926541	4		0.37887
b2261	menC	0.627822	0.245608	5.32188	0.13211	0.354964	0.586563	76	2.72188	5	0	0.411083
b2262	menB	0.674247	0.0962842		0.04665	0.143207	0.555556	1263	2.40654	2	0	0.681708
b2263	yfbB	0.505318	0.348221	6.25414	0.18283	0.369591	0.606897		0.419155	4		0.36426
b2264	menD	0.640783	0.255021	5.35479	0.12108	0.337066	0.578811		0.877835	3	0	0.415836
b2265		0.54819	0.374461	6.36916	0.16977	0.375755	0.544895	7		5
b2266	elaB	0.339383	0.178394		0.10469	0.158473	0.526515	2925	9.97291	6	0	0.414874
b2267	elaA	0.591084	0.295726	6.83009	0.17196	0.420526	0.480519	159	2.15182	7	0	0.363128
b2268		0.448118	0.354917	5.34502	0.19121	0.346469	0.669591	10		5
b2269	elaD	-2.63044	0.283885	2.22045	0.41974	0.115617	0.361314					0.271247
b2270	yfbK	#VALUE!	1.35121		inf	0.582707	0.712644			1		0.348124
b2276	nuoN	0.321631	0.312681	4.90438	0.24811	0.365745	0.259259	133	5.18644			0.546371
b2277	nuoM	0.314644	0.285153	4.87904	0.23881	0.348446	0.636364	66	4.01711			0.528594
b2278	nuoL	0.551397	0.232885	4.86676	0.1528	0.340613	0.272401	10	6.49881			0.556076
b2279	nuoK	0.288745	0.29661		0.20917	0.294086	0.618357	384	5.64643			0.426743
b2280	nuoJ	0.474882	0.20654		0.14625	0.278509	0.222222		5.68594			0.49869
b2281	nuoI	0.268916	0.235199		0.16796	0.229741	0.637821	1140	7.34836	2		0.57
b2282	nuoH	0.395446	0.263977		0.18007	0.297856	0.596491	526	7.43527			0.54362
b2283		0.571385	0.303448	4.81644	0.16188	0.377682	0.653668	3781			0
b2284	nuoF	0.309031	0.255679	4.94877	0.18893	0.273427	0.414861	2075	9.37453	5	0	0.565563
b2285	nuoE	0.347252	0.358447	5.40575	0.24745	0.37909	0.664234	5284	15.3723	15	0	0.535544
b2286	nuoC	0.472612	0.120427	3.44717	0.094713	0.179589	0.557823	3225	10.5657	1	0	0.589819
b2287	nuoB	0.689246	0.0834902		0.053385	0.171792	0.611529	1281	9.86423	6	0	0.556842
b2288		0.591549	0.231801		0.10621	0.260031	0.583333	1949			0
b2290	b2290	0.362221	0.215753		0.15268	0.239393	0.469035	105		6	0	0.507419
b2291	b2291	0.752676	0.219285		0.081631	0.330057	0.550265	63	0.97429	2		0.414517
b2294		0.657845	0.196101		0.096734	0.28272	0.422442	1387
b2295	b2295	0.597883	0.339828		0.13808	0.343383	0.524823			1		0.358157
b2296	ackA	0.564127	0.292383	6.17126	0.17013	0.39032	0.374808	8612	7.27529	15	0	0.718841
b2297	pta	0.615598	0.238423	5.4609	0.13737	0.35736	0.547833	2679	1.82012	12	0	0.728707
b2300		0.392258	0.277518		0.20306	0.334122	0.622807	1310		4	0
b2302	yfcG	0.368108	0.282587		0.21383	0.338396	0.524904	35		2		0.345113
b2303	folX	0.452478	0.209732	5.39552	0.12479	0.227918	0.498316	1899	4.33467	1		0.470606
b2304	b2304	0.45239	0.397328	7.04291	0.21537	0.393291	0.664336	90		7		0.368582
b2306	hisP	0.374463	0.125889	3.02658	0.07977	0.127522	0.524407	26	2.44902	1		0.384643
b2307	hisM	0.101065	0.166495	3.74238	0.12568	0.13981	0.528986		1.86297			0.423306
b2308	hisQ	0.217246	0.163981	3.75766	0.12193	0.155771	0.519553	20	2.41635			0.401797
b2309	hisJ	0.3701	0.268348	4.36967	0.15167	0.240784	0.533662	3332	12.9886		0	0.490832
b2310	argT	0.256427	0.284671		0.16395	0.220489	0.522222	4553	4.69084		0	0.459178
b2311	ubiX	0.089385	0.394636		0.25641	0.281579	0.641026	64	0.803004	5	0	0.381008
b2312	purF	0.541248	0.208756	5.93687	0.12662	0.27601	0.622428	110	3.23883	1		0.534188
b2313	cvpA	0.553354	0.330391		0.1827	0.409049	0.627119	11	8.10956			0.373178
b2314		#VALUE!	0.579617		inf	0.424275	0.617886	84		18	0
b2315	folC	0.621274	0.304911	6.76251	0.16072	0.42437	0.542125	633	2.81401	10	1	0.435075
b2316	accD	0.522289	0.210861	5.99374	0.12221	0.255824	0.638999	3440	6.00452			0.545518
b2317	dedA	0.499941	0.269842		0.13988	0.279727	0.488189		1.96039			0.411172
b2318	truA	0.562919	0.320841	7.32019	0.17395	0.397981	0.325758		3.1959		0	0.405707
b2320	pdxB	0.560131	0.336282	6.10824	0.17806	0.404802	0.464158	801	1.58919	9		0.398124
b2323	fabB	0.488824	0.356999		0.24072	0.470914	0.621891	23274	10.6411	9	1	0.700556
b2324		0.515322	0.387599		0.23356	0.481887	0.626866	12		3
b2326	b2326	0.762242	0.2456		0.085185	0.358285	0.541667			4		0.422713
b2327	yfcA	1			0	0.45614	0		1.89058			0.348915
b2328	mepA	0.63597	0.223625		0.10954	0.300909	0.575064	8	1.62444			0.406556
b2329	aroC	0.538623	0.198486	6.29285	0.12456	0.269975	0.435216	469	3.96482	8		0.494721
b2330		0.545008	0.320104	6.09487	0.20098	0.441722	0.649924	1400		2
b2340	b2340	0.563957	0.425488		0.29146	0.668421	0.607143	49				0.443578
b2341	b2341	0.437897	0.357214	6.64997	0.20464	0.364062	0.515231	87			0	0.393141
b2342	b2342	0.136348	0.424794		0.26518	0.307045	0.565167	92		5		0.406321
b2344	fadL	#VALUE!	0.630648		inf	0.574051	0.511494	3157	0.852856			0.530437
b2346	vacJ	#VALUE!	1.6949		inf	0.492516	0.527778	717	3.47038	2		0.475783
b2351	b2351	0.410944	0.388729	8.37512	0.2462	0.417957	0.361742	5				0.296726
b2361		0.436779	0.274784	5.50592	0.13502	0.239728	0.514563			3
b2364	dsdC	0.430713	0.31973	6.00994	0.1898	0.333399	0.440957			8		0.326556
b2365	dsdX	0.267602	0.0980813	2.3039	0.08786	0.119962	0.500486					0.348284
b2366	dsdA	0.451798	0.250874	5.05457	0.19188	0.350017	0.549751	1431		3	0	0.427102
b2367	emrY	-0.264906	0.0273639	0.634222	0.042779	0.0338199	0.417813		0.159416			0.24575
b2368	emrK	0.403175	0.0493343	1.2308	0.04191	0.0702216	0.427711		0.163448			0.326566
b2369	evgA	0.329396	0.453287	6.97312	0.28031	0.417997	0.456693	116	2.59502			0.367713
b2370	evgS	0.188107	0.523105	7.07063	0.34853	0.429281	0.40613			1	0	0.309802
b2371		0.253298	0.138089	2.36677	0.094447	0.126486	0.515723			5
b2372	b2372	#VALUE!	1.40411		inf	0.522807	0.569892					0.356495
b2373	b2373	-0.780316	0.0505471	1.43069	0.094211	0.0529181	0.466546			4	0	0.39278
b2374	b2374	-0.229759	0.41582	5.46871	0.18549	0.150834	0.476756			1		0.448768
b2378		0.379447	0.191719	3.65405	0.10825	0.174441	0.538373			4
b2379	b2379	0.624209	0.0992001	3.27476	0.056671	0.150804	0.560472	116		5		0.488911
b2383	b2383	0.170726	0.300494	2.55656	0.18657	0.22498	0.53539					0.45572
b2385	b2385	-0.688884	0.0934591	0.840568	0.14755	0.0873654	0.583026			1	0	0.396131
b2386	b2386	-1.44987	0.458275	5.7172	0.25917	0.105789	0.557325					0.504259
b2387	b2387	-0.257009	0.45542		0.25943	0.206387	0.516854			17		0.634103
b2388	glk	#VALUE!	0.516737		inf	0.638545	0.644444	610	1.90642	3		0.417735
b2392	b2392	-0.00673113	0.286195	4.36751	0.22466	0.223158	0.584718					0.38622
b2393	nupC	0.567694	0.137147	3.27977	0.069867	0.161615	0.503928	682	3.02078			0.602809
b2400	gltX	0.392339	0.344232	6.46311	0.24877	0.409389	0.493724	4337	2.88753	5		0.649436
b2406	xapB	0.500485	0.163349	3.7125	0.074911	0.149968	0.472998		0.240747			0.413412
b2407	xapA	0.313981	0.231169	5.38962	0.10524	0.153407	0.528958			4		0.431548
b2410	yfeH	0.239	0.253208	3.94542	0.20796	0.273272	0.504188		1.05733			0.434071
b2411	lig	0.683785	0.289684		0.14282	0.451655	0.531915	647	2.00251	2	1	0.490139
b2412	zipA	0.447924	0.430221		0.24122	0.436933	0.528986	1587	1.3231			0.493337
b2413	cysZ	0.425852	0.305027	6.59946	0.22329	0.388906	0.492063		0.798303			0.399235
b2414	cysK	#VALUE!	0.572008		inf	0.483609	0.340278	21811	35.3569	6		0.505587
b2415	ptsH	0.732796	0.125158		0.056421	0.211153	0.506329	16746	20.2231			0.694925
b2417	crr	0.820549	0.166012		0.050161	0.279525	0.476543	25210	12.5368			0.682342
b2421	cysM	0.431813	0.19574	4.76748	0.13176	0.231896	0.567204	612	4.0246	5	0	0.419302
b2422	cysA	0.40149	0.216694	4.11063	0.15199	0.253947	0.637097	203	3.36245	4		0.506361
b2423		0.0758544	0.256404	4.71368	0.21381	0.23136	0.575221	9
b2424	cysU	0.181606	0.269424	5.54725	0.1977	0.241571	0.565476	106	2.86851			0.431941
b2425	cysP	0.18094	0.310966	4.90112	0.2246	0.274217	0.621622	804	6.61064	2		0.576947
b2427	yfeT	0.318072	0.351349	6.82841	0.12534	0.183803	0.487421		0.61893	9		0.36197
b2428	yfeU	0.318423	0.369951	6.73615	0.21956	0.322135	0.541106	417	0.978459	9	0	0.439825
b2429	b2429	-0.071836	0.169962	3.57509	0.1205	0.112424	0.62868					0.427874
b2431		0.311828	0.480479	6.59474	0.29109	0.42299	0.419664	1098		2
b2435	amiA	0.575203	0.114295	2.006	0.073649	0.173375	0.530612	107	1.29159	2		0.405694
b2436	hemF	0.598139	0.195878	5.67262	0.12186	0.303239	0.499171			1	0	0.445045
b2437	yfeG	0.648699	0.260531	3.31448	0.14825	0.422003	0.437229			4		0.372292
b2438		-0.430282	0.0650439	0.843205	0.088862	0.062129	0.657534			3
b2439	b2439	0.456189	0.0391391	1.14396	0.035679	0.0656092	0.52963	126		1		0.479867
b2440	eutC	-0.370372	0.435213	5.0179	0.32225	0.235155	0.429825	13	1.11455	6		0.53812
b2441		-0.524624	0.264036	3.17903	0.24942	0.163594	0.42328	63		1	0
b2451	b2451	-0.0639611	0.122314	1.32821	0.14985	0.140842	0.651515					0.410375
b2452	eutH	-0.531787	0.228224	2.34496	0.20737	0.135378	0.476483					0.530724
b2453		0.216803	0.100969	1.16126	0.095067	0.121383	0.588444			2
b2454	eutJ	0.452997	0.0885424	1.37394	0.080285	0.146773	0.513057		0.514496	7		0.444498
b2455	eutE	0.384899	0.0503125	0.9223	0.053817	0.0874929	0.57672			4		0.498075
b2456	cchB	0.0954031	0.105831	1.68762	0.10271	0.113542	0.647287					0.39925
b2457		0.464078	0.0165489	0.813342	0.015808	0.0294968	0.640449	64
b2458	eutI	0.160181	0.0789258	1.05482	0.09231	0.109917	0.676221			8	0	0.382826
b2459	b2459	0.158787	0.0895424	1.21109	0.093085	0.110656	0.45679			4	0	0.429111
b2460	b2460	0.382457	0.05722	1.06865	0.05998	0.0971269	0.604167			6		0.554262
b2461	b2461	-0.180715	0.448797	5.43786	0.22549	0.190977	0.48855			21		0.31907
b2462		-0.504114	0.179252		0.12248	0.08143	0.461538			11
b2463	b2463	0.495753	0.18305	4.34503	0.11775	0.233516	0.56487	2473		1	0	0.547427
b2465	tktB	0.610492	0.188576		0.13755	0.353138	0.459495	379	2.93333	4	0	0.462815
b2467	yffH	0.317546	0.135695	2.03772	0.095468	0.139889	0.58811	5183		8	0	0.464496
b2469	rQ	0.534982	0.39459	6.34595	0.15142	0.325622	0.437956			11		0.377586
b2470	acrD	0.180048	0.0961019	1.35711	0.066425	0.0810109	0.605987	0		2		0.440595
b2472	dapE	0.568801	0.309583		0.18978	0.440122	0.390805	154	0.894796	1		0.406497
b2473		0.236706	0.715601		0.41802	0.547653	0.636015	39		1
b2474	ypfI	0.55426	0.375855	5.80754	0.17572	0.394221	0.652422			12	0	0.322521
b2475	b2475	0.520466	0.223149		0.12117	0.252683	0.634286	99				0.435795
b2476	purC	0.61617	0.156321	4.02353	0.087448	0.22783	0.585761	1498	10.4882	1		0.621103
b2477		0.0756415	1.03455		0.49535	0.535885	0.567568	2346		4
b2479		0.101239	0.641251		0.45889	0.510581	0.520833	214
b2480	bcp	0.366305	0.422941		0.25188	0.397478	0.365942	7717	9.87714	9		0.552838
b2481		-0.571662	0.257955	4.94481	0.20418	0.129913	0.6			3
b2482	hyfB	-0.2167	0.238356	2.88774	0.17625	0.144859	0.555755					0.349628
b2483		-0.50402	0.188581	2.87208	0.15858	0.105437	0.621908
b2484	hyfD	-0.341953	0.155151	2.82422	0.11399	0.0849434	0.590979					0.374719
b2485	hyfE	-0.226975	0.313383	3.98488	0.24355	0.198496	0.581281					0.41491
b2486	hyfF	-0.0737069	0.191925	3.05474	0.18024	0.167867	0.585778					0.368481
b2487	hyfG	-0.738179	0.0957798	1.50722	0.098181	0.056485	0.551035			4		0.416174
b2488	hyfH	-0.467069	0.223733	3.94938	0.20045	0.136633	0.651629					0.427745
b2489	hyfI	-0.306464	0.141313	3.11551	0.10996	0.0841661	0.568807		0.481891	2		0.328326
b2490		-0.238285	0.241148	4.62196	0.19075	0.154044	0.504348
b2491		-0.87316	0.0852317	0.515723	0.12031	0.0642284	0.522648			7
b2492	focB	-36.5351	0.0147232	0.0403317	0.34482	0.0091866	0.510373					0.363134
b2493	perM	0.283184	0.346186	6.2069	0.22794	0.31799	0.538983					0.405744
b2495	b2495	0.17468	0.694737		0.38708	0.469006	0.645833	2634		9		0.414962
b2496	b2496	0.530951	0.395519		0.23296	0.496664	0.535826				1	0.357544
b2497	uraA	-0.11085	0.349947	5.62082	0.21188	0.190737	0.525534		4.35405			0.436544
b2498		0.524952	0.191122		0.12125	0.255238	0.609009	16450		4
b2499	purM	0.515036	0.190634	5.73606	0.13063	0.26936	0.643192	564	6.6444	6		0.527425
b2500	purN	0.57212	0.328793	7.27144	0.17522	0.409508	0.65109	542	5.60479			0.447299
b2501	ppk	0.234643	0.407363	6.2173	0.27526	0.359649	0.615333	71	2.45598	5	0	0.438385
b2502	ppx	0.449428	0.407369	6.3191	0.24485	0.444719	0.65566	75	1.37006	4		0.395973
b2507	guaA	0.532248	0.176552	5.4365	0.12023	0.257038	0.463566	3818	5.0439	2	0	0.664431
b2508	guaB	0.472812	0.190148	5.22692	0.12568	0.238397	0.573333	5909	10.1071	5		0.695388
b2509	xseA	0.535365	0.426813	6.79704	0.22024	0.474006	0.662281	35		5		0.389107
b2511		0.575272	0.268806	6.10005	0.15736	0.370496	0.378129	369		3	1
b2512	b2512	0.279657	0.572586	6.31996	0.35423	0.491752	0.644097	1670		1		0.494765
b2514	hisS	0.517718	0.276363	6.43889	0.1789	0.370944	0.581395	2845	6.0947	2	1	0.522089
b2515	gcpE	0.358657	0.232823	6.06572	0.16781	0.261654	0.626415	969	3.6061	1	1	0.518998
b2516	yfgA	0.445329	0.476955		0.30567	0.551084	0.503546	2051	4.40237	8	0	0.430822
b2517	yfgB	0.418945	0.270409	6.18078	0.19095	0.328626	0.335907	755	1.58157	10	0	0.560661
b2518	ndk	0.493425	0.438941		0.1872	0.369541	0.293785	18896	17.672		0	0.714541
b2519	pbpC	0.45861	0.334386	4.97288	0.19628	0.362548	0.555215		1.1281	7		0.358154
b2520	b2520	0.12134	0.566344	5.45267	0.40594	0.461999	0.540466	60			0	0.42725
b2521		0.42567	0.35121		0.26767	0.466056	0.522013	2205
b2523		0.552533	0.243688	4.98736	0.12028	0.268802	0.567251	3891		1	0
b2525	fdx	0.555638	0.250858		0.16826	0.378655	0.544218	6442	4.34682	10		0.579908
b2526	hscA	0.606973	0.199867	5.24938	0.10739	0.273238	0.589564	1040	4.65546	20		0.52078
b2527	yfhE	0.500584	0.472303	7.5316	0.2193	0.439112	0.634409	983	1.97967	1		0.433869
b2528	yfhF	0.528968	0.304091		0.17464	0.37076	0.598291	1953	7.72078	4		0.522253
b2529	b2529	0.80613	0.0989111		0.054613	0.281699	0.442708	8769		2	0	0.619772
b2530		0.642179	0.270415		0.16232	0.453634	0.640909	12757		8	0
b2531	b2531	0.634422	0.239213		0.11948	0.326825	0.508547	7128		4		0.522342
b2532	b2532	0.469189	0.289792	6.21916	0.17737	0.334149	0.438479	423				0.471032
b2533	suhB	0.511125	0.372762		0.25702	0.525737	0.260073	3468	1.4188	5		0.692889
b2536	hcaT	0.0880681	0.555996	6.72471	0.36099	0.395852	0.565		0.577192			0.383729
b2537	hcaR	0.426642	0.308206	5.58887	0.11298	0.19705	0.498233		0.97163	2		0.344444
b2538	hcaA1	0.351169	0.0136983	0.890629	0.012363	0.0190543	0.532448		0.49327	2		0.471344
b2539	hcaA2	0.532784	0.113162	1.58296	0.058402	0.125	0.530864					0.424039
b2540	hcaC	0.176473	0.320301	4.33708	0.18236	0.221438	0.560284		0.682412	4		0.372087
b2541	hcaB	-2.20531	0.0241302	0.511739	0.094972	0.0296296	0.565432			7		0.389944
b2542	hcaD	-0.0238375	0.471276	6.93465	0.26848	0.262229	0.544818			3		0.377441
b2543		1			0	0.382775	0
b2546	yphD	#VALUE!	1.1494		inf	0.548872	0.503546		0.378107			0.378913
b2547	yphE	-0.141865	0.53137	6.94292	0.35472	0.31065	0.520908			3	0	0.401041
b2548	yphF	-0.12708	1.37974		0.57837	0.513158	0.461538					0.398195
b2551	glyA	0.654535	0.191455		0.13172	0.381283	0.58159	10374	14.9079	5	0	0.736701
b2552	hmpA	0.4292	0.336286	5.65486	0.19763	0.346233	0.502778	349	0.891	4		0.530781
b2553	glnB	0.721121	0.176471		0.091031	0.326417	0.395062	2123	2.18274	8	0	0.511148
b2554	yfhA	0.695401	0.15701		0.07844	0.257519	0.545809		1.61857	6	0	0.416698
b2556		0.72307	0.282685	4.53285	0.11901	0.429748	0.52521
b2557		0.539034	0.201563	4.87236	0.1311	0.284403	0.394583	821		5	0
b2558	yfhD	0.450134	0.404028	6.69348	0.23534	0.427995	0.43956					0.425315
b2559	yfhC	0.638522	0.276535	7.18874	0.12822	0.35471	0.561983		0.801778	3	0	0.39983
b2560		0.206285	0.417547	3.94434	0.28526	0.359398	0.620047
b2563	acpS	0.61496	0.30107		0.15363	0.398997	0.599034	83	2.36092	17	1	0.377261
b2564	pdxJ	0.467596	0.293759	6.40305	0.19587	0.367897	0.532934	994	2.70991	2		0.546992
b2565	recO	#VALUE!	0.586946		inf	0.534455	0.321637		0.993751	8	0	0.384374
b2566	era	0.469629	0.332399		0.20548	0.387427	0.572985	104	1.14997	18	1	0.547698
b2567	rnc	0.637587	0.299343		0.15366	0.423991	0.29771	1224	3.26067		0	0.406426
b2568	lepB	0.630798	0.183426		0.10369	0.280849	0.347518	257	1.90707			0.475579
b2569	lepA	0.67034	0.163512	5.39712	0.10466	0.317478	0.604016	1579	2.93557		0	0.56906
b2570	rseC	0.258971	0.482833		0.29669	0.400376	0.566667		1.21768			0.347269
b2571	rseB	0.535269	0.404834		0.22727	0.489035	0.501718	100	2.17287			0.36817
b2572	rseA	0.150157	0.583899		0.28179	0.331579	0.461538	60	8.53142			0.432447
b2574	dB	0.664222	0.227445	6.07142	0.10625	0.31643	0.647929	9	1.73965	5		0.383821
b2575		0.493829	0.460788	7.22123	0.21926	0.433174	0.4			2
b2576	srmB	0.648443	0.205671	4.45096	0.092032	0.261784	0.552408	719	1.79838	5		0.506852
b2578	yfiK	0.0635668	0.142867	3.17868	0.10419	0.111263	0.52381		0.453152			0.34254
b2579	yfiD	0.322654	0.106693		0.081405	0.120182	0.536723	2365	1.95525	3	0	0.75734
b2580	ung	0.67381	0.223598		0.13308	0.407983	0.344961	194	2.06488	6	0	0.387497
b2581	yfiF	0.370782	0.275675	4.06891	0.14509	0.230588	0.610577	1504	1.40926	11	0	0.552427
b2582	trxC	0.37252	0.340135		0.20953	0.333923	0.704981	393	1.20123	15		0.425813
b2583		0.514861	0.272615		0.17089	0.352249	0.501529
b2584	yfiQ	0.57979	0.289952	4.69614	0.16822	0.400323	0.56	19	1.44105	5	0	0.363931
b2585		0.619373	0.291855	6.19501	0.12918	0.339388	0.494836	730		9	1
b2586	yfiM	0.383293	0.230882		0.11771	0.190869	0.613636					0.346407
b2587	kgtP	0.0852734	0.2784	6.42973	0.21114	0.230823	0.492293	231	11.2988			0.33234
b2592	clpB	0.69382	0.135855	5.28911	0.072365	0.236348	0.61777	423	2.41998	12	0	0.501003
b2593	yfiH	0.524065	0.33968		0.21052	0.442329	0.696581	30		7		0.39313
b2594	sfhB	0.668239	0.238131		0.13427	0.404719	0.406897	513	3.20376	17	0	0.487787
b2595	b2595	0.503468	0.524211		0.27369	0.551204	0.617021	2107				0.472572
b2597	yfiA	0.605754	0.217481		0.093267	0.236571	0.393574	14293	9.33157	6	0	0.471598
b2599	pheA	0.354939	0.413034	6.69275	0.26836	0.416023	0.487589	677	2.34832	1		0.399709
b2600	tyrA	0.722129	0.235313	5.32359	0.088971	0.320188	0.518648	501	2.32886		0	0.420934
b2604	yfiN	0.282109	0.502348	6.40935	0.26072	0.363175	0.562582		0.486569			0.393399
b2606	rplS	0.446293	0.169741		0.13074	0.236118	0.492754	16521	13.488	3		0.703642
b2607	trmD	0.730885	0.191214		0.08678	0.322465	0.397436	236	33.2479			0.359554
b2608		0.413161	0.457897		0.2732	0.465545	0.53876	1686		6
b2609	rpsP	0.345964	0.275487		0.20162	0.308271	0.448718	136596	23.853	13		0.722591
b2610	ffh	0.682061	0.214028	5.31601	0.1179	0.370826	0.437844	1665	3.13853	5		0.544152
b2614	grpE	0.471114	0.353015		0.23438	0.443158	0.333333	16830	5.70384	28		0.595215
b2615	yfjB	0.531803	0.264516		0.1884	0.402395	0.38843	23	0.85358	3	1	0.395786
b2616		0.466178	0.424083	6.67396	0.23831	0.446423	0.352785			2	0
b2617		0.0909804	0.580144		0.38125	0.419408	0.533333	2987
b2618		#VALUE!			inf	0.500752	0.479167	136		22
b2620	smpB	0.504155	0.308829		0.19448	0.39222	0.388379	603	3.1956	6	0	0.468064
b2659		0.492111	0.0996435	1.3068	0.076895	0.151401	0.547436	636		2
b2660		0.252964	0.22294	3.86044	0.15155	0.202868	0.570547	18		1
b2661	gabD	0.402118	0.435451	6.95549	0.28208	0.471799	0.633053	1258	2.68432	6	0	0.520826
b2662	gabT	0.200568	0.281319	4.24065	0.19079	0.238657	0.607143	945	2.59141	4		0.482723
b2663	gabP	0.0446116	0.278545	5.64442	0.19088	0.199793	0.509567		0.612067			0.362749
b2664		0.547592	0.129145	2.54677	0.071312	0.157628	0.638095			1
b2669	stpA	0.291091	0.149263	1.50907	0.11765	0.165959	0.534653	5241	9.5023	7		0.556814
b2673	nrdH	0.191636	0.262097		0.1755	0.217105	0.532338		2.85951	5	0	0.509898
b2674	nrdI	0.453019	0.170917	3.88239	0.11424	0.208855	0.562147		1.64343			0.383464
b2677	proV	1			0	0.293502	0	1187	2.64335			0.33876
b2678	proW	0.608158	0.0889104	2.5307	0.070833	0.180769	0.585627	1314				0.43931
b2679	proX	-0.441566	0.82086		0.72837	0.505263	0.599291	10094	5.09331	1		0.538848
b2684	emrR	0.555669	0.270393	4.92358	0.144	0.324083	0.484185	1735	6.34566	11		0.411781
b2685	emrA	0.15174	0.499974	6.12639	0.38953	0.459211	0.561966	139	1.01258			0.491315
b2686	emrB	0.0341721	0.635749	6.62564	0.50872	0.526719	0.650725					0.400266
b2687	ygaG	0.616931	0.153686		0.08514	0.222257	0.538462	5305	4.79196	2		0.537205
b2688	gshA	0.239727	0.44969	6.99635	0.36846	0.484642	0.621622	611	8.52014	2	0	0.484738
b2696	csrA	0.75616	0.173998		0.082861	0.339817	0.488095	2612	10.1796		1	0.495997
b2697	alaS	0.598743	0.302331	5.84546	0.15683	0.390847	0.332011	3256	12.2914	3	1	0.584034
b2698	oraA	0.477388	0.554171		0.30546	0.584488	0.608333			4		0.446582
b2699	recA	0.39124	0.151847		0.10526	0.172909	0.378947	3139	5.10947	6		0.675063
b2700	ygaD	0.484129	0.390476	7.13837	0.20841	0.403996	0.660606	152	1.60195	5		0.443147
b2701	mltB	0.375755	0.483082	7.11029	0.28218	0.452034	0.571429	22	1.80878		0	0.480916
b2702		0.0870699	0.139416	3.87594	0.10085	0.110468	0.518519
b2703		0.119105	0.114379	3.30824	0.09305	0.105631	0.57444	185
b2704	srlB	0.377804	0.330856		0.19076	0.306592	0.58	522	0.397556	3		0.432848
b2705	srlD	0.0853963	0.281771	4.71015	0.14265	0.155969	0.552028		0.397982	5		0.458655
b2706	gutM	0.322839	0.269375	4.02546	0.17079	0.252215	0.6					0.329018
b2707	srlR	0.578778	0.151732	3.4403	0.063975	0.15188	0.534268	11	1.00932			0.417581
b2708		0.21355	0.149392	1.98501	0.12616	0.160417	0.584718	108
b2709		0.390324	0.287583	4.37635	0.18567	0.304539	0.571304
b2710	b2710	0.479452	0.0658657	1.75788	0.049043	0.0942141	0.514019			6		0.505163
b2711	ygbD	0.473234	0.230559	2.85339	0.14754	0.280086	0.622386					0.382909
b2712	hypF	0.564294	0.286697	4.40562	0.15141	0.347505	0.602151		0.70361	1		0.422854
b2713	hydN	0.399761	0.209071	4.15006	0.12577	0.209533	0.581967			1		0.596302
b2714	ascG	0.136205	0.234234	2.81078	0.17711	0.205037	0.611894		0.872184	9		0.377037
b2715		0.0609581	0.0592496	1.2199	0.068356	0.0727933	0.585034
b2716	ascB	0.162168	0.433338	5.22827	0.30715	0.366601	0.442907			6		0.488047
b2717	hycI	0.230405	0.159886	2.87238	0.13136	0.170687	0.608142	10	0.901549	6	0	0.499168
b2718	hycH	0.00512627	0.143025	1.54404	0.14746	0.14822	0.598916			5		0.444258
b2719	hycG	-0.137401	0.0606096	0.748072	0.078525	0.069039	0.571816			3		0.492725
b2720	hycF	0.061377	0.0897458	0.925072	0.10189	0.108553	0.549708					0.514038
b2721	hycE	-0.313012	0.0504096	0.574317	0.065098	0.0495791	0.612132	0		4	0	0.622677
b2722	hycD	-0.416725	0.0893342	0.666015	0.11965	0.0844553	0.626566					0.52139
b2723	hycC	-0.231	0.142531	0.704442	0.18801	0.15273	0.578576		0.391886			0.495428
b2724	hycB	0.195532	0.0828974	0.917996	0.085316	0.106053	0.564706					0.458565
b2725	hycA	0.153764	0.200354	1.96476	0.1807	0.213534	0.574627	161			0	0.466662
b2726	hypA	0.381165	0.520803	7.41095	0.25526	0.412485	0.516908		0.706603		0	0.401164
b2727	hypB	0.539089	0.203553	3.42297	0.1158	0.251241	0.546875	64	0.584159	4	0	0.546159
b2728	hypC	0.430364	0.329415		0.21886	0.384211	0.569444				0	0.478661
b2729	hypD	0.46087	0.273881	4.62235	0.15552	0.288465	0.535433		1.07625	4	0	0.478516
b2730	hypE	0.422074	0.290528	4.63756	0.15969	0.276316	0.586572	18	0.944079	1	0	0.477672
b2731	fhlA	0.415807	0.169714	2.2536	0.11615	0.198821	0.530499		0.717626	1		0.429191
b2733	mutS	0.506827	0.260459	5.95968	0.15768	0.319725	0.563079	117	1.01252	4		0.484387
b2734	pphB	-3.1932	0.177019	4.9304	0.20146	0.0480444	0.425076		0.284177	5		0.329577
b2736	b2736	0.133083	0.171057	3.96988	0.11454	0.132123	0.530818			3		0.416876
b2740	b2740	-0.502428	0.666623		0.43764	0.291289	0.54049					0.350621
b2741	rpoS	0.785678	0.147466		0.065622	0.306184	0.599057	1347	12.7459			0.449916
b2742	nlpD	0.684259	0.168868	4.79458	0.076402	0.241977	0.496732	426	36.9119			0.42379
b2743	pcm	0.490843	0.386158		0.23273	0.457089	0.615616	255	3.06543			0.346893
b2744	surE	0.574003	0.243701		0.14303	0.335753	0.640805	215	1.7633	1		0.388727
b2745	ygbO	0.422607	0.39298		0.22144	0.383517	0.538272	294	3.10685	7	0	0.430347
b2746	ygbB	0.553509	0.279604		0.15672	0.351003	0.636364	4893	1.9789	6	1	0.409313
b2747	ygbP	0.628564	0.311966	7.36513	0.17237	0.464063	0.330688	140	1.61798			0.365308
b2748	b2748	#VALUE!	1.07486		inf	0.601633	0.57265	24				0.353257
b2750	cysC	0.708619	0.213689	6.31891	0.10504	0.36049	0.541667	206	4.14911	11		0.357788
b2751	cysN	0.658255	0.215391	5.36699	0.095808	0.280349	0.546402	374	8.49432	1	0	0.477273
b2752	cysD	0.543554	0.15289		0.10191	0.223269	0.54844	362	13.0045	4		0.536808
b2753	iap	0.40447	0.191936	3.06252	0.11759	0.197454	0.594628		0.904018			0.321838
b2754		-0.212918	1.1763		0.57986	0.47807	0.611111			4
b2755	b2755	0.0360845	0.712906		0.39766	0.412547	0.533333			4	0	0.32135
b2756	b2756	0.0482119	0.489749	7.07089	0.29233	0.307138	0.487805			2		0.278773
b2757		0.0556196	0.382557	5.87675	0.23754	0.25153	0.536723			2
b2758	b2758	0.260354	0.353668	5.42889	0.17237	0.233044	0.524345			1		0.406706
b2759	ygcK	0.0918542	0.626987		0.29371	0.323417	0.552846		0.186588	9		0.259525
b2760	b2760	0.293187	0.703817	6.42844	0.29981	0.424172	0.527211			4		0.270568
b2761	ygcB	-0.00417523	0.797926		0.43301	0.43121	0.521368			6		0.294529
b2762	cysH	0.336037	0.35657		0.27537	0.414737	0.645833	476	8.18153	1		0.472613
b2763	cysI	-0.0979562	0.489748	5.93709	0.38256	0.348429	0.559199	620	6.32299	3		0.523321
b2764	cysJ	0.509248	0.324826	5.66833	0.20688	0.421557	0.551913	733	10.7133	1		0.481902
b2765	ygcM	0.603513	0.202836		0.12376	0.312142	0.604762	593	0.75045	2	0	0.452179
b2777	ygcF	-0.0529495	0.532952		0.36287	0.344622	0.510903	620	0.736462	1	0	0.408584
b2778		-0.478042	0.557607	7.67062	0.42607	0.288267	0.443526
b2779	eno	0.618827	0.228883		0.13284	0.348503	0.436782	40037	20.7545	11	1	0.867974
b2780	pyrG	0.552302	0.179883	5.61562	0.10481	0.234109	0.51827	1991	9.33863	7		0.574737
b2781	mazG	0.569554	0.282066		0.14535	0.337673	0.509934	4	2.0685	5		0.472459
b2782	chpA	-0.155545	1.73471	8.34951	0.48168	0.416842	0.42029		2.20384	1		0.36398
b2783	chpR	0.0133209	0.542805	7.20269	0.33863	0.343202	0.479167		2.56694	12		0.378368
b2784	relA	0.542969	0.300597	6.20361	0.17874	0.39109	0.529469	98	1.45391	15		0.468383
b2785	ygcA	0.458507	0.437518	7.29452	0.23704	0.437753	0.333333	4	1.1022			0.360702
b2786	barA	0.588688	0.301414	5.36153	0.16816	0.408839	0.403194	4	0.66126		0	0.402389
b2787	ygcX	0.368266	0.170287	2.23304	0.12566	0.198913	0.540936	2		3		0.518197
b2788	ygcY	0.398917	0.0858996	1.1975	0.07138	0.118752	0.545527			3		0.444658
b2789	b2789	0.384448	0.216504	3.36453	0.15037	0.244285	0.525714					0.460365
b2791	yqcB	0.499127	0.293928	6.06216	0.1749	0.34919	0.44697					0.39599
b2793	syd	0.622599	0.298359		0.14162	0.375251	0.466667	157	1.41677		0	0.343729
b2794	yqcD	0.395888	0.30597	6.54441	0.20073	0.332273	0.498084	92	0.744428	6		0.444618
b2795	ygdH	0.429556	0.231974	4.95084	0.16151	0.28313	0.623549	597		1		0.466618
b2796	sdaC	0.41769	0.269384	5.64966	0.1728	0.296749	0.536184	2738	1.12471			0.706517
b2798		0.614299	0.249704	5.74677	0.11815	0.306325	0.447983	6		3	0
b2799	fucO	0.361969	0.129414	2.91516	0.072185	0.113137	0.639857	234	0.289811	2		0.473064
b2800	fucA	0.430279	0.308722		0.21568	0.378571	0.510145		0.385261	2		0.37119
b2801	fucP	-0.0192888	0.474977		0.30072	0.295029	0.477912					0.362568
b2802	fucI	0.390638	0.108328	3.0743	0.052701	0.0864855	0.573413	106		1		0.542582
b2803	fucK	0.414563	0.247431	4.22988	0.10535	0.179951	0.393142		0.981999	3	0	0.372239
b2804	fucU	0.532917	0.231038	4.76028	0.11389	0.243832	0.480702	309	1.55463		0	0.333237
b2805	fucR	0.395018	0.439805	6.39482	0.17764	0.293629	0.473373	113	1.25778	4		0.378545
b2806	ygdE	0.543127	0.251331	5.84671	0.16661	0.364675	0.57173	167	0.975359	14		0.47377
b2808	gcvA	0.0846719	0.614036		0.47985	0.524238	0.491803	4	0.835324	1		0.313528
b2810	b2810	0.339349	0.35865	5.2713	0.20327	0.307681	0.557292	25		6	0	0.409639
b2813	mltA	0.244654	0.362939		0.21482	0.284399	0.652991	38	1.48675	1	0	0.51331
b2818	argA	0.517592	0.279592	5.62781	0.1674	0.347009	0.535179	222	3.32711	4		0.412592
b2819	recD	0.569461	0.307842		0.15492	0.359828	0.30303		0.648901	4	0	0.360043
b2820	recB	0.514877	0.355344	6.16729	0.20367	0.419832	0.530488		1.12092	6	0	0.419072
b2821	ptr	0.658178	0.286822	4.07681	0.10887	0.318499	0.515656	30	1.75694	5		0.433377
b2822	recC	0.465991	0.453041	6.86517	0.26232	0.491228	0.529078	1	0.73091	1		0.418171
b2823	ppdC	-0.182506	1.02925	6.49532	0.43566	0.368421	0.606061					0.303185
b2825	ppdB	0.335636	0.493449		0.27507	0.414035	0.640523		0.779695	2		0.414196
b2826	ppdA	0.0393297	1.33055		0.44431	0.4625	0.536232					0.284788
b2827	thyA	0.479047	0.322941		0.16132	0.309663	0.509186	728	4.36173	4	0	0.546938
b2828	lgt	0.424331	0.267264	6.59395	0.17082	0.296733	0.522417	9	2.30856			0.481477
b2829	ptsP	0.478927	0.352934	6.03484	0.18984	0.364325	0.543294	55	1.75777	2		0.377856
b2830	ygdP	0.66902	0.190492		0.085224	0.25749	0.464539		4.01238	14	0	0.36474
b2831	mutH	0.731502	0.229374	6.91488	0.087168	0.324651	0.570776			7	0	0.346598
b2835	ygeD	0.441205	0.136096	2.40737	0.10012	0.179171	0.63764					0.388356
b2836	aas	0.612976	0.171976	3.18015	0.098403	0.254256	0.532349	12	1.21602	2		0.425955
b2838	lysA	0.374773	0.475424		0.29616	0.473684	0.633053	169	1.47283	4	0	0.428602
b2841	araE	0.584792	0.0457513	1.15207	0.037516	0.0903546	0.526154		0.566895			0.447896
b2842	kduD	0.515811	0.204979	4.8555	0.12003	0.247899	0.500986			2		0.421658
b2843	kduI	0.491978	0.205191	4.29399	0.11214	0.220738	0.524444		0.385895	2	0	0.456016
b2865		0.202195	0.175677	3.66441	0.11679	0.146389	0.513725	5			0
b2866	b2866	-0.253979	0.0856764	1.4082	0.076281	0.0608312	0.525424			8	0	0.413155
b2867	ygeT	-0.463958	0.114424	2.14344	0.12524	0.0855489	0.540606			3		0.405572
b2868	b2868	-0.201923	0.126151	2.9238	0.11161	0.0928595	0.520971			2		0.348854
b2871	ygeX	0.466659	0.265074	4.92952	0.12461	0.23364	0.565056			1		0.535293
b2873		-0.274053	0.394572	4.60927	0.27169	0.213249	0.538265			2	0
b2878	b2878	0.123841	0.100331	1.10257	0.082224	0.093846	0.524908			1		0.478267
b2880	b2880	-0.0794467	0.158137	1.35616	0.13939	0.129131	0.537549					0.436304
b2881	b2881	0.048928	0.0593238	1.15601	0.04714	0.0495651	0.532037			2		0.510218
b2882		0.305106	0.0585306	2.66634	0.031785	0.0457408	0.484781
b2883	ygfP	0.329721	0.307224	5.59403	0.20701	0.308841	0.497701			6		0.440276
b2889	b2889	0.497535	0.388601	6.02711	0.1853	0.368782	0.542773	32		4		0.376738
b2890	lysS	0.434599	0.219249	5.48714	0.15468	0.273576	0.613445	4837	2.32639	4	0	0.669024
b2891	prfB	0.488234	0.211008	6.37718	0.1302	0.254413	0.289655	2892	11.0247	7		0.5631
b2892	recJ	0.611312	0.301014	6.14841	0.16269	0.418562	0.646119		0.78382	2	0	0.408971
b2893	dsbC	#VALUE!	0.469925		inf	0.45614	0.50641	1356	2.6952	4	0	0.501626
b2894	xerD	0.645769	0.267358	6.47103	0.14915	0.421053	0.630952	29	3.80795	4		0.368642
b2895	fldB	0.649297	0.202553	5.20794	0.093626	0.266967	0.489051	908	1.49054	9		0.511525
b2897	ygfY	0.432047	0.416693		0.27665	0.4871	0.47619		2.45003	5		0.511445
b2898	ygfZ	0.464144	0.360857		0.23398	0.436647	0.618474	2457	2.19165	7		0.494298
b2899	b2899	0.276856	0.32944	5.53515	0.26791	0.370479	0.604839					0.366698
b2900	yqfB	0.535719	0.314011	6.75468	0.13728	0.295683	0.427451	1070	2.73508			0.509733
b2903	gcvP	0.2834	0.200495	3.5887	0.15954	0.222635	0.657511	1071	1.41514	12	0	0.583049
b2904	gcvH	0.464576	0.263529		0.18527	0.346025	0.614035	1085	11.1626			0.619278
b2905	gcvT	0.324768	0.325586	5.60459	0.24375	0.360987	0.635185	2199	3.38916	6	0	0.520924
b2906	visC	0.588887	0.356154	6.38936	0.18959	0.461162	0.48	41	1.21757		0	0.417853
b2907	ubiH	0.371872	0.484611	6.51251	0.29773	0.473996	0.4967		1.27676	6	0	0.402557
b2908	pepP	0.498475	0.316009	5.66325	0.20839	0.415512	0.544025	973	3.08247	6	0	0.519736
b2909		0.331787	0.494669		0.31117	0.465675	0.57672	1302		11	0
b2910	ygfE	0.430317	0.554118		0.2827	0.496241	0.333333	1232	3.3468	4		0.372245
b2912		0.572946	0.344638		0.20612	0.482656	0.301075			3	0
b2913	serA	0.507567	0.252505		0.17927	0.36405	0.345528	910	16.1449			0.521108
b2914	rpiA	0.565811	0.236775		0.14517	0.334347	0.63871	4467	4.93375	6		0.534736
b2916	iciA	0.413921	0.398065	6.05633	0.22325	0.380921	0.544901	391	0.628407	3	0	0.38688
b2917	sbm	0.0903942	0.0865493	1.79436	0.079653	0.0875687	0.551264			6		0.494434
b2918	ygfD	0.143173	0.17805	2.39992	0.15974	0.186432	0.533333			4		0.377659
b2919		-0.148884	0.0383571	1.28173	0.039385	0.0342811	0.50447
b2922	yggE	0.433828	0.559626		0.29715	0.52484	0.592593	1276	2.89666	11	0	0.442739
b2923	yggA	0.194751	0.496837		0.31628	0.392773	0.276836					0.38233
b2924	yggB	0.342562	0.486173		0.28529	0.433942	0.610778	3440	3.694			0.466815
b2925	fba	0.0411046	0.423088	6.08695	0.28061	0.292639	0.38141	23422	6.63143		1	0.816595
b2926	pgk	0.612785	0.249685	5.77071	0.13363	0.345105	0.372907	57863	16.5751		1	0.773682
b2927	epd	0.398062	0.227987	4.89598	0.12951	0.215155	0.50907	210	3.0878	1		0.383786
b2928	yggC	-0.0914324	0.171817	2.86537	0.15079	0.138158	0.467337		0.381502	2		0.34529
b2933	cmtA	0.477199	0.0902925	2.53516	0.04666	0.08925	0.504579			2		0.410172
b2934	cmtB	-0.285537	0.190824	4.09202	0.18232	0.141824	0.426087			2		0.305444
b2937	speB	0.708562	0.250235		0.11741	0.402864	0.689655	2427	2.91793	8		0.606511
b2938	speA	0.359065	0.298415	4.38928	0.22701	0.354185	0.535665	1661	2.53293	13		0.554599
b2942	metK	0.542091	0.157036	5.49665	0.11413	0.249242	0.437008	7068	6.30961	10	1	0.689788
b2943	galP	0.575148	0.178568	3.30795	0.078774	0.185415	0.587793		0.695781			0.514638
b2944	sprT	0.438378	0.329113		0.19548	0.348064	0.635417			7	0	0.454857
b2945	endA	0.660447	0.192138		0.12227	0.360091	0.547264					0.530809
b2946		0.502679	0.330166		0.19145	0.384962	0.674667	142		4
b2947	gshB	0.508133	0.267063	5.71748	0.16585	0.337184	0.528782	1594	2.62934	1		0.538416
b2948		0.42789	0.37245		0.22929	0.40078	0.486667	441		11	0
b2949	yqgF	#VALUE!	1.46088		inf	0.588201	0.641509	136	1.21139	8	1	0.456943
b2950		0.631021	0.231326		0.14552	0.394386	0.574713			3
b2951	yggS	0.636241	0.30246	7.437	0.14678	0.403509	0.295165	297	3.03584	5	0	0.43805
b2952	yggT	0.231868	0.430171		0.3369	0.438596	0.633333	280	2.32794			0.440778
b2953		0.544096	0.24079		0.14869	0.326143	0.58046	56		14
b2954	yggV	0.543033	0.295325		0.18439	0.403509	0.358491	1064	1.73053	3	0	0.558421
b2959		0.403747	0.33866		0.20228	0.339252	0.480874	4523		11
b2960	yggH	0.575307	0.284283		0.15732	0.370432	0.320413	895	2.39571	3	0	0.499421
b2961	mutY	0.520407	0.249823	6.89515	0.15868	0.330864	0.675214	6	2.4766	12	0	0.370268
b2963		0.589462	0.258504		0.12621	0.307426	0.446541	1
b2964		-0.39174	0.0529581	0.776454	0.062862	0.0451679	0.506083
b2966	yqgA	0.0678798	0.247851	4.17517	0.15255	0.163659	0.509158		0.389602			0.363653
b2972		0.493653	0.345318		0.21491	0.424433	0.507246
b2975	yghK	-0.234077	0.0228658	0.307987	0.036947	0.029939	0.524278	9				0.406853
b2976	glcB	0.26181	0.24172	5.51053	0.18113	0.24537	0.543466	632	1.01342		0	0.500077
b2977	glcG	0.242239	0.271907	3.92781	0.20643	0.272421	0.583333	460	4.84569			0.484309
b2979	glcD	0.371841	0.19491	2.68062	0.15609	0.248488	0.577519	97	0.559054			0.428492
b2980	glcC	-0.12341	0.189637	2.37527	0.16233	0.144498	0.560068	94	1.6278	5		0.355895
b2987	pitB	0.27558	0.220126	3.73275	0.15242	0.210403	0.560784					0.403344
b2988	gsp	0.685728	0.117596	2.52619	0.055099	0.175322	0.511247	102	0.884069	8		0.521972
b3001	b3001	0.168201	0.245975	3.86701	0.16496	0.198317	0.515152	395		1		0.388763
b3005	exbD	-1.41237	0.990012		0.53326	0.221053	0.656863	267	3.54245			0.479257
b3006	exbB	-0.805622	0.514348		0.39201	0.217105	0.562189	561	5.09985			0.480578
b3008	metC	0.636605	0.315713	6.53334	0.13394	0.36858	0.527027	319	2.89604	4		0.402368
b3011	yqhD	0.592587	0.236273	5.20282	0.12099	0.296971	0.433333	5796	1.02631	3	0	0.571738
b3012		0.41293	0.245569	4.56014	0.1297	0.220928	0.529954	735		4
b3017	sufI	0.595331	0.238744	3.97147	0.091011	0.224903	0.631714	49	0.858134	6		0.410717
b3019	parC	0.467469	0.221252	5.39398	0.14472	0.271759	0.486089	268		5	1	0.522311
b3021	b3021	-0.0220939	0.292695	6.72713	0.15559	0.152227	0.423077	181				0.350666
b3022	b3022	0.0773317	0.403018	6.86141	0.20411	0.221217	0.4			11		0.319086
b3023		-7.0058	0.0100846	0.0764544	0.11324	0.0141447	0.53125			2
b3025	ygiX	0.360896	0.422894		0.24868	0.389107	0.574944		0.455987	3		0.401313
b3026	ygiY	0.226458	0.576495	7.39529	0.34141	0.441359	0.728311			6		0.334658
b3028	mdaB	0.424285	0.256258	5.13245	0.15829	0.274945	0.506744	574	2.20447	2		0.566638
b3030	parE	0.475187	0.191458	5.39768	0.1136	0.216458	0.634722	100	1.06776	6	1	0.521763
b3032	icc	0.610802	0.363749		0.20951	0.538313	0.619608	201	2.47702	8		0.438481
b3033	yqiB	0.544554	0.302069		0.20067	0.440602	0.5		2.04511	6		0.350181
b3034	yqiE	0.586745	0.396378		0.22017	0.532771	0.642857	179	1.54531	4		0.348855
b3035		0.324258	0.631407	6.84561	0.41136	0.608753	0.463115	6584
b3039	ygiD	0.351343	0.346671		0.2419	0.372924	0.550439			4		0.36757
b3040	ygiE	0.360907	0.543633		0.2698	0.422161	0.553265		0.716317			0.312934
b3041	ribB	0.560247	0.184575	4.63021	0.098775	0.224615	0.657895	1382	2.09823	10	1	0.561142
b3042		0.413046	0.353346		0.2565	0.437002	0.51634	1617		3
b3052	b3052	0.535124	0.244217	5.22913	0.15043	0.323591	0.570722	1349	1.4366			0.48552
b3053	glnE	0.517122	0.31722	5.44767	0.19605	0.406003	0.570794	29	2.89452		0	0.414278
b3054	ygiF	0.411114	0.285504	3.07031	0.17441	0.296169	0.561265	303	1.84543	4	0	0.470646
b3055	ygiM	#VALUE!	1.04285		inf	0.531294	0.444444	289	1.83722			0.466194
b3056	cca	0.60933	0.278205	6.70757	0.1537	0.393427	0.604301	88	1.46891	7	1	0.424952
b3057	bacA	0.038722	0.433237		0.2937	0.305531	0.58631		0.821467			0.415139
b3058		0.504313	0.485321		0.25168	0.50774	0.623377	276		1
b3059	ygiH	0.351	0.373356		0.23937	0.368829	0.297619	0				0.352588
b3061	ttdA	-0.999266	0.222701	2.15388	0.17117	0.0856164	0.547043			1		0.409969
b3062	ttdB	0.0275817	0.143208	2.80377	0.08937	0.0919049	0.53405			1		0.535115
b3063	ygjE	-0.741304	0.221902	1.31413	0.1909	0.10963	0.6					0.396801
b3064	ygjD	0.59545	0.195262	6.47358	0.1116	0.275862	0.383178	484	1.58511	2	1	0.46195
b3065	rpsU	0.571371	0.132103		0.083076	0.193818	0.510204	70780	18.1723	3		0.768434
b3066	dG	0.545089	0.318206		0.1715	0.376997	0.66369	14	2.24461	5		0.355427
b3067	rpoD	0.719319	0.146119		0.088636	0.315789	0.392593	1657	3.00571	18		0.668977
b3068	ygjF	0.526212	0.21883	3.49919	0.12703	0.268116	0.538462	306	1.8532	22		0.366915
b3070	yqjH	0.107105	0.205804	1.46045	0.18227	0.204134	0.485618	497	1.51954	2		0.447333
b3072	aer	0.184865	0.545932	7.09697	0.2997	0.367669	0.45045		1.43744	2		0.412389
b3073		0.498581	0.0885627	1.15805	0.074477	0.148532	0.533708	32		1	0
b3074	ygjH	-0.0724054	0.512601	7.61625	0.28354	0.264396	0.522727			3	0	0.46733
b3075	ebgR	0.261659	0.150071	3.36822	0.097627	0.132225	0.510135	31	0.645672			0.437987
b3076		0.0215449	0.133154	1.466	0.10782	0.110194	0.542484			5
b3077	ebgC	0.254261	0.191702	4.56499	0.10247	0.137407	0.452703			4		0.438029
b3080	ygjK	0.285208	0.198358	3.59306	0.13064	0.182766	0.559837		0.662862	2		0.489979
b3081	ygjL	0.448795	0.259417	5.67964	0.1637	0.296986	0.574468	134		6		0.389292
b3082	ygjM	0.296306	0.575089		0.28917	0.410931	0.502283		0.606781	12		0.355415
b3083	ygjN	0.0632505	0.590498		0.35717	0.381287	0.462121		0.272849			0.437627
b3084		0.460475	0.144648	1.5408	0.10888	0.201807	0.521111	12		15
b3085		0.489122	0.224006		0.15076	0.2951	0.626374			4
b3089	ygjU	0.446317	0.201862	5.21426	0.12361	0.22325	0.452096	120	0.986473			0.498581
b3091	uxaA	0.436453	0.271345	3.7142	0.15117	0.268247	0.561585			4	0	0.532328
b3092	uxaC	0.376302	0.337245	4.28954	0.17539	0.28121	0.554614	355	1.2045	7		0.693378
b3093	exuT	-0.150107	0.470176	4.8351	0.33797	0.29386	0.554536		0.798418			0.584788
b3094		0.621422	0.091701	2.6625	0.042093	0.111187	0.540936	94		2
b3102	yqjG	0.534876	0.236159	5.18344	0.14931	0.321011	0.497222	117	0.498093	5	0	0.479687
b3106	yhaK	0.221591	0.481747		0.36872	0.473684	0.36036		0.334312	11		0.329142
b3113		0.728249	0.217272		0.10597	0.389952	0.220779			7
b3115	tdcD	0.3543	0.159302	2.68792	0.0927	0.143565	0.659259			1	0	0.394894
b3116	tdcC	0.0681897	0.0531757	1.0039	0.050039	0.0537008	0.489691		0.32519			0.55041
b3117	tdcB	0.339441	0.445863		0.27432	0.415285	0.460993			3		0.472868
b3118	tdcA	0.698721	0.20988	3.18503	0.078338	0.260018	0.4375			2		0.328007
b3119		-26.5515	0.030405	0.0332517	0.18126	0.00657895	0.263889
b3126	yhaF	0.470283	0.0960056	1.38638	0.070462	0.133018	0.562963	241		7	0	0.482597
b3127	yhaU	-0.105199	0.0454738	1.03811	0.042994	0.0389016	0.553414					0.471551
b3128	yhaG	0.167541	0.139027	2.61465	0.1071	0.128655	0.576984	266		4		0.427727
b3129	sohA	0.0958433	0.435562		0.19405	0.21462	0.47549	91	2.79839	3		0.400911
b3130	yhaV	0.0256773	0.368418	6.60622	0.22066	0.226475	0.461111		0.792642			0.336493
b3131	agaR	0.463548	0.369637	5.8787	0.18241	0.340031	0.461825	53	2.7284	3		0.415209
b3133		0.350684	0.242362	5.29328	0.10867	0.167361	0.524548	61		2
b3136	agaS	0.356697	0.292587	5.00823	0.18139	0.281967	0.568485			5		0.501111
b3138	agaB	-1.08814	0.0281116	0.886458	0.098077	0.0469687	0.43949			6		0.49673
b3139	agaC	-0.71306	0.0198601	0.520108	0.049973	0.0291718	0.512133					0.410138
b3140	agaD	-0.057894	0.0161389	0.27605	0.026227	0.0247917	0.493617					0.417108
b3141	agaI	-0.484548	0.0975905	1.21312	0.15593	0.105035	0.5059		0.203897	4		0.357579
b3146	yraL	0.599607	0.319188	6.90881	0.15986	0.399258	0.365419	513	0.546927	4	0	0.44402
b3147	yraM	0.37636	0.460606	6.12665	0.3002	0.481368	0.546948	757		1	0	0.465246
b3148	yraN	0.50752	0.398542		0.22626	0.45943	0.292929		1.93792	7	0	0.355652
b3149	yraO	0.86016	0.13245		0.031408	0.224599	0.521569	285	2.37785	6		0.389199
b3151	yraQ	-0.23583	0.680834	7.01386	0.37099	0.300195	0.601307	4	1.44795			0.395169
b3153		0.00227349	0.533286	6.32751	0.37441	0.375263	0.465465	214		4
b3154	yhbP	0.552389	0.356424	6.59388	0.15833	0.353722	0.58567		0.718163	4		0.425379
b3155	yhbQ	0.286838	0.562167		0.38827	0.544435	0.575758			12		0.352279
b3156	yhbS	0.326525	0.408223		0.27323	0.405702	0.759494	1170	1.24525	9		0.465542
b3161	mtr	0.370167	0.305543	4.92705	0.1661	0.263721	0.541532		0.830769			0.444815
b3162		0.300356	0.302439	5.39775	0.20493	0.292906	0.645012	1899			0
b3163	yhbM	0.595994	0.267427	5.54535	0.13396	0.331579	0.473118	265	5.08191		0	0.335895
b3164		0.442434	0.21774	5.09976	0.14413	0.258499	0.525887	6269		5	0
b3165	rpsO	0.477349	0.252578		0.19441	0.371969	0.463277	60729	7.0803	13		0.714215
b3166	truB	0.413147	0.291909	6.61479	0.18273	0.311373	0.524655	182	2.50446	6		0.513621
b3167	rbfA	0.466134	0.32916		0.22148	0.414861	0.287356	3095	2.50166	1	0	0.642306
b3168	B	0.576336	0.180954	4.41368	0.11763	0.277649	0.38982	6788	5.20228	19		0.667476
b3169	nusA	0.612168	0.22956		0.11883	0.306395	0.530531	10025	13.2872	19	1	0.624741
b3170		0.587631	0.281456		0.14776	0.35832	0.361111	1246		12	0
b3172	argG	-0.0965026	0.570695	6.8147	0.37316	0.340318	0.600242	1035	5.07844	3	0	0.582686
b3175	secG	0.535384	0.279049		0.1398	0.300894	0.49697	4283	7.96168			0.537339
b3176	mrsA	0.631469	0.242342	6.80719	0.12276	0.333106	0.621875	2582	3.36325		1	0.541516
b3177		0.615726	0.318137		0.15373	0.400053	0.6341	429
b3178	hflB	0.619578	0.176919		0.10993	0.288969	0.391734	3956	6.20949		1	0.615313
b3179	ftsJ	0.687664	0.275292		0.13151	0.421053	0.301149	416	6.7603	5	0	0.429349
b3180	yhbY	0.431314	0.333687		0.21201	0.372807	0.497512	620	10.9558	7	0	0.456071
b3181		0.620131	0.21974		0.1198	0.315372	0.365782	6565		4
b3182	dacB	0.280417	0.492037		0.34135	0.474372	0.568889	12	0.769382	1	0	0.36517
b3183	yhbZ	0.556792	0.256887		0.14704	0.331763	0.46495	1038	1.40767	20	1	0.592341
b3185	rpmA	0.440464	0.152444		0.11359	0.203008	0.444444	59704	10.8941	14		0.776817
b3186	rplU	0.535324	0.240774		0.16314	0.351084	0.494624	19424	57.4624	2		0.698413
b3187	ispB	0.576435	0.300672	6.78511	0.17325	0.409028	0.626058	99	3.59302	2		0.483189
b3188	nlp	0.533097	0.265014		0.15168	0.324864	0.495935			6		0.360608
b3189	murA	0.526623	0.267367	6.11396	0.15062	0.318182	0.630631	1266	2.7624	5	1	0.546088
b3191		#VALUE!	0.83078		inf	0.427632	0.521739	1126		1	0
b3192	yrbC	#VALUE!	1.22384		inf	0.562066	0.542857	2178	4.0578	2	0	0.573775
b3193	yrbD	0.293317	0.294796		0.2002	0.283295	0.577519	1912	4.27615			0.465349
b3194	yrbE	0.518606	0.234579		0.15713	0.326406	0.622449		1.29157			0.349125
b3195	yrbF	0.222946	0.364937		0.26032	0.335009	0.644809	89	1.73374	1		0.364556
b3196	yrbG	0.324911	0.425287		0.29499	0.436965	0.652422		1.46839			0.317686
[truncated: 796 more rows]
