# Supplementary material for: Highly expressed genes evolve under strong epistasis from a proteome-wide scan in E. coli
Source: Sci Rep. 2017 Nov 20;7:15844. doi: 10.1038/s41598-017-16030-z (PMC5696520; doi:10.1038/s41598-017-16030-z)
Supplement: Supplementary file 3 — Table S2 [file 41598_2017_16030_MOESM3_ESM.xlsx]

## Sheet: TableS2
Table S2. Amino acid usage correction and the probability of observing a non-fixed state for the given size of orthologs
Note: See online supplemenatry information for the details on the method for correcting for non-fixed states (polymorphisms)
Gene (b_id)	ucorr	umean	p	Du	DRu	Number of orthologs
b0001	1.18499	1.19048	0.00226757	0.00549101	0.000289	58
b0002	7.34031	7.74432	0.00635862	0.404009	0.0212636	640
b0003	6.97596	7.45725	0.00514323	0.481286	0.0253308	645
b0004	8.78976	8.90076	0.015881	0.111006	0.00584243	932
b0006	6.36972	6.63229	0.00615224	0.262564	0.0138192	777
b0007	7.92233	7.94071	0.0628206	0.0183859	0.000967679	1088
b0008	8.43053	8.46939	0.0229	0.0388617	0.00204535	1066
b0009	4.02515	4.44086	0.00327243	0.415713	0.0218796	481
b0010	4.13024	4.50286	0.00504605	0.372621	0.0196116	464
b0014	4.64713	4.97811	0.00331068	0.330984	0.0174202	953
b0015	6.565	6.95597	0.0040543	0.39098	0.0205779	944
b0018	1.98712	2.13043	0.0164336	0.143319	0.00754313	83
b0019	7.00613	7.17347	0.0112189	0.16734	0.00880737	671
b0020	8.28785	8.41852	0.0212139	0.130664	0.00687704	594
b0021	5.37295	5.42453	0.0134567	0.0515826	0.00271487	1278
b0023	7.80178	8.2	0.00569563	0.398215	0.0209587	867
b0025	8.8376	9.08974	0.00763197	0.252145	0.0132708	912
b0026	8.40663	8.64012	0.00760916	0.23349	0.0122889	946
b0027	8.65588	8.70833	0.0203247	0.0524537	0.00276072	964
b0028	8.43569	9.01942	0.00488686	0.58373	0.0307226	701
b0029	6.63396	6.87285	0.00650608	0.238893	0.0125733	892
b0030	2.61501	2.97342	0.00693306	0.358413	0.0188639	200
b0031	8.83985	9.04848	0.00947254	0.208634	0.0109807	899
b0032	6.18863	6.42997	0.00595338	0.241335	0.0127018	906
b0033	5.6835	6.0334	0.00440945	0.349898	0.0184157	912
b0034	3.18439	3.23894	0.000937829	0.0545506	0.00287108	139
b0035	2.57295	2.71649	0.00159994	0.143549	0.0075552	151
b0036	3.23205	3.36111	0.000774485	0.129064	0.00679286	167
b0037	7.48757	7.62896	0.0533921	0.141387	0.00744142	187
b0038	1.78853	1.80149	0.000337261	0.0129601	0.000682112	152
b0039	1.49686	1.50263	0.000359159	0.00577285	0.000303834	159
b0040	1.86572	1.87169	0.000227336	0.00597107	0.000314267	159
b0041	8.80997	8.82857	0.0613464	0.0185974	0.00097881	681
b0042	6.43489	6.52717	0.0177134	0.0922821	0.00485695	585
b0043	4.85893	4.89346	0.0501781	0.0345365	0.00181771	269
b0044	2.9633	3.16842	0.00232179	0.205123	0.010796	163
b0045	4.95488	5.12563	0.0236763	0.170743	0.0089865	242
b0046	4.41949	4.6	0.017543	0.180506	0.0095003	280
b0047	3.74614	4.23729	0.00792639	0.491148	0.0258499	227
b0048	7.11978	7.42105	0.00583704	0.30127	0.0158563	882
b0049	8.91318	9.06977	0.0100908	0.156584	0.00824127	922
b0050	8.16861	8.7156	0.00522513	0.54699	0.0287889	695
b0051	7.76289	8.03302	0.00638278	0.270129	0.0142173	936
b0052	8.35553	8.41038	0.029966	0.0548489	0.00288678	905
b0053	10.5243	10.7857	0.00953574	0.261452	0.0137606	844
b0054	10.4304	10.7295	0.00909569	0.299035	0.0157387	789
b0055	9.77413	9.99259	0.0124871	0.218466	0.0114982	744
b0058	9.63393	9.65306	0.0581004	0.0191292	0.0010068	1052
b0059	9.13495	9.32986	0.0126657	0.194915	0.0102587	760
b0060	6.53517	6.96955	0.00673749	0.434377	0.022862	566
b0061	3.89133	4.18062	0.00753053	0.28929	0.0152258	366
b0062	4.64565	5.10616	0.00843719	0.460504	0.0242371	357
b0063	4.04174	4.43043	0.00392284	0.388685	0.0204571	346
b0064	6.06166	6.20896	0.0225946	0.147293	0.00775225	374
b0066	7.02676	7.64851	0.00597109	0.621759	0.0327242	493
b0067	6.50264	7.1816	0.00369822	0.678968	0.0357351	493
b0068	5.59725	6.19377	0.00372213	0.596522	0.0313959	488
b0069	6.4691	6.81046	0.0118192	0.341356	0.0179661	396
b0070	6.90216	6.96284	0.0397659	0.0606763	0.00319349	526
b0071	8.33035	8.43137	0.0171513	0.101019	0.00531678	917
b0072	7.46496	7.51989	0.0214611	0.0549316	0.00289114	946
b0073	7.70962	7.81423	0.0135734	0.104607	0.00550564	887
b0074	8.39352	8.41837	0.0517783	0.0248488	0.00130783	1039
b0075	1.9347	1.96429	0.000876108	0.0295849	0.0015571	77
b0076	5.38138	5.99278	0.00624531	0.611397	0.0321788	348
b0077	11.3929	11.4038	0.0744831	0.0109692	0.000577326	1896
b0078	5.67738	6.26316	0.00299034	0.585775	0.0308303	764
b0080	7.63715	7.69565	0.0380516	0.0585026	0.00307909	639
b0081	8.20029	8.68182	0.005806	0.48153	0.0253437	731
b0082	7.44847	7.7109	0.00673995	0.262433	0.0138122	941
b0083	9.3859	10.0667	0.00470062	0.68077	0.03583	662
b0084	8.97679	9.03343	0.0237176	0.0566343	0.00298075	1040
b0085	8.88094	9.11441	0.00787273	0.233463	0.0122875	918
b0086	8.53563	8.73832	0.00898821	0.202685	0.0106676	924
b0087	5.33732	5.63667	0.0042124	0.299347	0.0157551	926
b0088	7.65401	7.93627	0.00621427	0.282261	0.0148559	925
b0089	7.71428	7.98288	0.00606081	0.268599	0.0141368	917
b0090	8.37274	8.60526	0.00734778	0.232522	0.012238	903
b0091	7.45008	7.72289	0.00612971	0.272814	0.0143586	928
b0092	9.3142	9.41379	0.0146666	0.0995895	0.00524155	848
b0093	12.5084	12.9577	0.00771435	0.449378	0.0236515	844
b0094	7.68248	8.15789	0.00405431	0.475414	0.0250218	927
b0095	5.8631	6.03502	0.00637391	0.171917	0.00904829	946
b0096	6.80174	7.0873	0.00620614	0.285561	0.0150295	914
b0097	3.36579	3.74242	0.00772174	0.37663	0.0198226	303
b0098	6.09976	6.41216	0.0046044	0.312404	0.0164423	941
b0099	9.13913	9.23529	0.0296444	0.0961598	0.00506104	789
b0101	6.23307	6.65854	0.00444382	0.425469	0.0223931	675
b0102	9.1148	9.88889	0.0050307	0.774085	0.0407413	538
b0103	9.69522	9.88	0.0103805	0.184775	0.00972501	911
b0104	3.53414	3.82558	0.00294125	0.29144	0.015339	420
b0106	8.13653	8.63345	0.0094425	0.496918	0.0261536	409
b0107	5.15455	5.57377	0.00639718	0.41922	0.0220642	384
b0108	5.95969	6.42045	0.00734058	0.460769	0.024251	417
b0109	7.07137	7.32589	0.00691634	0.254527	0.0133962	800
b0110	7.45232	7.73611	0.00717519	0.283789	0.0149363	782
b0111	7.39842	7.925	0.00518225	0.526578	0.0277146	608
b0112	4.22611	4.26077	0.0239584	0.034655	0.00182395	685
b0113	7.22611	7.29843	0.0228849	0.0723234	0.0038065	553
b0114	6.24901	6.38374	0.00864674	0.134722	0.00709062	959
b0115	6.27366	6.5853	0.00663599	0.311647	0.0164025	735
b0116	9.50307	9.52361	0.0602416	0.0205354	0.00108081	1216
b0118	5.07452	5.12469	0.0159521	0.0501663	0.00264033	818
b0119	9.07647	9.93023	0.00494305	0.853759	0.0449347	494
b0120	4.57768	5.32127	0.00325496	0.743583	0.039136	488
b0121	8.87522	8.92661	0.0374625	0.0513839	0.00270442	559
b0123	3.73669	4.12412	0.00587218	0.387431	0.0203911	330
b0124	6.74905	6.82036	0.0371205	0.0713091	0.00375311	482
b0125	8.42801	8.61905	0.00834909	0.191042	0.0100548	867
b0126	7.22544	7.25	0.0463833	0.0245642	0.00129285	1239
b0127	11.2052	11.2232	0.0655325	0.0180282	0.000948851	1469
b0128	13.9774	14	0.0677838	0.0225702	0.00118791	1220
b0131	5.90594	6.41322	0.00232733	0.507287	0.0266993	613
b0133	7.38066	7.7	0.00579946	0.319338	0.0168073	852
b0134	7.91455	8.06034	0.0116121	0.145794	0.00767336	872
b0139	12.8228	12.8333	0.083395	0.0105093	0.000553119	1838
b0140	6.9921	7.0625	0.0483936	0.0704011	0.00370532	289
b0142	12.4074	12.4255	0.0718313	0.0181809	0.000956889	1156
b0143	7.18842	7.7476	0.00325603	0.55918	0.0294305	840
b0144	8.02798	8.45087	0.00672035	0.422887	0.0222572	706
b0145	8.78998	8.82353	0.0377496	0.0335505	0.00176581	936
b0146	7.44788	7.89773	0.00579053	0.449849	0.0236762	679
b0147	10.8318	11.3673	0.0108871	0.535548	0.0281867	530
b0148	8.38099	8.68028	0.00933911	0.299296	0.0157524	681
b0149	8.47119	8.7135	0.00852223	0.242318	0.0127536	833
b0151	9.67687	9.68831	0.0673218	0.0114462	0.000602434	1926
b0153	7.32149	7.47937	0.0264428	0.15788	0.00830949	405
b0154	8.88091	8.92143	0.0328294	0.0405147	0.00213235	951
b0155	6.978	7.01471	0.0602563	0.0367057	0.00193188	581
b0156	7.81914	7.93902	0.0118399	0.119884	0.0063097	917
b0158	7.28098	7.59259	0.00928535	0.311613	0.0164007	515
b0159	8.25535	8.56738	0.0101595	0.312028	0.0164225	597
b0160	7.17276	7.2439	0.0214301	0.0711472	0.00374459	811
b0161	7.45983	7.56818	0.0158226	0.108351	0.00570269	707
b0162	8.31079	8.49825	0.0139036	0.187455	0.00986607	558
b0164	4.20997	4.30256	0.0015378	0.0925964	0.00487349	37
b0166	6.52317	6.73516	0.0104278	0.211993	0.0111575	699
b0167	8.91783	9.15835	0.00926543	0.240522	0.012659	842
b0168	8.215	8.23529	0.0403198	0.0202892	0.00106785	1154
b0169	5.93901	6.43689	0.00355223	0.497878	0.0262041	914
b0170	7.87813	8.16019	0.0065281	0.282062	0.0148454	948
b0171	6.24686	6.64593	0.00385577	0.399072	0.0210038	931
b0172	9.0627	9.33908	0.00762239	0.276376	0.0145461	940
b0173	7.85263	8.01231	0.00935365	0.159675	0.00840396	893
b0174	7.91226	8.15493	0.0067074	0.242672	0.0127722	932
b0175	7.84979	7.8764	0.0401947	0.0266106	0.00140056	1065
b0176	8.16238	8.46063	0.0069729	0.298248	0.0156973	869
b0177	10.926	11.0725	0.0118967	0.146472	0.00770904	984
b0178	9.78721	9.96296	0.0128711	0.175757	0.00925034	775
b0179	10.8848	10.9857	0.0173009	0.10094	0.00531263	941
b0180	8.39247	8.5	0.0131361	0.107528	0.00565937	898
b0181	8.58492	8.64929	0.0187034	0.064365	0.00338763	936
b0182	7.82202	8.12955	0.00603553	0.307536	0.0161861	913
b0183	6.4199	6.92254	0.0038178	0.502632	0.0264543	846
b0184	7.0946	7.40458	0.00583435	0.309979	0.0163147	937
b0185	5.85643	6.10356	0.0055286	0.247127	0.0130067	874
b0186	3.72555	3.81278	0.0143085	0.0872277	0.00459093	397
b0187	8.21509	8.57265	0.010239	0.357556	0.0188187	549
b0188	10.5578	10.7968	0.0100451	0.239006	0.0125793	905
b0189	10.2854	10.7317	0.0129433	0.446311	0.0234901	458
b0191	7.10814	7.53125	0.00601936	0.423111	0.022269	639
b0192	5.64569	6.31731	0.00585367	0.671616	0.0353482	316
b0194	7.40119	7.62095	0.00714238	0.219762	0.0115664	942
b0196	6.15656	6.89474	0.00529487	0.738181	0.0388516	385
b0197	8.64477	8.67027	0.0583735	0.0255	0.0013421	1232
b0198	6.36213	6.37791	0.0480032	0.0157781	0.000830426	1106
b0199	7.39449	7.43284	0.040656	0.0383495	0.0020184	964
b0200	9.0791	9.39844	0.00955699	0.319341	0.0168074	723
b0207	6.04018	6.16475	0.017844	0.124575	0.00655656	498
b0211	8.72419	8.84768	0.023787	0.123492	0.00649958	578
b0212	8.68738	8.87234	0.0104911	0.184962	0.00973483	894
b0214	8.29671	8.42169	0.0132992	0.124982	0.00657798	875
b0215	10.9828	11	0.0667771	0.0171554	0.000902916	1263
b0221	6.54508	6.73768	0.0099919	0.192594	0.0101365	706
b0222	9.56174	9.6371	0.0277392	0.075354	0.003966	775
b0225	6.3111	6.63462	0.0338005	0.323514	0.017027	163
b0226	6.92452	7.2	0.0361705	0.275478	0.0144988	192
b0228	8.90064	8.90909	0.0365393	0.00845102	0.00044479	1534
b0231	7.72055	8.03137	0.006647	0.310823	0.0163591	817
b0232	2.31893	2.3299	0.000531347	0.0109675	0.000577239	52
b0233	5.71063	6.59375	0.040397	0.883123	0.0464801	70
b0234	7.28356	8.17708	0.00945405	0.893527	0.0470277	218
b0237	7.93508	8.06648	0.0188342	0.131403	0.00691597	586
b0238	3.78798	4.15909	0.00205694	0.371114	0.0195323	515
b0239	6.65135	7.24036	0.00754193	0.589003	0.0310002	421
b0241	4.87077	5.33219	0.0157519	0.461419	0.0242852	244
b0242	8.22395	8.32526	0.0174821	0.10131	0.00533212	884
b0243	7.22181	7.34417	0.011522	0.122363	0.00644014	855
b0245	6.44611	6.54878	0.0472025	0.102669	0.00540363	267
b0246	5.74976	6.02083	0.0448184	0.271072	0.014267	125
b0247	9.44084	9.48718	0.056399	0.0463359	0.00243873	520
b0253	6.62442	6.78824	0.0472425	0.163815	0.00862185	200
b0259	5.79602	5.91848	0.00722426	0.122457	0.00644508	864
b0260	3.11809	3.37678	0.00832744	0.258688	0.0136152	221
b0261	4.65979	5.48679	0.007071	0.826998	0.0435262	165
b0262	7.65384	7.67956	0.0578441	0.0257168	0.00135352	876
b0268	12.5016	12.5161	0.0719297	0.0145104	0.000763704	1541
b0271	6.34637	6.48052	0.0365361	0.134146	0.00706029	187
b0273	8.00292	8.04494	0.0310794	0.042024	0.00221179	896
b0283	9.79661	9.85714	0.0676957	0.0605372	0.00318617	431
b0284	5.86164	6.01714	0.0354726	0.155499	0.00818418	225
b0285	5.77912	5.9777	0.0305802	0.19857	0.0104511	225
b0286	2.79588	3.23704	0.0135906	0.441157	0.0232188	88
b0287	3.81791	4.00699	0.0170681	0.189079	0.00995155	185
b0288	6.53424	6.60714	0.0494835	0.072902	0.00383695	260
b0296	6.69522	6.81967	0.0176719	0.124455	0.00655029	534
b0306	5.85128	6.39216	0.0102903	0.540879	0.0284673	267
b0307	5.69727	6.10714	0.0131624	0.409872	0.0215722	267
b0308	5.89824	6.4	0.0142478	0.501759	0.0264084	236
b0311	8.78541	8.82769	0.0478986	0.0422777	0.00222514	655
b0312	7.19433	7.24123	0.0462342	0.0468963	0.00246823	573
b0313	6.81691	7.06164	0.0143288	0.244737	0.0128809	450
b0314	6.55774	6.59959	0.0389666	0.0418439	0.00220231	705
b0315	1.20586	1.24309	0.0057211	0.0372369	0.00195984	66
b0318	9.53686	9.6	0.0479363	0.0631392	0.00332312	448
b0323	6.35031	6.38428	0.0393979	0.0339688	0.00178783	544
b0325	6.17747	6.2381	0.0318362	0.0606221	0.00319064	502
b0328	2.33907	2.43	0.00155911	0.090931	0.00478584	144
b0330	3.52234	3.85622	0.0057473	0.333883	0.0175728	175
b0331	4.47905	4.83746	0.00403191	0.35841	0.0188637	542
b0333	4.94767	5.29179	0.00564522	0.344126	0.0181119	539
b0334	5.58075	5.81221	0.0174249	0.231452	0.0121817	331
b0335	5.17939	5.5633	0.00807117	0.383915	0.020206	350
b0336	6.66533	6.79902	0.0232126	0.133691	0.00703638	432
b0337	7.63186	7.66667	0.0417277	0.0348083	0.00183202	549
b0338	5.15921	5.86641	0.0153753	0.707202	0.0372212	156
b0340	5.03733	5.59722	0.0108399	0.559892	0.029468	193
b0341	9.842	9.87864	0.0632729	0.0366365	0.00192824	714
b0342	4.53165	5.13287	0.00710668	0.601221	0.0316432	91
b0343	6.48203	6.52793	0.0620925	0.0459073	0.00241617	382
b0344	7.65149	7.87204	0.0194149	0.220545	0.0116076	399
b0346	3.79877	3.93625	0.000811034	0.137489	0.00723624	102
b0347	6.53174	6.87414	0.0427167	0.342401	0.0180211	130
b0348	3.59519	4.18519	0.00662729	0.589995	0.0310523	111
b0349	2.42647	2.64643	0.00615045	0.219958	0.0115767	96
b0350	6.54585	7.20603	0.0208345	0.660181	0.0347464	167
b0351	4.23168	4.71525	0.0226769	0.483573	0.0254512	143
b0352	6.38135	7.12676	0.0182037	0.745406	0.0392319	173
b0353	3.79671	4.16338	0.0189728	0.366668	0.0192983	145
b0354	9.08617	9.37079	0.0107003	0.284621	0.0149801	637
b0355	6.70848	6.79487	0.0157263	0.0863907	0.00454688	785
b0356	5.52203	5.56598	0.0155511	0.0439505	0.00231318	800
b0365	5.84125	5.97482	0.0181946	0.133566	0.00702977	371
b0366	4.25576	4.73418	0.00421554	0.478413	0.0251796	346
b0367	5.21621	5.29268	0.0251191	0.0764755	0.00402503	372
b0368	8.6644	8.71186	0.0441475	0.0474613	0.00249796	541
b0369	7.19876	7.29054	0.0184428	0.0917815	0.00483061	921
b0376	4.26388	4.87963	0.00503091	0.615753	0.0324081	332
b0377	3.36307	3.68436	0.00864747	0.321287	0.0169098	284
b0383	7.31304	7.40404	0.0354702	0.0909982	0.00478938	466
b0385	7.6633	7.90354	0.02604	0.240239	0.0126442	289
b0386	9.39464	9.46018	0.0278384	0.065536	0.00344926	960
b0387	6.40317	6.72131	0.00564125	0.318143	0.0167444	712
b0388	8.88622	8.91176	0.0398638	0.0255405	0.00134424	1048
b0390	5.14846	5.48165	0.0179514	0.333193	0.0175365	247
b0391	8.11007	8.4382	0.00859749	0.32813	0.01727	632
b0393	10.2766	10.4818	0.0103394	0.205148	0.0107973	831
b0396	2.82513	3.0266	0.00669261	0.201469	0.0106036	214
b0397	8.55601	8.92658	0.0164678	0.370567	0.0195035	382
b0398	6.06909	6.37013	0.00627498	0.301041	0.0158443	603
b0399	5.91662	6.42051	0.00363392	0.503888	0.0265204	809
b0400	9.15939	9.78014	0.0046693	0.620748	0.0326709	793
b0401	6.89785	6.98413	0.0175056	0.0862769	0.00454089	682
b0402	2.06027	2.21542	0.00285764	0.15515	0.00816581	333
b0403	9.91011	9.95833	0.0687338	0.0482218	0.00253799	507
b0404	6.87116	7.61667	0.00669122	0.745503	0.039237	383
b0405	6.14108	6.43446	0.00469334	0.293381	0.0154411	911
b0406	5.58437	6.00893	0.00319197	0.424558	0.0223452	918
b0407	7.40194	7.59677	0.00795941	0.194838	0.0102546	914
b0408	7.06599	7.11616	0.0193222	0.0501725	0.00264066	951
b0409	7.63867	7.68778	0.0255384	0.0491088	0.00258468	958
b0411	4.90044	5.12821	0.0101384	0.227761	0.0119874	413
b0413	5.63453	6.18493	0.00223864	0.550397	0.0289682	758
b0414	8.92173	9.11155	0.00909288	0.18982	0.00999052	911
b0415	9.88962	9.9386	0.0261199	0.0489795	0.00257787	959
b0416	6.85564	7.26136	0.00428208	0.405728	0.0213541	815
b0417	7.92858	8.27778	0.00589834	0.349202	0.0183791	875
b0418	6.62392	6.83636	0.00758682	0.212448	0.0111815	744
b0420	6.75681	7.01833	0.00594421	0.261521	0.0137643	901
b0421	7.74688	8.10556	0.00634293	0.358674	0.0188776	787
b0422	7.79709	8.33962	0.00432625	0.542529	0.0285542	755
b0423	6.82925	7.42344	0.00494141	0.594198	0.0312736	660
b0424	7.24297	7.81548	0.00713913	0.572506	0.0301319	471
b0425	11.9957	12.0185	0.0673749	0.0228186	0.00120098	944
b0426	6.73615	7.1761	0.00394642	0.439952	0.0231554	806
b0428	8.49746	8.53469	0.044623	0.0372368	0.00195983	901
b0429	7.02188	7.18033	0.0110686	0.158445	0.00833921	663
b0430	7.00798	7.16867	0.0118106	0.160698	0.00845778	667
b0431	5.0163	5.17827	0.00890064	0.161971	0.0085248	688
b0432	9.13718	9.27778	0.0164276	0.140601	0.00740003	668
b0433	8.21914	8.46809	0.00781259	0.248943	0.0131023	766
b0434	10.3149	11.0889	0.00471618	0.774004	0.0407371	610
b0435	9.10949	9.43478	0.00710884	0.32529	0.0171205	821
b0436	9.7841	10.1301	0.00654097	0.345956	0.0182082	914
b0437	7.69288	7.73481	0.0221633	0.0419294	0.00220681	999
b0438	5.55539	5.68915	0.00834587	0.133764	0.00704022	947
b0439	8.76359	8.78712	0.0469557	0.0235299	0.00123841	1086
b0440	7.55186	7.58427	0.0336134	0.0324055	0.00170555	961
b0441	12.1671	12.4422	0.00941766	0.275116	0.0144798	866
b0442	7.81905	8.23636	0.00710139	0.417309	0.0219636	635
b0443	5.00771	5.59524	0.00405094	0.587529	0.0309226	341
b0444	7.71286	7.79231	0.0168046	0.07945	0.00418158	885
b0446	4.18328	4.54887	0.00757771	0.36559	0.0192416	295
b0447	6.93974	7.00676	0.0317703	0.0670178	0.00352725	578
b0448	5.80343	6.33585	0.00829404	0.532418	0.028022	405
b0449	6.01618	6.52453	0.00859588	0.508349	0.0267552	408
b0450	5.2174	5.32432	0.013278	0.106924	0.00562758	787
b0451	7.03576	7.04861	0.058053	0.0128552	0.000676587	986
b0452	7.15688	7.71078	0.00434231	0.553905	0.0291529	743
b0453	3.78183	4.18947	0.00762618	0.40764	0.0214547	321
b0454	5.83281	6.42857	0.0055739	0.595757	0.0313556	339
b0459	8.61955	8.70161	0.0357154	0.0820595	0.00431892	495
b0460	5.13877	5.24242	0.0215756	0.103658	0.00545571	384
b0461	4.21524	4.57658	0.00314081	0.361337	0.0190177	346
b0462	9.17164	9.18795	0.0649778	0.0163097	0.000858405	1344
b0463	11.8988	11.9172	0.0769877	0.0184186	0.000969401	1385
b0464	9.88934	10.1658	0.0186643	0.276467	0.0145509	458
b0465	9.09296	9.1128	0.0526983	0.0198453	0.00104449	859
b0467	10.082	10.75	0.00793108	0.66801	0.0351584	462
b0468	8.87024	8.95161	0.0271511	0.0813772	0.00428301	758
b0469	8.05334	8.20915	0.0118112	0.155814	0.00820074	804
b0470	6.29315	6.81944	0.00328365	0.526291	0.0276995	722
b0471	6.69398	7.0875	0.00416657	0.393525	0.0207118	913
b0472	6.8764	7.31383	0.00363522	0.437429	0.0230226	888
b0473	7.42011	7.49701	0.0164007	0.0768938	0.00404704	959
b0474	7.36454	7.57325	0.00799611	0.20871	0.0109847	936
b0475	8.7032	8.83128	0.012461	0.12808	0.00674104	881
b0476	9.19049	9.26829	0.039445	0.0778065	0.00409508	492
b0477	4.1335	4.24186	0.0147062	0.108356	0.00570294	464
b0478	8.12439	8.18715	0.0340471	0.0627605	0.00330318	660
b0479	4.83351	5.17529	0.00845085	0.341778	0.0179883	440
b0480	6.57656	6.76552	0.0142877	0.188962	0.00994536	494
b0481	7.82888	8.125	0.0076959	0.296123	0.0155854	713
b0482	9.59082	10.1871	0.00729734	0.596314	0.0313849	495
b0484	7.42115	7.46353	0.0343857	0.0423773	0.00223038	858
b0485	7.73706	7.80812	0.0309368	0.0710613	0.00374007	655
b0487	5.57635	6.37815	0.00394142	0.8018	0.0422	402
b0488	9.64846	9.94444	0.0104333	0.295982	0.015578	669
b0490	5.79652	6.5896	0.00828949	0.793076	0.0417409	256
b0491	7.2407	8.00855	0.00314096	0.767847	0.040413	341
b0492	9.7667	10.2284	0.00651355	0.461731	0.0243016	747
b0494	7.84479	8.14094	0.00759421	0.296146	0.0155866	701
b0495	8.14812	8.15584	0.0558984	0.00772674	0.000406671	1937
b0496	13.0528	13.0824	0.0786662	0.0295487	0.0015552	981
b0503	6.95827	7.3838	0.0101539	0.425536	0.0223967	431
b0504	3.32766	3.45085	0.00107189	0.123187	0.00648354	154
b0505	5.73356	6.23656	0.0130808	0.503003	0.0264739	292
b0506	2.05753	2.09701	0.000910223	0.0394882	0.00207832	137
b0507	2.55584	2.78374	0.00437993	0.227901	0.0119948	237
b0508	8.96489	9.01948	0.0535585	0.0545879	0.00287305	602
b0509	6.135	6.32721	0.0146444	0.192211	0.0101164	425
b0511	1.75589	1.8781	0.00384926	0.122213	0.00643225	109
b0512	3.81013	4.39512	0.0102683	0.584996	0.0307893	131
b0514	7.44287	7.49811	0.0231526	0.0552391	0.00290732	870
b0515	3.87857	4.23695	0.00421591	0.358374	0.0188618	215
b0516	7.91288	8.07477	0.0260884	0.161881	0.00852007	365
b0517	2.74699	2.84195	0.00147247	0.0949606	0.00499792	134
b0518	3.20618	3.37726	0.00213778	0.171072	0.00900379	138
b0522	7.67386	8.08108	0.004878	0.407218	0.0214325	858
b0523	7.21382	7.31724	0.0128315	0.103418	0.00544304	900
b0524	9.63533	9.88806	0.00841244	0.252726	0.0133014	895
b0525	6.17117	6.25	0.0144267	0.0788256	0.00414872	853
b0526	7.92221	8.08475	0.0103957	0.162536	0.00855454	948
b0527	5.96023	6	0.0328703	0.0397659	0.00209294	554
b0528	5.27673	5.76786	0.00481913	0.491124	0.0258486	435
b0529	8.4031	8.50385	0.0137408	0.100743	0.00530224	954
b0530	4.02012	4.0303	0.000104217	0.0101809	0.000535838	62
b0531	1.06032	1.06087	0.000498829	0.00055233	2.907e-05	52
b0532	1.17888	1.20368	0.00423235	0.0247975	0.00130513	41
b0533	1.2664	1.28923	0.00199628	0.0228332	0.00120175	50
b0534	1.29703	1.32749	0.0032152	0.0304529	0.00160278	42
b0535	7.06969	7.22667	0.0394813	0.156979	0.00826205	220
b0543	7.97199	8.03659	0.0402892	0.0645986	0.00339993	629
b0545	9.3908	9.44681	0.0461102	0.0560056	0.00294766	712
b0550	7.29777	7.39216	0.0462222	0.0943915	0.00496797	290
b0555	12.0665	12.1	0.0620138	0.0334873	0.00176249	911
b0556	9.05935	9.10638	0.0479326	0.0470324	0.00247539	510
b0564	1	1	0	0	0	9
b0565	2.67786	3.03155	0.0115521	0.353684	0.0186149	56
b0566	1.65705	1.88142	0.0216443	0.22437	0.011809	53
b0568	4.59413	5.58386	0.0149145	0.989732	0.0520912	96
b0569	4.06436	4.63295	0.0157927	0.568591	0.0299258	113
b0570	8.22571	8.26425	0.0586907	0.0385397	0.00202841	721
b0571	6.64995	6.68116	0.0438847	0.0312068	0.00164247	728
b0572	2.64811	2.89165	0.0135758	0.243534	0.0128176	177
b0573	6.33715	6.57692	0.026761	0.239772	0.0126196	251
b0574	7.79532	8.14599	0.0245813	0.35067	0.0184563	246
b0575	5.59664	5.67119	0.0234378	0.0745499	0.00392368	525
b0576	1.79045	1.9442	0.00333173	0.153743	0.00809176	212
b0577	7.19112	7.25685	0.0256551	0.0657325	0.00345961	596
b0578	6.594	6.71958	0.0205687	0.125574	0.00660915	427
b0581	8.15382	8.38806	0.0233598	0.234239	0.0123284	312
b0583	6.97133	7.4	0.017766	0.428669	0.0225615	253
b0584	5.26317	5.30488	0.0354568	0.0417048	0.00219499	542
b0585	8.16558	8.20109	0.0704682	0.0355087	0.00186888	384
b0586	5.72495	6.38373	0.008564	0.658782	0.0346727	273
b0591	3.86094	4.195	0.00964256	0.334063	0.0175823	275
b0593	7.06113	7.56442	0.00979202	0.503288	0.0264889	367
b0594	5.73762	6.23355	0.00861325	0.495924	0.0261013	374
b0595	5.20685	5.68699	0.00756682	0.480138	0.0252704	363
b0596	5.87573	6.181	0.0133358	0.30527	0.0160668	372
b0598	4.06895	4.10095	0.0241556	0.0319951	0.00168395	550
b0599	4.57319	4.68539	0.0307913	0.112205	0.00590553	289
b0600	5.93628	6.25815	0.00745485	0.321873	0.0169407	532
b0604	7.6698	7.9875	0.0168999	0.317705	0.0167213	360
b0605	7.06635	7.07812	0.0542457	0.0117781	0.000619899	1204
b0606	4.6854	4.96026	0.00514206	0.274865	0.0144666	607
b0607	6.26236	6.34043	0.0385862	0.0780617	0.00410851	367
b0610	8.98721	9.26531	0.0120664	0.278099	0.0146368	584
b0611	3.95846	4.59449	0.00856296	0.636032	0.0334754	221
b0612	1.65672	1.6866	0.00173603	0.029882	0.00157274	171
b0613	7.43672	7.62255	0.0253892	0.18583	0.0097805	344
b0614	7.09303	7.24306	0.0266167	0.150023	0.00789597	345
b0615	3.1694	3.32181	0.00973258	0.152412	0.00802169	362
b0616	8.49213	8.65066	0.0247836	0.158521	0.0083432	425
b0617	4.33032	4.46914	0.0155373	0.138815	0.00730603	362
b0618	5.49619	5.63899	0.0203795	0.142796	0.0075156	365
b0619	6.62771	6.69824	0.0385449	0.070532	0.00371221	384
b0620	6.10025	6.18617	0.0327986	0.0859187	0.00452204	374
b0621	6.57527	6.64917	0.0390455	0.0739036	0.00388966	454
b0622	5.50091	5.64748	0.0197608	0.146572	0.00771432	351
b0623	11.2242	11.2333	0.0438866	0.00918021	0.000483169	2495
b0624	6.62742	6.66667	0.0250922	0.0392459	0.00206557	919
b0627	1.94663	2.06667	0.00274487	0.12004	0.00631791	308
b0628	6.50753	6.67681	0.00715384	0.169281	0.00890952	961
b0630	7.38855	7.61538	0.00689328	0.226831	0.0119385	915
b0631	10.2679	11.0385	0.00403623	0.770526	0.040554	863
b0632	8.52267	8.55319	0.036955	0.0305178	0.0016062	1288
b0633	6.64629	7.17219	0.00581729	0.525892	0.0276785	496
b0634	7.35317	7.59877	0.00684344	0.245597	0.0129262	881
b0635	8.63937	8.69593	0.0225597	0.0565577	0.00297672	1007
b0636	7.35386	7.96639	0.00303332	0.612531	0.0322385	879
b0637	7.41604	7.92222	0.00487657	0.506179	0.026641	692
b0638	9.01505	9.29688	0.0149657	0.281824	0.0148328	500
b0639	11.5358	11.7632	0.0160592	0.227386	0.0119677	710
b0640	13.3566	13.675	0.00952976	0.318441	0.01676	936
b0641	12.8443	13.3125	0.00807368	0.468242	0.0246443	822
b0642	7.54297	7.80142	0.00659199	0.25845	0.0136026	941
b0650	5.69795	5.87579	0.037372	0.177844	0.00936022	206
b0651	4.07157	4.41473	0.0127218	0.34316	0.0180611	264
b0652	2.99217	3.28333	0.00377685	0.291167	0.0153246	475
b0653	4.09603	4.35321	0.0063791	0.257179	0.0135358	479
b0654	3.96266	4.24645	0.0058755	0.283784	0.014936	477
b0655	5.22641	5.29658	0.0170088	0.0701648	0.00369288	517
b0657	9.16269	9.29474	0.0124858	0.132047	0.00694985	858
b0658	7.20437	7.64545	0.00375628	0.441083	0.0232149	911
b0659	7.967	8.23958	0.00735498	0.272582	0.0143464	923
b0660	5.43814	5.6157	0.00693685	0.177564	0.00934547	867
b0661	6.15727	6.59432	0.00393448	0.437048	0.0230025	900
b0662	8.08639	8.49808	0.00816095	0.411692	0.021668	611
b0674	13.1068	13.1379	0.0492112	0.0311481	0.00163937	839
b0675	3.41307	3.88186	0.00184614	0.468783	0.0246728	350
b0676	4.56791	5.07868	0.0028679	0.510774	0.0268828	433
b0677	8.29603	8.36161	0.0217071	0.0655766	0.0034514	734
b0678	6.3627	6.5754	0.0125678	0.2127	0.0111947	515
b0679	2.79183	3.00508	0.00669038	0.213256	0.011224	328
b0680	6.16651	6.44159	0.0052353	0.275081	0.0144779	924
b0683	8.15788	8.22549	0.0140581	0.0676095	0.00355839	905
b0684	7.06624	7.13291	0.0247258	0.0666718	0.00350904	623
b0686	8.21852	8.61979	0.00852137	0.401269	0.0211194	581
b0687	6.11858	6.79104	0.00299853	0.672467	0.035393	504
b0688	6.72079	7.03883	0.0075073	0.318046	0.0167393	654
b0692	3.53258	3.81429	0.00867255	0.281707	0.0148267	293
b0693	4.55705	4.63084	0.0181462	0.073794	0.0038839	518
b0694	7.43964	7.64	0.0122205	0.200363	0.0105454	603
b0695	6.30031	6.7744	0.00538463	0.474089	0.0249521	548
b0696	7.39969	7.69591	0.00978352	0.29622	0.0155905	554
b0697	4.04176	4.33937	0.00399811	0.297619	0.0156641	545
b0698	5.11079	5.4594	0.00509644	0.34861	0.0183479	556
b0708	8.60633	8.63448	0.0458732	0.0281491	0.00148153	905
b0709	8.32899	8.34545	0.067033	0.0164677	0.000866722	1203
b0713	9.54905	9.60355	0.0409434	0.0544978	0.0028683	794
b0714	6.94126	7.51152	0.0104964	0.570259	0.0300136	345
b0715	8.68586	8.77778	0.0452928	0.0919208	0.00483794	417
b0720	7.55041	7.61765	0.0164806	0.0672343	0.00353865	899
b0721	8.96735	9.15942	0.011637	0.192073	0.0101091	730
b0722	9.6269	9.81818	0.0106484	0.191286	0.0100677	824
b0723	6.17177	6.54959	0.00538154	0.377821	0.0198853	837
b0724	5.2535	5.62238	0.00488697	0.368882	0.0194148	842
b0726	6.57421	6.8935	0.00486566	0.31929	0.0168047	924
b0727	6.01335	6.28239	0.00608002	0.269044	0.0141602	844
b0728	7.23884	7.64371	0.00530932	0.404872	0.021309	918
b0729	5.27553	5.80153	0.00335821	0.525998	0.0276841	923
b0730	4.65147	5.2	0.0228086	0.548529	0.02887	109
b0731	2.32309	2.45915	0.00515408	0.136057	0.00716088	84
b0732	4.22063	4.79341	0.00873637	0.572782	0.0301464	93
b0733	7.54519	7.55623	0.0612827	0.0110374	0.000580916	1398
b0734	8.66145	8.67544	0.0661559	0.0139906	0.000736347	1365
b0736	11.0554	11.0625	0.0832372	0.00706902	0.000372054	1668
b0737	7.48034	7.61628	0.0103779	0.135935	0.0071545	930
b0738	8.2575	8.28571	0.0236146	0.0282135	0.00148492	965
b0740	8.73907	8.98701	0.00739236	0.247947	0.0130498	901
b0741	9.21419	9.37755	0.0116755	0.163362	0.00859801	881
b0750	6.38566	6.80583	0.00502842	0.420163	0.0221138	742
b0751	7.8949	8.0202	0.0187088	0.125298	0.00659465	633
b0752	8.57834	8.64502	0.0366509	0.0666792	0.00350943	649
b0754	9.58098	9.59296	0.058217	0.0119894	0.00063102	1652
b0755	6.6106	7.15026	0.006696	0.539662	0.0284033	558
b0756	13.3484	13.4919	0.0323864	0.143544	0.00755495	670
b0757	6.5867	6.86723	0.00857255	0.280535	0.014765	548
b0758	5.43705	5.75633	0.00745866	0.319281	0.0168043	536
b0759	12.5361	12.5577	0.0496472	0.0216081	0.00113727	1067
b0760	6.20475	6.8841	0.00424775	0.679348	0.0357552	442
b0761	7.66111	8.19255	0.00727881	0.531437	0.0279704	524
b0763	12.2906	12.32	0.0584957	0.0294336	0.00154914	974
b0764	7.81277	7.90355	0.0157053	0.0907849	0.00477815	813
b0765	9.1955	9.34021	0.0172137	0.144707	0.00761618	712
b0767	8.83526	9.06316	0.0217991	0.2279	0.0119947	431
b0770	6.00698	6.07788	0.0450781	0.0708979	0.00373147	360
b0771	4.01333	4.07635	0.000502438	0.0630185	0.00331676	98
b0772	6.08517	6.21289	0.0416064	0.127717	0.00672194	285
b0774	6.84963	7.07023	0.00613264	0.220607	0.0116109	888
b0775	7.38609	7.45627	0.0143539	0.0701789	0.00369363	920
b0776	9.52925	9.61809	0.0198796	0.0888357	0.00467556	880
b0777	10.752	10.9836	0.0127686	0.231655	0.0121924	757
b0778	8.00116	8.03774	0.0255379	0.0365724	0.00192486	1036
b0779	4.62336	4.88943	0.004077	0.266069	0.0140036	894
b0781	8.56437	8.63184	0.0281075	0.0674747	0.0035513	883
b0782	6.29007	6.3949	0.0153896	0.104834	0.00551756	642
b0783	6.00487	6.38686	0.00463716	0.381989	0.0201047	762
b0784	7.94284	8.16667	0.00965508	0.223824	0.0117802	776
b0785	7.84811	8.22581	0.00572974	0.3777	0.0198789	813
b0786	7.59546	7.64458	0.0264592	0.0491218	0.00258536	485
b0788	12.0185	12.1111	0.0489662	0.0925722	0.00487222	388
b0789	9.13237	9.29167	0.0325264	0.159299	0.00838418	423
b0795	11.5579	11.5802	0.0809427	0.0222497	0.00117104	1042
b0797	6.63039	6.71788	0.021405	0.0874829	0.00460436	703
b0798	5.37715	6.23423	0.0115958	0.857083	0.0451096	101
b0799	8.68383	8.70082	0.0601323	0.0169924	0.000894336	1043
b0801	4.04504	4.18318	0.0379369	0.138139	0.0072705	176
b0804	7.12269	7.35829	0.0184649	0.235603	0.0124002	364
b0805	7.57483	7.65049	0.0566521	0.0756536	0.00398177	424
b0806	3.81985	4.25714	0.0200096	0.437296	0.0230156	115
b0807	6.62623	6.99267	0.00846942	0.366445	0.0192866	509
b0809	3.0359	3.41102	0.00494484	0.375119	0.0197431	343
b0810	3.16155	3.3814	0.00899977	0.219848	0.011571	357
b0811	3.68727	3.95	0.0100877	0.262729	0.0138279	355
b0812	8.3937	8.44444	0.0373663	0.0507445	0.00267076	818
b0813	6.5133	6.62288	0.0184797	0.109584	0.00576758	575
b0814	2.96336	3.25517	0.00738648	0.291815	0.0153587	322
b0817	4.41507	4.90714	0.00332054	0.492072	0.0258985	314
b0819	4.21056	4.55973	0.0103792	0.349168	0.0183773	305
b0822	3.35957	3.69517	0.00912134	0.335593	0.0176628	233
b0823	5.84138	5.84867	0.0699387	0.00729037	0.000383704	860
b0824	7.36562	7.40556	0.0609702	0.039933	0.00210174	372
b0825	4.29135	4.73148	0.00798534	0.440131	0.0231648	236
b0826	7.90348	8.08824	0.0114697	0.184759	0.00972414	733
b0827	9.43281	9.50442	0.028219	0.0716099	0.00376894	878
b0828	6.04798	6.60424	0.00692022	0.556265	0.0292771	407
b0829	4.08084	4.18039	0.0255182	0.09955	0.00523947	300
b0830	3.9736	4.05556	0.0332514	0.081955	0.00431342	299
b0831	3.89786	3.98693	0.0260347	0.0890668	0.00468773	309
b0832	3.4134	3.49827	0.0273666	0.0848708	0.00446688	304
b0835	4.36953	4.76904	0.00244516	0.399506	0.0210266	673
b0836	3.92529	4.3871	0.011968	0.461808	0.0243057	205
b0840	6.41811	6.52252	0.0281399	0.104416	0.0054956	438
b0841	5.57223	5.64286	0.0169127	0.0706318	0.00371746	610
b0842	5.2057	5.36212	0.0173715	0.156419	0.00823258	387
b0844	3.90942	4.23881	0.0103796	0.32939	0.0173363	241
b0847	6.4402	6.44907	0.079336	0.00886973	0.000466828	740
b0849	5.14241	5.73973	0.00350734	0.597313	0.0314375	548
b0851	5.89438	6.40455	0.00632746	0.51017	0.026851	365
b0852	9.22099	9.2757	0.0349283	0.0547154	0.00287976	754
b0854	8.74788	8.79933	0.0321848	0.0514479	0.00270779	892
b0855	5.61899	6.11919	0.00507091	0.500193	0.026326	577
b0856	4.84239	5.16216	0.00634069	0.319771	0.0168301	574
b0857	4.54884	4.91051	0.0039761	0.361667	0.0190351	579
b0859	5.36784	5.80571	0.0060375	0.437878	0.0230462	444
b0860	6.29338	6.42029	0.023342	0.12691	0.00667945	412
b0861	4.33662	4.72558	0.00337574	0.388964	0.0204718	473
b0862	4.27389	4.6601	0.00280414	0.386206	0.0203266	473
b0863	5.64583	6.33684	0.00482115	0.691014	0.0363692	490
b0864	3.99791	4.32618	0.0034952	0.328275	0.0172776	473
b0867	6.9635	7.19095	0.0149192	0.22745	0.0119711	490
b0870	8.66642	8.71038	0.0388052	0.0439628	0.00231383	649
b0871	6.12252	6.16863	0.0346061	0.0461091	0.0024268	485
b0872	5.66297	6.15354	0.00678846	0.490576	0.0258198	382
b0873	4.03432	4.48713	0.00394972	0.452817	0.0238324	409
b0875	3.89624	4.20968	0.00674385	0.313433	0.0164965	443
b0876	9.86003	9.99627	0.0311687	0.136237	0.00717038	479
b0877	9.83729	9.89933	0.0486448	0.0620407	0.0032653	570
b0878	8.3095	8.36429	0.0407794	0.0547846	0.0028834	617
b0879	6.47258	6.52692	0.0312705	0.0543414	0.00286007	650
b0881	5.55927	6.1	0.00275071	0.540734	0.0284597	692
b0882	4.80688	5.21123	0.00199263	0.404341	0.0212811	788
b0884	4.22128	4.54545	0.00392832	0.324177	0.0170619	944
b0885	8.16336	8.46471	0.00755158	0.301345	0.0158602	772
b0886	8.31339	8.66312	0.008304	0.349728	0.0184068	661
b0887	8.10943	8.40659	0.00937878	0.297159	0.0156399	661
b0888	7.00597	7.07177	0.0138912	0.0657979	0.00346305	964
b0889	10.4391	10.4522	0.0722301	0.0130525	0.000686972	1437
b0890	3.02086	3.30441	0.00189735	0.28355	0.0149237	344
b0891	10.5825	10.9818	0.00656601	0.399366	0.0210193	876
b0892	6.14856	6.40988	0.00572968	0.261322	0.0137538	868
b0893	7.20071	7.48703	0.00592133	0.286326	0.0150698	941
b0894	5.68167	5.71382	0.044505	0.0321423	0.0016917	466
b0895	4.99899	5.03333	0.0316176	0.0343385	0.00180729	549
b0896	6.54044	6.56842	0.042908	0.0279839	0.00147284	465
b0898	4.0269	4.54571	0.00627154	0.518803	0.0273054	341
b0904	4.75352	5	0.00830407	0.246479	0.0129726	474
b0905	5.15338	5.94758	0.00233342	0.794196	0.0417998	447
b0907	8.39629	8.45923	0.0195099	0.0629407	0.00331267	962
b0908	8.00005	8.31174	0.00727207	0.311695	0.016405	789
b0909	5.93778	5.98667	0.026839	0.0488844	0.00257286	441
b0910	7.65135	7.97253	0.00570975	0.321179	0.0169042	914
b0911	5.2976	5.70638	0.00311318	0.408788	0.0215151	946
b0912	6.22873	6.64835	0.00378896	0.419617	0.0220851	851
b0913	10.4891	10.7664	0.00924318	0.27735	0.0145973	787
b0914	8.92724	9.11364	0.00928817	0.186397	0.00981037	915
b0915	8.79163	9.00568	0.00821079	0.214052	0.0112659	897
b0916	6.64974	7.14667	0.00881008	0.496922	0.0261538	398
b0917	7.49517	7.85714	0.00600906	0.361968	0.019051	751
b0918	8.75162	8.83133	0.0202953	0.0797063	0.00419507	938
b0921	7.81965	8.62573	0.00409201	0.806081	0.0424253	602
b0922	4.45458	4.94907	0.00188417	0.494497	0.0260261	481
b0923	4.35378	4.91146	0.0021814	0.557674	0.0293513	484
b0924	5.35001	6.09765	0.00332342	0.747644	0.0393497	475
b0928	6.81012	7.02558	0.0109032	0.215452	0.0113396	573
b0929	8.14025	8.23497	0.0303248	0.0947275	0.00498566	405
b0930	4.83767	5.20554	0.00496368	0.367872	0.0193617	673
b0931	8.76437	8.93846	0.0125725	0.174089	0.00916258	668
b0932	10.0805	10.1645	0.0286785	0.0840221	0.00442222	892
b0933	5.66533	5.7069	0.0416083	0.0415651	0.00218764	506
b0934	6.59422	6.65385	0.0395932	0.0596308	0.00313846	455
b0935	6.97757	7.00433	0.0501092	0.0267606	0.00140845	558
b0936	8.24176	8.26957	0.0671021	0.0278075	0.00146355	754
b0937	6.40218	6.48529	0.0268794	0.0831175	0.0043746	411
b0945	8.02756	8.29703	0.00720082	0.269469	0.0141826	853
b0946	7.71708	8.67647	0.0045219	0.959387	0.050494	459
b0947	5.16223	5.75449	0.00746247	0.592265	0.0311718	355
b0948	8.0544	8.53831	0.00437827	0.483903	0.0254686	858
b0949	7.30196	7.72084	0.00445692	0.418882	0.0220464	881
b0950	8.09517	8.11786	0.0726482	0.0226873	0.00119407	770
b0951	7.8096	7.95628	0.0175959	0.146681	0.00772006	568
b0952	11.6089	11.7857	0.0266748	0.176793	0.00930492	561
b0953	5.3778	5.90698	0.00921189	0.529172	0.0278512	316
b0954	5.83114	6.10759	0.00628381	0.276459	0.0145505	770
b0955	6.17375	6.76331	0.00406962	0.589568	0.0310299	490
b0956	5.03042	5.31293	0.00860461	0.28251	0.014869	460
b0957	10.4067	10.4737	0.0284133	0.0670036	0.0035265	929
b0958	8.87836	9.46875	0.00863248	0.590385	0.0310729	481
b0959	8.98645	9.11392	0.02881	0.127474	0.00670916	479
b0962	6.99751	7.82231	0.00631547	0.824795	0.0434103	406
b0963	5.42086	5.92366	0.00375431	0.502807	0.0264635	533
b0964	10.455	10.5263	0.0506751	0.071327	0.00375405	536
b0965	6.70453	7.60177	0.00698802	0.89724	0.0472231	360
b0966	7.02199	7.5567	0.0100052	0.53471	0.0281426	384
b0967	8.63304	8.68914	0.0297222	0.0560956	0.0029524	707
b0968	8.96894	9.42857	0.00758651	0.459636	0.0241914	595
b0969	10.5307	10.6349	0.0198169	0.104191	0.00548373	864
b0970	5.95453	6.32353	0.00467663	0.368998	0.0194209	714
b0972	4.29746	4.32632	0.0461361	0.0288579	0.00151883	360
b0973	4.94815	4.98308	0.0463871	0.0349367	0.00183877	369
b0974	4.39461	4.73913	0.0160918	0.34452	0.0181326	216
b0975	6.18184	6.45902	0.0202381	0.277177	0.0145883	243
b0976	4.52439	5.04237	0.0143739	0.517985	0.0272624	192
b0977	4.69102	5.12264	0.0019481	0.431622	0.022717	146
b0980	6.21248	6.36694	0.0273109	0.154457	0.00812934	261
b0981	8.38311	8.46184	0.0360776	0.0787274	0.00414355	516
b0982	4.9741	5	0.0221831	0.0258969	0.001363	841
b0983	9.02931	9.1457	0.0266365	0.116388	0.00612567	559
b0993	5.78762	6.37351	0.00327055	0.585891	0.0308364	212
b0994	5.17317	5.83898	0.00747564	0.665817	0.035043	216
b0995	3.63817	3.74408	0.000464907	0.105901	0.00557374	217
b0996	5.84987	5.93671	0.037406	0.0868403	0.00457054	302
b0997	3.7662	4.05913	0.0115068	0.29293	0.0154174	249
b0998	8.01529	8.75904	0.011139	0.74375	0.0391448	261
b0999	8.43427	9.09836	0.00916108	0.66409	0.0349521	383
b1000	7.48308	7.71875	0.013158	0.235667	0.0124035	520
b1002	4.6329	5.15042	0.0103531	0.517517	0.0272378	262
b1004	7.5923	7.62602	0.0381286	0.033714	0.00177442	761
b1006	2.08657	2.22951	0.00406647	0.142941	0.00752321	170
b1007	6.28542	6.42424	0.0319562	0.138818	0.00730618	288
b1008	5.32398	5.7541	0.0131845	0.430117	0.0226378	268
b1009	6.09345	6.56223	0.0176315	0.468781	0.0246727	217
b1010	2.54358	2.83065	0.00876877	0.287064	0.0151086	210
b1011	3.20717	3.63927	0.00741013	0.432099	0.022742	213
b1012	3.36426	3.74294	0.00805819	0.37868	0.0199305	217
b1013	7.45439	7.49383	0.0533077	0.0394351	0.00207553	497
b1014	5.59859	5.96809	0.00640665	0.369491	0.0194469	561
b1015	6.55357	6.68312	0.0117719	0.129547	0.00681826	713
b1018	3.68488	4.03323	0.0137247	0.348354	0.0183344	263
b1019	4.7988	5.11919	0.0122883	0.320382	0.0168622	319
b1021	7.02821	7.4	0.00185764	0.371795	0.0195681	201
b1022	5.4702	5.6806	0.0194074	0.210396	0.0110735	299
b1023	6.20385	6.5	0.0157768	0.296145	0.0155866	285
b1024	5.98981	6.67159	0.00894406	0.681784	0.0358834	201
b1033	8.93893	9.04906	0.0400678	0.110127	0.00579618	398
b1034	5.5275	5.75745	0.0121267	0.229945	0.0121024	427
b1037	4.26156	4.79654	0.00644456	0.534977	0.0281567	254
b1038	5.12828	5.55556	0.011891	0.427272	0.022488	258
b1039	6.62396	7.05618	0.0165574	0.432221	0.0227485	252
b1040	5.36585	5.82178	0.0182746	0.455937	0.0239967	223
b1041	7.77655	8.24419	0.0184909	0.467638	0.0246125	251
b1042	3.18418	3.51111	0.0151707	0.326932	0.0172069	162
b1043	4.47423	4.97938	0.0173431	0.505153	0.026587	151
b1046	8.00071	8.14695	0.0264736	0.146245	0.00769709	419
b1047	5.38409	6.05105	0.00955795	0.666964	0.0351034	283
b1048	8.77147	8.87147	0.0252511	0.0999995	0.00526313	562
b1049	4.43728	4.86939	0.00486472	0.432104	0.0227423	440
b1051	3.01228	3.31858	0.00552748	0.306302	0.0161211	260
b1053	3.50225	3.52442	0.0456812	0.0221726	0.00116698	406
b1054	13.6404	13.6667	0.0710757	0.0262438	0.00138125	1241
b1055	7.42431	7.71084	0.00811278	0.286535	0.0150808	684
b1059	4.41228	4.86034	0.0065843	0.448054	0.0235818	318
b1060	3.77541	4.05797	0.0112462	0.282556	0.0148714	335
b1061	6.17927	6.8125	0.00660972	0.633233	0.033328	346
b1062	10.2511	10.2652	0.0738279	0.0140669	0.000740365	900
b1064	8.23331	8.37654	0.0303782	0.143238	0.00753883	349
b1065	4.38643	4.8634	0.00679151	0.476971	0.0251037	358
b1066	11.8798	11.9623	0.0419198	0.0824287	0.00433835	592
b1067	6.70909	7.13559	0.00673039	0.426506	0.0224477	545
b1068	5.85171	6.31786	0.00820426	0.466145	0.0245339	350
b1069	8.6911	8.85556	0.0106481	0.164458	0.00865569	942
b1070	13.5539	13.6154	0.0670809	0.0614365	0.0032335	693
b1071	8.76909	8.80952	0.0434484	0.0404299	0.00212789	727
b1072	12.8747	12.975	0.0398652	0.100269	0.00527733	638
b1073	8.11284	8.20455	0.0203277	0.0917056	0.00482661	682
b1074	7.0696	7.11111	0.0312375	0.0415138	0.00218494	737
b1075	6.74431	6.78846	0.033291	0.0441545	0.00232392	725
b1076	9.49805	9.56995	0.036577	0.0718954	0.00378397	707
b1077	9.06355	9.1338	0.0357649	0.0702548	0.00369762	712
b1078	7.70792	7.75234	0.0279736	0.0444155	0.00233766	725
b1079	8.64709	8.6963	0.0329361	0.049202	0.00258958	746
b1080	7.0709	7.10963	0.03144	0.0387338	0.00203862	745
b1081	6.9775	7.57447	0.00538089	0.596964	0.0314192	477
b1082	8.50161	8.94845	0.0130026	0.446846	0.0235182	381
b1083	9.29804	9.44186	0.0391587	0.143816	0.00756928	393
b1084	4.15876	4.47761	0.0018735	0.318857	0.0167819	766
b1086	7.98839	8.41451	0.00493378	0.426114	0.0224271	928
b1088	10.9886	11.375	0.00789092	0.386425	0.0203382	834
b1089	4.53939	4.96	0.00274084	0.420614	0.0221376	907
b1090	7.56865	8.11739	0.00458635	0.548738	0.0288809	754
b1091	10.5705	10.5972	0.0596985	0.0267008	0.00140531	1100
b1092	10.6012	10.6757	0.0262209	0.0745016	0.00392114	975
b1093	13.0803	13.093	0.0749084	0.01268	0.000667369	1786
b1094	12.423	12.4286	0.0696885	0.0055247	0.000290774	1511
b1095	9.24122	9.25446	0.058992	0.0132468	0.0006972	1216
b1096	8.74669	9.09524	0.00815957	0.348551	0.0183448	727
b1097	7.91076	8.24194	0.00587116	0.331174	0.0174302	810
b1098	9.53612	9.70085	0.0102589	0.164737	0.00867039	924
b1099	11.6843	11.9279	0.00942755	0.243663	0.0128243	930
b1100	11.7551	11.7619	0.0927517	0.0067873	0.000357226	2073
b1101	4.2063	4.40749	0.0079504	0.201199	0.0105894	474
b1102	9.96498	10.0033	0.0559609	0.038291	0.00201532	771
b1103	8.02468	8.14493	0.0131102	0.120249	0.00632888	818
b1105	9.41888	9.58824	0.0190081	0.169358	0.00891358	541
b1106	8.37	9.07	0.0108128	0.699998	0.036842	359
b1107	8.96586	9.22613	0.00852568	0.260266	0.0136982	828
b1108	11.9166	11.9286	0.0895167	0.011976	0.000630313	981
b1109	10.1403	10.184	0.0468158	0.0437409	0.00230215	919
b1112	5.49421	5.59677	0.0400602	0.102567	0.00539826	271
b1113	5.01063	5.46454	0.00627373	0.453911	0.0238901	388
b1114	6.79826	7.31121	0.00314513	0.512948	0.0269973	884
b1116	9.58528	9.59606	0.070868	0.0107759	0.000567153	1394
b1117	8.02466	8.13366	0.0143603	0.109001	0.00573689	944
b1119	6.85939	7.06859	0.0158889	0.209206	0.0110108	460
b1120	7.90112	8.05512	0.0167203	0.153996	0.00810504	641
b1123	10.8596	10.9487	0.0441376	0.0890965	0.00468929	627
b1124	6.37529	6.52577	0.0159185	0.150482	0.0079201	513
b1125	7.2881	7.44498	0.0158338	0.156872	0.00825643	514
b1126	5.17295	5.35814	0.0124822	0.185194	0.00974703	514
b1127	7.27547	7.30952	0.0749539	0.0340565	0.00179245	618
b1128	7.33023	7.39744	0.0194463	0.067207	0.00353721	886
b1129	8.29358	8.41414	0.0174447	0.120558	0.00634513	640
b1130	7.3338	7.42202	0.0172958	0.0882197	0.00464314	667
b1131	8.84299	8.89676	0.0308652	0.0537682	0.0028299	1005
b1132	8.87481	9.25806	0.00532398	0.383255	0.0201713	825
b1133	6.68547	7.02027	0.00523409	0.3348	0.017621	943
b1134	5.36293	5.95455	0.00550035	0.591614	0.0311376	411
b1135	6.06138	6.20979	0.0130691	0.148407	0.00781089	667
b1136	5.07546	5.62095	0.00428191	0.545485	0.0287097	598
b1159	6.34369	6.89286	0.0494974	0.549171	0.0289037	78
b1174	5.85154	6.42222	0.0031336	0.570684	0.030036	820
b1175	4.63109	4.93774	0.00360916	0.306653	0.0161396	832
b1176	8.30917	8.69792	0.00548238	0.388744	0.0204602	821
b1179	9.64167	9.9697	0.00732043	0.328022	0.0172643	749
b1181	7.53008	8.01942	0.00462768	0.489333	0.0257544	777
b1182	1.141	1.14191	0.00221218	0.000909907	4.78898e-05	32
b1183	10.095	10.1463	0.0512597	0.0513033	0.00270017	589
b1184	9.20856	9.27491	0.0395682	0.0663561	0.00349243	638
b1185	10.0942	10.1667	0.0247075	0.0724779	0.00381463	927
b1186	3.98865	4.29111	0.00366525	0.302462	0.0159191	566
b1187	5.41061	5.87719	0.00306424	0.466582	0.024557	497
b1189	9.63705	9.67117	0.0576665	0.0341249	0.00179604	882
b1190	8.86202	8.9	0.0369597	0.0379799	0.00199894	1083
b1191	6.11763	6.45671	0.00859825	0.339081	0.0178464	523
b1192	8.17686	8.42077	0.0221224	0.243906	0.0128372	351
b1193	4.5501	4.67532	0.022505	0.125227	0.00659088	334
b1194	6.6884	7.08654	0.0167841	0.398142	0.0209549	269
b1197	7.10171	7.20789	0.0329841	0.106189	0.00558887	413
b1198	3.85269	4.31234	0.00808045	0.459648	0.024192	171
b1199	7.69913	7.82022	0.0396648	0.121098	0.00637356	310
b1200	6.06852	6.1952	0.0332405	0.126677	0.0066672	307
b1201	4.27997	4.74461	0.00395811	0.464644	0.024455	183
b1203	6.37443	6.78864	0.00447254	0.41421	0.0218005	933
b1204	8.4772	8.75316	0.00716401	0.275962	0.0145243	920
b1206	8.39545	8.40845	0.0783419	0.0129996	0.000684192	1295
b1207	9.79527	9.82468	0.0436545	0.0294021	0.00154748	1062
b1208	7.75369	8.06486	0.00633666	0.311178	0.0163778	869
b1209	12.6593	13	0.00853686	0.340703	0.0179317	879
b1210	7.99652	8.37101	0.00500585	0.374491	0.0197101	862
b1211	6.7299	7	0.00572398	0.270103	0.0142159	940
b1212	9.79907	9.90667	0.0155012	0.107597	0.00566298	933
b1215	5.64573	5.79757	0.00759497	0.151842	0.00799169	919
b1216	5.57146	6.1195	0.00602276	0.54804	0.0288442	417
b1217	3.58606	3.95082	0.00647382	0.364762	0.019198	284
b1218	5.75219	6.055	0.016177	0.302807	0.0159372	285
b1219	5.06915	5.66	0.00577077	0.590853	0.0310975	388
b1221	6.8863	7.12571	0.0193522	0.239411	0.0126006	393
b1222	8.21022	8.65465	0.0135243	0.444433	0.0233912	400
b1223	8.6321	8.66854	0.0432823	0.0364408	0.00191794	725
b1224	4.45093	4.60104	0.013479	0.150107	0.00790038	435
b1225	3.6249	3.75427	0.0121264	0.129371	0.00680902	431
b1226	8.19588	8.28571	0.0309527	0.0898353	0.00472818	485
b1227	5.29589	5.43415	0.0200476	0.13826	0.00727683	431
b1232	7.56093	7.60331	0.0295341	0.0423791	0.00223048	873
b1233	5.95612	6.25	0.00721726	0.293884	0.0154676	604
b1234	8.31546	8.36842	0.0452713	0.0529638	0.00278757	701
b1235	4.11024	4.65269	0.00531876	0.54245	0.02855	287
b1236	7.63612	7.66995	0.0249277	0.0338339	0.00178073	1119
b1237	11.0229	11.0886	0.0350576	0.0656662	0.00345611	753
b1238	5.65655	5.98315	0.0054085	0.326591	0.017189	645
b1241	3.22257	3.51166	0.00225846	0.289086	0.0152151	478
b1243	9.09814	9.11714	0.06	0.0189998	0.000999989	937
b1244	4.79726	5.06102	0.00809604	0.263758	0.013882	517
b1245	4.52504	4.81509	0.00754011	0.290049	0.0152658	522
b1246	4.4536	4.83453	0.0065352	0.38093	0.0200489	490
b1247	4.689	4.89399	0.0102657	0.204992	0.010789	495
b1248	6.11129	6.39506	0.0099917	0.283767	0.0149351	473
b1250	6.37629	6.92562	0.00953583	0.549325	0.0289118	245
b1251	8.96792	9.04	0.021052	0.0720768	0.00379352	786
b1253	6.36368	6.85185	0.00528817	0.488174	0.0256934	631
b1254	7.50277	7.86301	0.00579389	0.36024	0.01896	730
b1256	8.22331	8.29231	0.02411	0.0690003	0.00363159	775
b1259	5.26894	5.33333	0.0223918	0.0643915	0.00338903	440
b1260	8.94305	9.07042	0.0123242	0.127368	0.00670359	930
b1261	6.45783	6.60942	0.00794713	0.151584	0.00797812	927
b1262	7.28584	7.73729	0.00733065	0.45145	0.0237605	608
b1263	1.91426	2.05725	0.00174553	0.142997	0.00752615	223
b1264	7.77529	7.81712	0.02454	0.0418313	0.00220165	954
b1265	1	1	0	0	0	18
b1266	9.75192	9.90374	0.0160898	0.151823	0.00799067	771
b1269	6.61049	7.17553	0.00385562	0.565047	0.0297393	666
b1270	7.2483	7.33898	0.0196427	0.090686	0.00477295	653
b1272	7.22459	7.62348	0.00464659	0.398893	0.0209943	827
b1274	8.46595	8.72624	0.00693049	0.26029	0.0136995	908
b1275	7.69027	7.95502	0.00993564	0.264743	0.0139338	732
b1277	6.1401	6.25342	0.0118431	0.11332	0.00596419	724
b1278	7.26734	7.71429	0.006827	0.446945	0.0235234	485
b1279	8.91402	9.41379	0.00584468	0.49977	0.0263037	647
b1280	9.50595	10.4784	0.00321303	0.972501	0.0511843	681
b1281	8.09677	8.38255	0.00632347	0.28578	0.015041	903
b1282	6.32552	6.92405	0.00409014	0.598533	0.0315018	663
b1283	4.65787	4.79688	0.0182943	0.139002	0.00731592	381
b1285	3.09981	3.35061	0.00563645	0.250804	0.0132002	208
b1286	8.1165	8.7696	0.00618252	0.653101	0.0343737	573
b1288	6.86079	6.99174	0.0149657	0.130941	0.00689162	619
b1290	5.76235	6.31513	0.00319819	0.552774	0.0290934	542
b1291	5.08962	5.57605	0.00260677	0.486433	0.0256017	540
b1292	6.36545	6.94662	0.00366054	0.581166	0.0305877	544
b1293	7.10118	7.80377	0.00352167	0.702598	0.0369789	532
b1294	6.78808	7.40138	0.00326511	0.613296	0.0322788	532
b1296	2.61275	2.79398	0.00319343	0.181228	0.00953829	206
b1297	5.2624	5.3918	0.037986	0.129399	0.00681045	242
b1298	4.0308	4.59746	0.00779998	0.566654	0.0298239	163
b1299	3.39359	3.81176	0.00792611	0.418178	0.0220093	194
b1300	5.91223	6.01096	0.032204	0.098739	0.00519679	316
b1301	8.11008	8.14328	0.0496041	0.0331989	0.00174731	675
b1302	5.53451	5.89174	0.00952111	0.357228	0.0188015	348
b1303	4.6139	5.12982	0.0036705	0.515925	0.0271539	474
b1304	9.04965	9.12953	0.031636	0.0798808	0.00420425	541
b1305	6.16235	6.88333	0.00367231	0.720986	0.0379466	479
b1306	5.65069	6.25581	0.00465285	0.605128	0.0318488	365
b1307	4.26593	4.725	0.00703512	0.459073	0.0241617	287
b1308	5.35337	6.05797	0.00515212	0.704606	0.0370845	213
b1309	6.61245	6.71174	0.0578687	0.0992975	0.00522618	235
b1311	9.0951	9.14935	0.0577475	0.0542511	0.00285532	423
b1312	8.46961	8.52679	0.0558194	0.0571721	0.00300906	437
b1316	3.29924	3.69459	0.0107202	0.395359	0.0208084	112
b1317	5.06906	5.7513	0.0113761	0.682232	0.0359069	138
b1319	3.50065	3.97656	0.0302684	0.475909	0.0250479	95
b1321	7.32727	8.07671	0.0037884	0.749444	0.0394444	555
b1322	7.69274	8.48555	0.00395225	0.79281	0.0417268	548
b1323	6.90672	7.44192	0.00605652	0.535198	0.0281683	583
b1324	6.45761	6.80128	0.00710152	0.34367	0.0180879	623
b1325	7.90089	7.98837	0.0373366	0.0874861	0.00460453	466
b1326	4.01073	4.32895	0.00826143	0.318221	0.0167485	322
b1327	11.0326	11.0526	0.0821262	0.0200808	0.00105688	813
b1330	6.27672	6.93561	0.003985	0.658889	0.0346784	248
b1333	10.9955	11.1643	0.021101	0.168823	0.00888542	665
b1334	12.1301	12.1799	0.041709	0.0497675	0.00261934	862
b1335	8.47435	8.59615	0.0129196	0.1218	0.00641053	825
b1336	5.60626	5.73087	0.0276405	0.124612	0.00655853	295
b1337	5.37686	5.79426	0.0258527	0.417402	0.0219685	161
b1338	4.68314	5.22414	0.00770208	0.540993	0.0284733	184
b1339	4.67757	5.27018	0.0201782	0.592608	0.0311899	139
b1341	3.41952	3.79361	0.0138267	0.374091	0.019689	132
b1342	9.57645	9.64474	0.0407319	0.0682876	0.00359408	654
b1343	6.28597	6.55313	0.0071881	0.26716	0.014061	659
b1344	4.97781	5.39431	0.00295464	0.416499	0.021921	832
b1345	8.92174	8.98969	0.0637839	0.0679493	0.00357628	337
b1347	2.33756	2.54386	0.00933584	0.2063	0.0108579	32
b1348	1.06214	1.0625	0.000520833	0.000356027	1.87383e-05	11
b1349	4.49082	5.08333	0.0235243	0.592513	0.0311849	75
b1350	5.10793	5.26238	0.0663279	0.154444	0.00812862	100
b1360	2.6784	2.93033	0.0154223	0.251926	0.0132593	110
b1363	8.38648	8.41603	0.051603	0.0295544	0.0015555	1020
b1374	4.14804	4.74595	0.0285313	0.597909	0.0314689	91
b1376	5.97069	6.14173	0.0399734	0.171039	0.00900206	226
b1377	4.60092	4.75299	0.0261603	0.152065	0.00800341	252
b1378	5.40485	5.48639	0.0356184	0.0815403	0.00429159	408
b1379	8.66622	9	0.0134464	0.333784	0.0175676	452
b1380	6.2475	6.74359	0.00518435	0.496088	0.0261099	628
b1383	6.7196	7.20588	0.00773438	0.486282	0.0255938	430
b1384	4.07164	4.54196	0.0196354	0.470319	0.0247536	121
b1385	4.65089	4.73529	0.0294395	0.0844038	0.0044423	239
b1386	2.80296	2.94522	0.00397971	0.142263	0.00748754	134
b1387	3.64116	4.07284	0.00605009	0.43168	0.02272	191
b1388	3.30036	3.68905	0.00293555	0.388682	0.020457	192
b1389	2.82077	3.01136	0.00221106	0.190597	0.0100314	191
b1390	4.88691	5.5443	0.00967598	0.657391	0.0345995	192
b1391	4.45344	4.97959	0.00896106	0.526152	0.0276922	191
b1392	5.284	5.87584	0.0116994	0.591837	0.0311493	197
b1393	9.36232	9.38843	0.0850874	0.0261079	0.0013741	607
b1394	8.4839	8.57709	0.0457962	0.0931967	0.00490509	283
b1395	5.66961	5.76836	0.0383414	0.0987548	0.00519762	276
b1396	6.60852	6.72277	0.0310791	0.114247	0.00601302	274
b1397	2.34604	2.55303	0.00492516	0.206992	0.0108943	118
b1398	11.6816	11.7941	0.0590659	0.112553	0.00592382	346
b1399	6.83905	7.65074	0.0146748	0.811681	0.04272	203
b1400	3.46376	3.86316	0.00899412	0.399395	0.0210208	179
b1412	9.23865	9.26984	0.0497709	0.0311883	0.00164149	953
b1413	6.92935	7.44978	0.003523	0.520427	0.0273909	838
b1415	4.72539	4.95085	0.0239492	0.225468	0.0118667	223
b1418	11.6249	11.6364	0.075367	0.0114773	0.000604066	1065
b1421	5.57184	5.66132	0.0537892	0.0894816	0.00470956	266
b1426	9.79235	9.89189	0.0452656	0.0995404	0.00523897	449
b1427	7.93436	8.64815	0.00817543	0.713784	0.0375676	308
b1429	7.08951	7.57616	0.0146163	0.486652	0.0256133	290
b1430	3.9559	4.42188	0.00833885	0.465975	0.024525	251
b1432	7.69825	7.79769	0.0333531	0.0994342	0.00523338	390
b1433	7.71661	7.77116	0.0369505	0.0545449	0.00287078	627
b1435	5.29294	5.64483	0.0105147	0.351886	0.0185203	336
b1438	7.0196	7.27885	0.0374153	0.259251	0.0136448	183
b1441	6.82535	6.85281	0.0562888	0.0274617	0.00144535	661
b1442	7.65507	7.6875	0.0770424	0.0324292	0.0017068	529
b1443	9.05522	9.07921	0.0816136	0.0239838	0.0012623	750
b1444	3.98377	4.04641	0.0260646	0.0626478	0.00329726	349
b1447	8.88259	8.89855	0.0884521	0.0159622	0.000840116	724
b1448	11.5628	11.598	0.0682335	0.0351991	0.00185258	697
b1449	8.38734	8.43621	0.0367564	0.0488719	0.0025722	609
b1450	3.85991	4.32836	0.00904711	0.46845	0.0246553	151
b1453	2.3043	2.49469	0.00346734	0.190389	0.0100205	305
b1454	5.50857	6.02604	0.0195461	0.517476	0.0272356	160
b1461	9.18199	9.2381	0.0681461	0.056103	0.00295279	369
b1463	9.57403	9.76282	0.0339569	0.188794	0.00993653	355
b1474	1.95337	2.0567	0.0037348	0.103327	0.00543826	78
b1475	2.06015	2.25267	0.0059088	0.192519	0.0101326	244
b1476	2.25434	2.45238	0.0078126	0.198038	0.0104231	245
b1478	7.46225	7.53906	0.036276	0.0768161	0.00404295	407
b1479	6.48355	6.58789	0.0177869	0.104345	0.00549183	676
b1480	2.53103	2.72727	0.00729761	0.196239	0.0103284	178
b1482	5.16508	5.66667	0.00453984	0.501584	0.0263992	415
b1483	5.31257	5.4129	0.0544032	0.100336	0.00528085	226
b1484	6.92734	6.96825	0.0594382	0.0409156	0.00215345	442
b1485	10.4987	10.5169	0.0839132	0.0182315	0.000959552	1292
b1486	11.484	11.5041	0.0897894	0.020087	0.00105721	1425
b1488	5.23652	6	0.00684807	0.763481	0.0401832	124
b1489	2.92021	2.9936	0.00101535	0.0733872	0.00386249	70
b1490	5.68498	6.24397	0.0218142	0.558984	0.0294202	121
b1492	6.45108	6.50888	0.0533532	0.0577969	0.00304194	399
b1493	5.09076	5.81373	0.00945688	0.722961	0.0380506	194
b1494	7.3499	7.43284	0.0516416	0.0829387	0.0043652	410
b1496	8.4262	8.58355	0.0368922	0.157351	0.00828164	302
b1497	10.7522	10.7982	0.0667322	0.0459928	0.00242067	627
b1498	3.76332	3.77211	0.0545783	0.00878795	0.000462524	199
b1508	7.09915	7.38462	0.0252507	0.285469	0.0150247	256
b1511	2.85867	3.12329	0.00400003	0.264618	0.0139273	246
b1512	2.83619	2.95286	0.00215517	0.116668	0.00614042	220
b1513	3.39759	3.76101	0.0056271	0.363417	0.0191272	227
b1514	2.97862	3.35202	0.00507734	0.3734	0.0196526	229
b1515	2.745	3.02265	0.00273561	0.277656	0.0146135	227
b1516	2.27659	2.46129	0.00169697	0.184702	0.00972114	229
b1517	2.07863	2.17931	0.0025186	0.100678	0.00529885	247
b1518	3.82715	4.17021	0.00412494	0.34306	0.0180558	278
b1519	6.24049	6.5	0.0200955	0.259509	0.0136584	280
b1520	7.83769	7.89894	0.037094	0.0612491	0.00322364	470
b1521	4.48309	4.66526	0.01891	0.182172	0.00958801	290
b1525	4.21639	4.54425	0.0109569	0.327858	0.0172557	294
b1528	5.45797	5.75758	0.00938901	0.29961	0.0157689	424
b1529	8.46964	8.51111	0.0465074	0.0414678	0.00218252	746
b1530	3.71836	3.80916	0.0360478	0.0908	0.00477894	248
b1531	2.93888	3.22222	0.0128564	0.283339	0.0149126	232
b1532	4.10213	4.59016	0.00745338	0.488035	0.025686	204
b1533	8.36333	8.47266	0.036494	0.109323	0.00575382	457
b1538	7.04724	7.10078	0.0431835	0.0535341	0.00281759	458
b1539	4.68468	5.02075	0.00662723	0.336069	0.0176878	444
b1563	9.89036	9.95161	0.0567553	0.0612518	0.00322378	440
b1564	6.95446	7.21739	0.0284007	0.262929	0.0138384	220
b1580	4.24044	4.72289	0.00920857	0.482451	0.0253922	239
b1581	4.69804	4.73851	0.0487833	0.0404652	0.00212975	368
b1582	5.0691	5.28421	0.0106898	0.215113	0.0113218	457
b1584	6.038	6.93684	0.00409738	0.898837	0.0473072	424
b1587	2.1782	2.41624	0.00636394	0.238041	0.0125285	186
b1588	1.51762	1.60994	0.00375541	0.092317	0.00485879	117
b1589	1.47925	1.50732	0.00085822	0.0280689	0.00147731	76
b1590	3.61079	4.01103	0.0131627	0.400238	0.0210652	205
b1594	6.96893	7.45402	0.00860134	0.485094	0.0255313	432
b1596	7.97489	8.27095	0.0119151	0.296055	0.0155819	549
b1598	3.65928	4.00877	0.00595754	0.349494	0.0183944	328
b1599	4.63236	5.12245	0.00418189	0.490093	0.0257943	379
b1600	4.9733	5.60204	0.0044597	0.628739	0.0330915	342
b1601	3.82729	4.29377	0.00488678	0.466478	0.0245515	269
b1602	5.40383	5.5858	0.00773041	0.18197	0.00957737	799
b1603	3.63227	4.01786	0.00228295	0.385589	0.0202942	524
b1605	6.27616	6.33413	0.0299197	0.0579668	0.00305088	650
b1606	6.25369	6.81183	0.00703484	0.55814	0.0293758	389
b1608	6.83524	6.9798	0.0151027	0.144559	0.00760836	584
b1609	7.05228	7.68852	0.00867667	0.636247	0.0334867	406
b1610	9.81841	10.0101	0.0330653	0.191645	0.0100866	411
b1611	7.7057	7.79215	0.0156549	0.0864485	0.00454992	890
b1612	5.08042	5.15748	0.00997318	0.0770604	0.00405581	919
b1613	8.31255	8.42435	0.0317444	0.111805	0.0058845	492
b1615	2.37848	2.51566	0.00734154	0.137186	0.0072203	76
b1616	1.87289	1.91031	0.00136823	0.0374271	0.00196985	72
b1617	3.51271	3.56856	0.000597171	0.055843	0.0029391	88
b1618	1.40597	1.40625	0.000190805	0.00028311	1.49005e-05	81
b1619	3.22572	3.56723	0.00728415	0.341508	0.0179741	92
b1620	5.46738	5.54491	0.0477803	0.0775319	0.00408062	266
b1621	5.30027	5.34312	0.0566808	0.0428449	0.00225499	373
b1622	9.39174	9.44538	0.0568883	0.0536408	0.0028232	581
b1623	8.7335	8.89299	0.0253182	0.159492	0.00839432	520
b1627	7.52757	7.64972	0.0142925	0.122151	0.00642901	737
b1628	6.91024	6.99099	0.0151573	0.0807543	0.00425023	765
b1629	5.62656	6.17494	0.00419348	0.548383	0.0288623	487
b1630	7.93136	8.01695	0.0207096	0.0855881	0.00450464	746
b1631	9.5481	9.67153	0.0226336	0.123437	0.0064967	703
b1632	7.07062	7.1701	0.0177021	0.0994789	0.00523573	711
b1633	7.01046	7.16384	0.00890816	0.153382	0.00807276	923
b1636	8.76733	8.81857	0.0393609	0.0512366	0.00269666	736
b1637	7.56778	7.63704	0.019638	0.0692597	0.00364524	992
b1638	9.25876	9.39837	0.0152227	0.139613	0.00734806	848
b1640	7.92826	8.22689	0.00673384	0.298629	0.0157173	831
b1641	10.2556	10.3214	0.029845	0.0658508	0.00346583	747
b1642	9.97227	10.0105	0.0535675	0.0382597	0.00201367	726
b1646	7.82343	8.20161	0.00806584	0.378183	0.0199044	563
b1648	6.57575	7.10526	0.00974925	0.52951	0.0278689	355
b1649	13.6465	13.6667	0.0783613	0.0201817	0.0010622	863
b1650	8.19523	8.23077	0.0437425	0.0355366	0.00187035	753
b1651	9.46008	9.49206	0.0540001	0.0319845	0.0016834	942
b1652	6.66241	6.99429	0.00467605	0.33188	0.0174674	877
b1653	4.70326	5.34893	0.00936696	0.645669	0.0339826	176
b1654	7.57729	7.74725	0.00918736	0.169967	0.00894566	938
b1655	2.62762	2.82692	0.00326223	0.199299	0.0104894	314
b1656	8.54769	8.56061	0.0457016	0.0129143	0.000679698	1212
b1657	7.9381	7.9781	0.0472863	0.0400001	0.00210527	657
b1658	4.33052	4.7795	0.00228337	0.448982	0.0236306	463
b1661	8.98903	9.01399	0.0567474	0.0249597	0.00131367	1012
b1662	7.99826	8.04132	0.0334012	0.04306	0.00226632	1018
b1663	11.4656	11.4751	0.0946468	0.00951296	0.000500682	1297
b1670	3.10952	3.26923	0.02897	0.159711	0.00840584	159
b1676	8.7944	8.81471	0.0599951	0.0203131	0.00106911	1219
b1677	7.77147	8.2093	0.0104248	0.437831	0.0230437	474
b1678	2.74051	2.99344	0.00702883	0.252932	0.0133122	213
b1679	10.3516	10.3788	0.0533449	0.027233	0.00143331	1057
b1680	9.00164	9.14773	0.0180993	0.14609	0.00768893	639
b1681	9.415	9.83962	0.00943381	0.424626	0.0223488	574
b1682	5.83557	6.26971	0.00604506	0.434139	0.0228494	592
b1683	4.40993	4.775	0.00459925	0.365066	0.019214	583
b1684	6.38039	6.86957	0.01039	0.489173	0.0257459	386
b1686	4.59347	4.93496	0.0105736	0.341488	0.0179731	353
b1692	1.47355	1.59582	0.00808023	0.122272	0.00643535	133
b1693	4.59078	5.09052	0.00906915	0.499741	0.0263022	228
b1694	1.44234	1.50659	0.00345325	0.0642482	0.00338148	118
b1701	3.24684	3.76762	0.0191055	0.520782	0.0274096	130
b1702	8.53262	8.6	0.0200247	0.0673834	0.00354649	781
b1703	7.51539	7.95964	0.00496127	0.444247	0.0233814	752
b1706	5.86499	6.22663	0.0105403	0.361637	0.0190335	397
b1708	5.54338	6	0.00782731	0.456621	0.0240327	431
b1709	6.96946	7.50289	0.00817947	0.533433	0.0280754	407
b1710	8.27405	8.29808	0.0584637	0.0240298	0.00126473	1108
b1711	5.12766	5.66912	0.00546817	0.541456	0.0284977	401
b1712	5.27779	5.76923	0.0020652	0.491437	0.0258651	873
b1713	10.0785	10.3748	0.00756488	0.296225	0.0155908	943
b1714	8.05799	8.21555	0.00920799	0.157553	0.00829227	945
b1716	5.75986	6.17949	0.00416373	0.419625	0.0220855	952
b1717	7.09807	7.51724	0.00422159	0.419175	0.0220618	888
b1718	5.89088	6.46528	0.00582881	0.5744	0.0302316	465
b1719	6.93659	7.12459	0.00772805	0.188001	0.00989478	937
b1722	8.42506	8.80342	0.0113634	0.37836	0.0199137	450
b1723	6.20508	6.38591	0.0250568	0.180826	0.00951717	293
b1727	10.0873	10.1048	0.0862094	0.0175307	0.000922668	707
b1729	5.78481	5.90418	0.0137287	0.119369	0.0062826	635
b1731	2.51455	2.73913	0.00684638	0.224583	0.0118202	203
b1732	4.67744	5.03125	0.00682686	0.35381	0.0186216	389
b1733	7.14352	7.55676	0.0149189	0.413238	0.0217494	328
b1734	6.94711	6.98163	0.0519874	0.034519	0.00181679	473
b1735	2.98301	3.28788	0.00630228	0.304872	0.0160459	270
b1736	7.08755	7.11236	0.060425	0.0248117	0.00130588	656
b1737	7.59405	7.61165	0.0682033	0.017599	0.000926265	914
b1738	7.88138	7.90909	0.0635544	0.0277092	0.00145838	726
b1739	5.94632	6.16667	0.0148681	0.220349	0.0115973	358
b1740	6.16847	6.38261	0.0101484	0.214135	0.0112703	536
b1741	4.18464	4.56356	0.00914094	0.37892	0.0199432	271
b1742	7.99877	8.15385	0.021813	0.155073	0.00816172	454
b1744	8.79169	8.92553	0.0174594	0.133844	0.00704445	608
b1745	6.52957	6.77863	0.0098993	0.249059	0.0131084	562
b1746	6.15939	6.30435	0.0118889	0.144961	0.00762951	591
b1747	8.53017	8.56327	0.0476923	0.0330921	0.00174169	740
b1748	4.39533	4.56072	0.0104342	0.165394	0.00870493	470
b1749	9.93806	9.96429	0.0589785	0.0262301	0.00138053	1113
b1754	5.66012	6.25938	0.00725913	0.599259	0.0315399	259
b1755	5.98826	6.58657	0.00812056	0.598308	0.0314899	246
b1756	5.86155	6.47134	0.00664375	0.60979	0.0320942	267
b1757	4.28831	4.92512	0.00694947	0.636811	0.0335163	177
b1759	5.09906	5.59836	0.00985775	0.499297	0.0262788	298
b1761	6.78152	7.0202	0.00960027	0.238681	0.0125621	620
b1763	8.13547	8.17431	0.0409701	0.0388371	0.00204406	762
b1764	5.87341	6.09446	0.0110117	0.221053	0.0116344	542
b1766	7.69183	8.09653	0.00679222	0.404704	0.0213002	632
b1767	10.0546	10.0833	0.0556615	0.028727	0.00151195	948
b1768	8.19836	8.45294	0.0109242	0.25458	0.0133989	561
b1769	6.31037	6.34574	0.055542	0.035377	0.00186195	406
b1771	1.55209	1.59877	0.00201255	0.0466751	0.00245658	107
b1777	7.41027	8.20588	0.00405391	0.79561	0.0418742	621
b1778	7.81715	7.91818	0.0164872	0.10103	0.00531739	778
b1779	7.85447	7.8692	0.0492926	0.0147277	0.00077514	1192
b1780	8.80728	9.13483	0.00760738	0.327549	0.0172394	707
b1782	12.0549	12.1266	0.0533346	0.0717208	0.00377478	609
b1783	3.87968	4.31621	0.00172095	0.436535	0.0229755	608
b1784	5.50159	6.08462	0.00279457	0.583029	0.0306857	608
b1787	10.9448	11.0495	0.0468186	0.104729	0.00551204	486
b1793	5.72201	6.40816	0.00597819	0.686151	0.0361132	278
b1798	4.44402	4.60335	0.0183717	0.159333	0.00838597	309
b1799	4.4753	4.87912	0.017229	0.403821	0.0212538	189
b1800	4.76411	4.88623	0.0265351	0.122122	0.00642748	268
b1801	5.92167	6.01644	0.0408132	0.094771	0.00498795	311
b1804	9.31649	9.66864	0.00641527	0.352151	0.0185343	844
b1805	11.5894	11.6032	0.0643235	0.0137899	0.000725786	1334
b1806	9.51665	9.6	0.035887	0.0833488	0.00438678	595
b1807	8.2113	8.49451	0.00662407	0.283202	0.0149054	932
b1811	4.21001	4.60526	0.00493983	0.39525	0.0208027	352
b1812	8.44512	8.81532	0.00754802	0.370196	0.019484	709
b1814	6.66806	6.70349	0.0276509	0.0354241	0.00186443	1261
b1815	5.43318	5.91737	0.0113982	0.48419	0.0254837	255
b1817	4.51295	4.65957	0.0151651	0.146625	0.00771708	421
b1818	6.03963	6.08333	0.0427721	0.0437027	0.00230014	525
b1819	5.02894	5.13566	0.0260317	0.106717	0.00561669	458
b1822	8.83187	8.95833	0.0220138	0.12646	0.00665581	658
b1827	4.12393	4.66275	0.00521232	0.538816	0.0283587	364
b1828	5.71615	5.77451	0.0384076	0.0583633	0.00307175	386
b1829	8.84369	8.89412	0.0260386	0.0504292	0.00265417	895
b1830	7.36391	7.88518	0.0036901	0.521269	0.0274352	775
b1831	6.26961	7.11364	0.00225953	0.844028	0.0444226	562
b1835	5.10441	5.53382	0.00768215	0.429411	0.0226006	374
b1838	7.52115	7.68852	0.0269317	0.167373	0.0088091	340
b1840	9.06101	9.12037	0.0491464	0.0593623	0.00312433	479
b1841	9.37315	9.44068	0.0426431	0.0675261	0.003554	497
b1842	7.50136	7.57143	0.0326207	0.0700684	0.00368781	393
b1844	5.93545	6.14388	0.0182064	0.208433	0.0109701	349
b1845	8.26757	8.40079	0.019543	0.133219	0.00701155	653
b1848	6.39676	6.91489	0.00590093	0.518134	0.0272702	450
b1849	5.29134	5.59483	0.00511372	0.303485	0.0159729	717
b1850	8.78853	8.84277	0.0326948	0.0542378	0.00285462	901
b1851	5.37452	5.73636	0.00411405	0.361846	0.0190445	676
b1852	8.27223	8.32267	0.0269289	0.0504458	0.00265504	914
b1853	7.24254	7.27138	0.034489	0.0288365	0.00151771	677
b1855	7.67477	7.9547	0.0107523	0.279937	0.0147335	524
b1856	6.91397	7.39273	0.00991506	0.478757	0.0251977	441
b1857	11.4469	11.5027	0.0416675	0.0557973	0.0029367	757
b1858	8.0618	8.11613	0.028176	0.0543321	0.00285959	772
b1859	7.65528	7.70142	0.0328549	0.0461392	0.00242838	759
b1860	4.40129	4.75082	0.00254217	0.349526	0.0183961	896
b1861	6.77859	7.21805	0.00383912	0.43946	0.0231295	898
b1863	6.93219	7.43382	0.00371928	0.501633	0.0264017	894
b1865	8.46634	9.096	0.00799575	0.629661	0.0331401	477
b1866	7.12375	7.36926	0.00610929	0.24551	0.0129216	943
b1869	7.87365	8.29592	0.00950324	0.422268	0.0222246	489
b1870	10.7284	10.7838	0.038174	0.0554074	0.00291618	840
b1871	8.40811	9.11607	0.00462667	0.707963	0.0372612	721
b1872	4.19734	4.46547	0.0151841	0.268134	0.0141123	239
b1873	3.9773	4.15	0.00260537	0.1727	0.00908947	161
b1874	7.75414	8.23529	0.0072197	0.481156	0.025324	508
b1875	8.09858	8.75701	0.00590548	0.65843	0.0346542	488
b1876	8.03545	8.26273	0.00682636	0.227285	0.0119624	934
b1878	8.40719	8.64286	0.0310797	0.23567	0.0124037	311
b1879	7.24819	7.30333	0.0339891	0.0551408	0.00290215	714
b1880	8.12432	8.17826	0.0371233	0.0539387	0.00283888	733
b1881	7.69887	8.03145	0.0117124	0.332578	0.0175041	479
b1882	9.53495	9.55556	0.0609334	0.0206021	0.00108432	934
b1883	8.36339	8.39111	0.0476306	0.0277172	0.0014588	835
b1884	9.49303	9.51648	0.0596984	0.0234565	0.00123455	943
b1885	4.54097	5.01911	0.011002	0.478138	0.0251652	184
b1886	6.08197	6.12276	0.0637821	0.0407945	0.00214708	305
b1887	10.2169	10.2333	0.056249	0.0164522	0.000865907	888
b1888	7.57763	7.60822	0.0480396	0.0305927	0.00161014	759
b1889	10.0372	10.0625	0.0683144	0.0252884	0.00133097	786
b1890	10.3504	10.3801	0.0657504	0.0296958	0.00156294	712
b1891	6.02883	6.18301	0.019964	0.154181	0.00811481	363
b1892	6.47842	6.64	0.0240655	0.16158	0.00850421	333
b1895	4.78545	5.19084	0.0120571	0.405391	0.0213363	252
b1896	6.82395	6.9589	0.0278185	0.134954	0.00710282	346
b1897	6.85137	7.43478	0.0103367	0.583409	0.0307057	334
b1900	3.937	4.25767	0.00480933	0.320665	0.0168771	318
b1901	3.65179	4.09539	0.00482856	0.4436	0.0233474	318
b1902	4.92258	5.19753	0.0202703	0.274952	0.0144712	218
b1905	6.43198	6.65132	0.0111844	0.219333	0.0115438	543
b1907	7.38871	7.44872	0.0392802	0.0600068	0.00315825	659
b1908	10.1172	10.1739	0.0475134	0.0567601	0.00298738	493
b1912	8.07476	8.1134	0.0336312	0.0386467	0.00203404	906
b1913	7.30902	7.78125	0.00361893	0.472227	0.0248541	883
b1914	8.36487	8.9322	0.00681825	0.567337	0.0298598	644
b1916	9.47878	9.60938	0.0373495	0.130599	0.00687361	386
b1917	4.71179	4.87967	0.0105524	0.16788	0.00883581	465
b1918	5.01489	5.12632	0.0111626	0.111428	0.00586462	509
b1919	7.58231	7.81369	0.0204509	0.231375	0.0121777	386
b1920	6.17662	6.28144	0.0192432	0.104816	0.00551665	522
b1921	4.08761	4.39103	0.00350461	0.303414	0.0159692	293
b1922	8.80207	8.83803	0.0412053	0.0359548	0.00189236	735
b1923	6.34105	6.55122	0.0249231	0.210174	0.0110618	292
b1924	10.7749	10.8293	0.056061	0.0543756	0.00286188	653
b1925	10.6444	10.6957	0.0488288	0.0512456	0.00269714	732
b1926	9.54902	9.89286	0.0238073	0.343836	0.0180966	318
b1927	7.0274	7.15823	0.034975	0.130828	0.00688566	312
b1929	7.45501	7.5	0.0382716	0.0449886	0.00236782	508
b1932	8.41031	8.66667	0.034645	0.256357	0.0134925	224
b1937	8.62329	8.69014	0.0409114	0.0668496	0.0035184	663
b1938	9.067	9.12546	0.036437	0.0584599	0.00307684	718
b1939	9.18272	9.22826	0.0390864	0.0455368	0.00239667	733
b1940	11.3321	11.4658	0.0297026	0.133675	0.00703553	558
b1941	6.65606	6.71892	0.0232863	0.0628598	0.00330841	732
b1942	12.5326	12.9018	0.0116312	0.369235	0.0194334	667
b1943	8.52304	8.63265	0.0295353	0.109617	0.0057693	451
b1944	9.68514	9.71429	0.0700479	0.0291456	0.00153398	858
b1945	9.89135	9.95429	0.0295509	0.0629324	0.00331223	690
b1946	6.38466	6.43038	0.0341503	0.0457206	0.00240635	630
b1947	8.0223	8.18	0.0190427	0.157696	0.00829982	422
b1948	5.63355	5.67662	0.0243944	0.0430718	0.00226694	676
b1949	7.72253	7.77647	0.0387683	0.0539416	0.00283903	740
b1950	9.82204	9.87861	0.0438571	0.0565738	0.00297757	746
b1951	4.38508	4.87912	0.0109905	0.494039	0.026002	257
b1955	7.72675	8.17949	0.018642	0.452739	0.0238284	274
b1956	5.62681	6.02303	0.0212091	0.396219	0.0208537	208
b1958	4.58332	4.89573	0.00468801	0.312414	0.0164428	616
b1960	7.74098	7.96117	0.0283327	0.220188	0.0115888	300
b1961	8.97358	9.04762	0.0468111	0.0740403	0.00389686	476
b1962	6.42364	6.84153	0.0122614	0.417887	0.0219941	328
b1967	3.43449	3.77606	0.00811777	0.341574	0.0179776	176
b1968	7.45861	7.53448	0.030016	0.0758727	0.0039933	430
b1969	9.39043	9.44853	0.0650729	0.0581005	0.00305792	443
b1970	5.84574	5.95385	0.0277579	0.108109	0.00568995	390
b1971	5.42271	5.7094	0.00669107	0.286695	0.0150892	623
b1972	8.91794	9.13433	0.0126878	0.21639	0.0113889	621
b1976	8.92482	9.28485	0.00996671	0.36003	0.018949	594
b1978	4.18151	5.13861	0.038056	0.957093	0.0503733	30
b1981	2.67547	2.87561	0.00339512	0.200139	0.0105336	171
b1982	3.51911	3.76149	0.00397382	0.242378	0.0127567	432
b1987	4.41341	4.85809	0.00684634	0.444679	0.0234042	295
b1988	6.56749	6.72727	0.0359105	0.159786	0.0084098	252
b1990	5.81396	6.36923	0.00836962	0.55527	0.0292247	364
b1991	7.41303	7.63942	0.0125268	0.226394	0.0119155	530
b1992	6.89783	7.3494	0.00760098	0.451572	0.023767	523
b1993	6.94169	7.48485	0.00713023	0.543163	0.0285875	510
b2000	2.13346	2.32534	0.0144195	0.191878	0.0100988	73
b2007	4.04662	4.43617	0.00210839	0.389548	0.0205025	471
b2009	5.98203	6.32847	0.0184787	0.346433	0.0182333	261
b2011	8.31553	8.6	0.00724421	0.284472	0.0149722	824
b2017	7.01191	7.24138	0.0405194	0.229468	0.0120772	190
b2019	6.6667	7.32759	0.00318348	0.66089	0.0347837	646
b2020	8.29409	8.48324	0.00950672	0.18915	0.00995528	877
b2021	10.7711	10.7882	0.0656454	0.0171682	0.000903592	1209
b2022	5.76067	6.11037	0.00528571	0.349696	0.0184051	638
b2023	8.21206	8.35632	0.0115988	0.144264	0.00759283	875
b2024	9.70645	9.80132	0.0177889	0.0948726	0.00499329	895
b2025	8.05909	8.2069	0.0121794	0.147806	0.00777925	894
b2026	6.19276	6.5731	0.00563751	0.380343	0.0200181	640
b2027	8.09711	8.39785	0.0318408	0.300735	0.0158282	235
b2028	8.89599	8.9542	0.0368828	0.0582114	0.00306376	590
b2029	7.07963	7.29176	0.0123089	0.212138	0.0111652	612
b2033	2.71328	2.8011	0.00644567	0.0878286	0.00462256	13
b2035	1	1	0	0	0	7
b2036	4.89125	5.41724	0.015604	0.525991	0.0276837	151
b2037	1	1	0	0	0	7
b2038	8.12342	8.18797	0.0401704	0.0645497	0.00339735	574
b2039	6.12591	6.17343	0.0229723	0.047517	0.0025009	813
b2040	13.5472	13.5714	0.0711579	0.024216	0.00127453	674
b2041	8.74665	8.79464	0.0218224	0.0479947	0.00252603	886
b2043	2.47625	2.71335	0.00811517	0.237099	0.0124789	172
b2044	4.97686	5.54692	0.0151018	0.570055	0.0300029	204
b2045	4.17976	4.81137	0.00291232	0.631609	0.0332426	189
b2046	3.1299	3.55081	0.00843012	0.420911	0.0221532	183
b2047	7.97705	8.10247	0.0334312	0.125424	0.00660127	408
b2048	7.41785	7.50327	0.0213439	0.0854208	0.00449583	583
b2049	6.75855	6.86162	0.0272653	0.103072	0.00542483	455
b2050	3.98044	4.62025	0.0118877	0.639812	0.0336743	189
b2051	5.38644	5.84962	0.0193174	0.463183	0.0243781	212
b2052	6.0354	6.36066	0.0211844	0.325254	0.0171186	290
b2053	5.93796	6.04505	0.0246717	0.107084	0.00563598	415
b2054	3.4652	4.00559	0.00325748	0.540383	0.0284412	188
b2055	3.09883	3.57741	0.00863543	0.478578	0.0251883	175
b2056	1.59106	1.65509	0.00303614	0.0640277	0.00336988	165
b2057	2.14988	2.3037	0.00502377	0.153823	0.00809596	175
b2058	3.40315	3.58741	0.0193051	0.184261	0.00969796	205
b2064	9.44429	9.95238	0.0103943	0.508091	0.0267416	442
b2065	7.70519	7.8961	0.00819019	0.190917	0.0100483	870
b2066	7.34381	7.5534	0.0111814	0.209585	0.0110308	606
b2067	4.56012	5.00377	0.0105519	0.443651	0.0233501	199
b2068	6.39455	6.95109	0.0110924	0.556539	0.0292916	293
b2069	7.47535	7.81029	0.00800657	0.334941	0.0176285	606
b2074	7.75272	7.83103	0.0290145	0.0783187	0.00412204	534
b2075	4.93175	5.0112	0.0185895	0.0794474	0.00418144	517
b2076	6.34888	6.43803	0.0223964	0.089157	0.00469247	532
b2077	3.00903	3.24779	0.00669759	0.238753	0.012566	305
b2078	8.29901	8.93968	0.00858225	0.640676	0.0337198	448
b2079	6.56272	6.81675	0.0127565	0.254031	0.0133701	492
b2080	7.69192	8.04545	0.0194282	0.353537	0.0186072	306
b2091	2.91504	3.13372	0.00382189	0.218676	0.0115093	166
b2093	5.49553	5.53571	0.0608178	0.0401838	0.00211494	299
b2094	7.2566	7.30579	0.0615636	0.0491814	0.00258849	293
b2095	5.40027	5.70844	0.0129348	0.308165	0.0162192	335
b2096	3.97228	4.16129	0.0125242	0.189014	0.0099481	307
b2097	2.63653	2.94286	0.0020716	0.306326	0.0161224	257
b2102	3.64316	4.31174	0.0119378	0.668576	0.0351882	111
b2103	8.9209	9.06587	0.0164488	0.144969	0.00762996	728
b2104	7.05592	7.51659	0.00899446	0.460664	0.0242455	422
b2106	2.17566	2.28085	0.00322699	0.10519	0.00553632	142
b2113	6.71602	6.99578	0.00617875	0.279758	0.0147241	794
b2114	6.70856	6.89377	0.00815711	0.185209	0.00974782	878
b2125	10.6677	10.6857	0.0739377	0.0179668	0.000945622	735
b2126	6.11004	6.12661	0.0776569	0.0165683	0.000872017	632
b2127	3.04305	3.4455	0.0101901	0.402444	0.0211813	176
b2128	7.48344	7.5	0.0812508	0.0165568	0.000871409	751
b2129	4.7706	5.14643	0.0113657	0.375832	0.0197806	322
b2131	6.60182	6.6255	0.0737606	0.0236813	0.00124638	538
b2132	10.1942	10.2295	0.0665225	0.0353499	0.00186052	726
b2133	6.50571	6.73295	0.0117854	0.227243	0.0119602	487
b2134	6.76457	6.96104	0.0104649	0.196473	0.0103407	583
b2140	6.75484	7.18293	0.00505849	0.428086	0.0225308	699
b2141	8.61242	8.64179	0.0582449	0.0293685	0.00154571	780
b2143	6.76471	7.26693	0.00523836	0.502225	0.0264329	506
b2144	5.99712	6.50562	0.00161101	0.508494	0.0267628	469
b2146	3.38461	3.71503	0.00542094	0.330417	0.0173904	207
b2147	2.91346	3.21081	0.00271988	0.297352	0.0156501	201
b2148	2.09725	2.20489	0.00158882	0.107645	0.00566554	407
b2149	2.53018	2.70876	0.00184804	0.178577	0.0093988	388
b2150	3.46714	3.66557	0.00819764	0.198437	0.010444	422
b2151	13.4197	13.4286	0.0812521	0.00884414	0.000465481	2318
b2152	8.18474	8.31298	0.0258422	0.128239	0.00674942	474
b2153	6.54611	6.83117	0.00730491	0.285059	0.0150031	691
b2155	8.06412	8.10241	0.049362	0.0382875	0.00201513	616
b2156	3.49025	3.89159	0.00385223	0.401344	0.0211234	457
b2159	5.18024	5.70909	0.00518257	0.528848	0.0278341	486
b2161	1.18974	1.19952	0.00101186	0.00977757	0.000514609	61
b2162	1.25977	1.26198	0.000318977	0.00221353	0.000116501	81
b2163	1.54909	1.61644	0.00428709	0.0673458	0.00354451	80
b2164	1.94449	2.125	0.00837712	0.180505	0.00950028	112
b2165	4.18352	4.53061	0.0167957	0.347095	0.0182682	173
b2166	4.57073	4.82085	0.00176586	0.250116	0.013164	85
b2167	4.87635	4.90951	0.024932	0.0331579	0.00174515	656
b2168	7.7174	8.14338	0.0063888	0.425985	0.0224203	639
b2169	6.10789	6.53918	0.00982158	0.431294	0.0226997	402
b2171	9.10187	9.11348	0.0850397	0.0116091	0.000611007	1280
b2174	6.84326	7.16026	0.0118061	0.316995	0.0166839	421
b2175	5.96787	6.25385	0.0137164	0.28598	0.0150516	390
b2177	9.83423	9.88798	0.045129	0.0537499	0.00282894	778
b2178	5.2023	5.25994	0.0174515	0.0576405	0.00303371	645
b2179	5.44123	5.49371	0.0203378	0.0524767	0.00276193	643
b2180	6.02725	6.13111	0.0167128	0.103858	0.00546623	579
b2182	10.4319	10.4466	0.0756338	0.0147022	0.000773797	1324
b2183	8.69254	8.75714	0.0292285	0.064603	0.00340016	841
b2184	5.37014	5.79885	0.00630943	0.428713	0.0225639	472
b2185	7.71804	8.13462	0.0074745	0.416577	0.0219251	593
b2186	10.5188	10.6178	0.022222	0.0990671	0.00521406	718
b2187	5.97288	6.41176	0.00388209	0.438885	0.0230992	518
b2188	10.0891	10.215	0.0284284	0.125892	0.00662591	650
b2193	5.41371	5.9893	0.00213941	0.575592	0.0302943	405
b2194	8.36804	9.38462	0.00721655	1.01658	0.053504	301
b2195	7.89204	7.95714	0.0271499	0.0651073	0.0034267	859
b2196	6.77957	6.84368	0.0220189	0.0641103	0.00337423	836
b2197	6.07641	6.28723	0.00701047	0.210829	0.0110962	789
b2198	7.11854	7.9375	0.00445929	0.818956	0.043103	540
b2199	6.97028	7.17143	0.00800793	0.20115	0.0105868	805
b2200	6.82932	7.3883	0.00325964	0.558975	0.0294197	765
b2201	9.08255	9.42138	0.00790118	0.338835	0.0178334	765
b2202	5.98073	6.15493	0.0142937	0.1742	0.00916844	450
b2203	6.54241	6.64384	0.0219196	0.101422	0.00533799	452
b2204	4.47746	5.00424	0.0057924	0.526773	0.0277249	277
b2205	3.95351	4.2451	0.00158698	0.29159	0.0153469	228
b2206	3.78926	3.93447	0.0106725	0.145212	0.00764276	459
b2207	8.33251	8.57778	0.0192025	0.245269	0.0129089	374
b2208	7.22959	7.87611	0.00663859	0.646513	0.034027	381
b2209	5.83633	6.35398	0.00658978	0.517652	0.0272449	388
b2210	6.75356	6.79669	0.0366558	0.043131	0.00227005	549
b2211	5.57848	5.97988	0.0140331	0.4014	0.0211263	316
b2212	5.97797	6.3401	0.0117759	0.362128	0.0190594	363
b2213	8.23148	8.29057	0.0396715	0.0590872	0.00310985	489
b2214	9.99185	10.0149	0.0545103	0.0230786	0.00121467	983
b2215	5.04818	5.22727	0.0192122	0.179096	0.0094261	337
b2216	5.43767	5.9186	0.00691869	0.48093	0.0253121	328
b2217	10.3079	10.3565	0.0500231	0.0486323	0.00255959	559
b2218	7.35084	7.51633	0.0234004	0.165483	0.00870965	428
b2219	2.88596	2.91638	0.000439139	0.0304163	0.00160086	63
b2220	3.94375	3.99091	0.000394494	0.0471627	0.00248225	69
b2221	3.72426	4.22381	0.0177362	0.49955	0.0262921	113
b2222	2.71905	3.005	0.0130131	0.285954	0.0150502	111
b2223	4.98252	5.41436	0.00737512	0.431841	0.0227285	288
b2224	10.4585	10.4747	0.0687124	0.0161957	0.000852404	1487
b2229	2.09401	2.28718	0.00587664	0.193168	0.0101668	111
b2231	5.49052	5.85655	0.00360067	0.366032	0.0192648	932
b2232	8.51108	8.57927	0.0204359	0.0681923	0.00358907	911
b2233	1.83341	2.01236	0.019449	0.178949	0.00941839	72
b2234	7.80401	7.81712	0.0716963	0.0131066	0.000689819	969
b2235	8.68124	8.71369	0.0481099	0.0324481	0.0017078	1017
b2236	6.8778	7.14583	0.0118415	0.268031	0.0141069	493
b2239	9.233	9.34653	0.0205481	0.113532	0.00597537	650
b2240	4.58225	4.89356	0.00586407	0.31131	0.0163847	552
b2241	8.3031	8.33333	0.0491317	0.0302323	0.00159117	941
b2242	6.08106	6.48571	0.00761793	0.404652	0.0212975	395
b2243	3.5595	3.82385	0.00424618	0.264351	0.0139132	391
b2245	2.44165	2.58594	0.00253225	0.144288	0.0075941	155
b2247	1.8147	1.92191	0.00441487	0.107219	0.00564311	148
b2251	2.8423	3.15	0.00900231	0.307701	0.0161948	198
b2253	4.01008	4.43529	0.00588479	0.425213	0.0223796	376
b2254	4.25729	4.79402	0.00625278	0.53673	0.0282489	389
b2255	3.79327	4.1424	0.00644895	0.349128	0.0183752	383
b2256	5.01045	5.31359	0.00912178	0.303134	0.0159544	395
b2257	6.13373	6.34038	0.0160342	0.206643	0.0108759	407
b2258	5.94963	6.35366	0.00941108	0.404033	0.0212649	370
b2259	3.99121	4.69444	0.0074989	0.703231	0.0370122	170
b2260	7.84794	8.488	0.00643532	0.640055	0.0336871	499
b2261	7.04604	7.74432	0.00575263	0.698275	0.0367513	490
b2262	3.40955	3.72093	0.00144712	0.311375	0.0163882	501
b2263	7.55869	8.02222	0.00852964	0.463528	0.0243962	486
b2264	6.92917	7.40426	0.00802042	0.475081	0.0250043	498
b2265	7.49624	8.13934	0.0050089	0.643104	0.0338476	478
b2266	3.62484	4.01099	0.00459068	0.386151	0.0203237	277
b2267	8.7943	8.99	0.0157177	0.195695	0.0102997	554
b2268	7.08557	7.58291	0.0116073	0.497341	0.0261758	347
b2269	2.96783	3.19672	0.00816254	0.228892	0.012047	43
b2270	12.0235	12.0714	0.0721131	0.0479771	0.00252511	486
b2276	7.81419	7.94915	0.0137816	0.134958	0.00710303	728
b2277	7.4985	7.62048	0.0158052	0.121986	0.00642032	745
b2278	7.3797	7.47164	0.0163611	0.0919369	0.00483878	686
b2279	6.39212	6.58763	0.00929256	0.195504	0.0102897	712
b2280	6.0499	6.29167	0.00838705	0.241767	0.0127246	629
b2281	5.16027	5.36508	0.00738281	0.204809	0.0107794	722
b2282	6.54382	6.65926	0.0113319	0.115443	0.00607594	726
b2283	7.91223	8.17596	0.0101372	0.263729	0.0138805	655
b2284	6.0108	6.19512	0.0086864	0.184327	0.0097014	721
b2285	7.99886	8.2027	0.0112029	0.203847	0.0107288	715
b2286	4.01681	4.41219	0.00386376	0.395372	0.0208091	565
b2287	3.84885	4.26404	0.0026866	0.415193	0.0218522	578
b2288	5.55413	5.94059	0.00580384	0.386465	0.0203403	573
b2290	5.05963	5.54847	0.00203021	0.488841	0.0257285	736
b2291	7.10994	7.27108	0.0179973	0.161143	0.00848119	513
b2294	5.93596	6.37168	0.00914055	0.435717	0.0229324	419
b2295	6.83881	7.52427	0.00324589	0.685462	0.0360769	513
b2296	8.33516	8.41608	0.0199969	0.0809253	0.00425923	830
b2297	7.38857	7.78984	0.00587409	0.401271	0.0211195	769
b2300	6.68945	7.34831	0.00599026	0.658863	0.034677	440
b2302	7.37878	7.42953	0.0315046	0.050748	0.00267095	657
b2303	4.71453	5.33043	0.00476499	0.615908	0.0324162	348
b2304	8.23893	8.47253	0.00800485	0.233596	0.0122945	818
b2306	3.17978	3.42292	0.00544165	0.243148	0.0127973	424
b2307	3.53549	3.65639	0.0127117	0.120898	0.00636307	424
b2308	3.70411	3.95964	0.00691847	0.255536	0.0134493	424
b2309	5.5217	5.5749	0.032334	0.0532025	0.00280013	448
b2310	5.15263	5.1893	0.0515667	0.0366669	0.00192984	370
b2311	6.31474	6.35	0.0255582	0.0352562	0.00185559	840
b2312	5.802	6.24419	0.00264736	0.442186	0.0232729	891
b2313	8.4066	8.77193	0.0071559	0.365332	0.019228	745
b2314	8.36456	9.06122	0.00618026	0.696667	0.0366667	567
b2315	8.85789	9.06303	0.00888654	0.205132	0.0107964	929
b2316	5.65588	5.86066	0.00631166	0.204779	0.0107778	891
b2317	6.07269	6.31481	0.00932916	0.242125	0.0127434	578
b2318	8.32323	8.56164	0.00777985	0.238415	0.0125482	932
b2320	8.34005	8.69124	0.00817325	0.351196	0.018484	715
b2323	9.93447	9.94737	0.0685495	0.012901	0.000678999	1225
b2324	9.6534	10.1558	0.00659308	0.502439	0.0264442	722
b2326	7.1924	7.80741	0.00644406	0.615008	0.0323688	542
b2327	9.65574	9.66667	0.079367	0.0109287	0.000575194	2391
b2328	6.00265	6.71728	0.0034344	0.714627	0.037612	453
b2329	5.74189	6.12952	0.00389612	0.387631	0.0204016	934
b2330	8.87287	9.39271	0.00536587	0.519846	0.0273603	864
b2340	13.5711	13.7	0.0245382	0.128936	0.00678612	783
b2341	7.73794	7.91717	0.0119038	0.179228	0.00943303	672
b2342	6.81188	6.83386	0.0542858	0.0219765	0.00115666	803
b2344	11.8721	11.907	0.0576914	0.0348704	0.00183529	1072
b2346	10.3175	10.3578	0.0503428	0.0403214	0.00212218	857
b2351	8.83945	8.94118	0.0314862	0.101725	0.00535396	426
b2361	4.71953	5.55484	0.0102759	0.83531	0.0439637	96
b2364	7.07484	7.33459	0.0221945	0.259745	0.0136708	282
b2365	2.96824	3.27928	0.00726952	0.311038	0.0163704	206
b2366	7.44714	7.65033	0.0192564	0.203183	0.0106938	406
b2367	1.63591	1.64258	0.00044927	0.00666752	0.000350922	83
b2368	2.27962	2.33421	0.000899022	0.0545927	0.0028733	82
b2369	8.87908	8.94194	0.0577635	0.0628605	0.00330845	388
b2370	9.07034	9.15633	0.0478783	0.0859982	0.00452622	401
b2371	3.36019	3.40323	0.000512444	0.0430333	0.00226491	85
b2372	10.9134	10.9333	0.0817227	0.0198954	0.00104713	1180
b2373	1.9658	2.00544	0.00136178	0.0396464	0.00208665	86
b2374	3.35091	3.86585	0.00661771	0.514946	0.0271024	158
b2378	4.09091	4.31438	0.0114056	0.223469	0.0117615	346
b2379	3.43215	3.86528	0.00383808	0.433132	0.0227964	479
b2383	5.22106	5.27462	0.0424296	0.053554	0.00281863	222
b2385	2.3653	2.65994	0.0102494	0.294642	0.0155075	86
b2386	2.99129	3.01	0.0402014	0.0187061	0.00098453	254
b2387	4.89746	4.92135	0.0735561	0.0238899	0.00125736	330
b2388	13.0497	13.1324	0.038394	0.0826194	0.00434839	804
b2392	5.12933	5.24	0.0145022	0.110668	0.00582463	497
b2393	3.88577	4.07068	0.0100675	0.184912	0.00973221	413
b2400	8.68202	8.77839	0.016233	0.0963696	0.00507208	954
b2407	3.63935	3.91473	0.0065041	0.275381	0.0144938	220
b2410	6.06992	6.19217	0.0138796	0.122254	0.00643443	567
b2411	9.48958	9.58145	0.0254124	0.091865	0.004835	717
b2412	8.59131	9.30172	0.0036926	0.710413	0.0373902	668
b2413	7.87463	8.38922	0.00571503	0.514593	0.0270839	683
b2414	10.182	10.1886	0.0813005	0.00658537	0.000346598	1261
b2415	4.61207	5.0119	0.00579121	0.39983	0.0210437	538
b2417	5.43856	6.31098	0.00312801	0.872414	0.0459165	537
b2421	5.19821	5.40602	0.00848563	0.207809	0.0109373	614
b2422	5.5425	5.825	0.00693766	0.2825	0.0148684	620
b2423	5.28631	5.39583	0.0129042	0.109525	0.00576449	643
b2424	5.48554	5.58984	0.013805	0.104302	0.0054896	646
b2425	6.19583	6.21012	0.050911	0.0142913	0.000752175	928
b2427	4.42299	4.49225	0.000892708	0.0692588	0.0036452	130
b2428	7.05264	7.12057	0.0251275	0.0679238	0.00357494	593
b2429	2.91945	3.13605	0.00651441	0.216607	0.0114004	219
b2431	8.96908	9.03681	0.0272333	0.0677283	0.00356465	698
b2435	3.59702	4.29412	0.00510885	0.697102	0.0366896	228
b2436	6.41002	6.76154	0.00552868	0.35152	0.0185011	813
b2437	8.81689	9.01805	0.0416965	0.20116	0.0105874	221
b2438	2.12824	2.18045	0.000676697	0.0522067	0.00274772	178
b2439	2.18561	2.24658	0.000780027	0.0609656	0.00320872	181
b2440	5.36676	5.46795	0.0201583	0.101193	0.00532593	416
b2441	4.02013	4.10829	0.0167231	0.0881633	0.00464017	411
b2451	3.54225	3.67599	0.00115358	0.133742	0.00703903	180
b2452	3.38183	3.57218	0.0202226	0.190344	0.0100181	216
b2453	3.11656	3.30628	0.00138872	0.189722	0.00998539	173
b2454	3.55519	3.78868	0.00141651	0.233485	0.0122887	175
b2455	2.53951	2.66237	0.00117191	0.12286	0.00646629	179
b2456	3.14384	3.1573	0.000100627	0.0134595	0.000708395	161
b2457	1.43797	1.56044	0.00611544	0.122472	0.00644589	161
b2458	2.97498	3.08841	0.000805611	0.113437	0.00597039	171
b2459	2.92069	3.10246	0.00142477	0.181767	0.00956667	173
b2460	2.73648	2.84541	0.000853586	0.108935	0.00573341	172
b2461	4.61027	4.62857	0.0749128	0.0183017	0.00096325	255
b2462	2.5302	2.54717	0.0474493	0.0169679	0.000893047	252
b2463	4.83683	5.43681	0.00280383	0.599979	0.0315779	508
b2465	7.67223	7.70962	0.0194876	0.0373873	0.00196775	1196
b2467	3.35252	3.65789	0.00570696	0.305379	0.0160726	266
b2469	6.627	7.18681	0.00644993	0.55981	0.0294637	342
b2470	2.37014	2.53921	0.00366213	0.169068	0.00889832	311
b2472	9.31253	9.36232	0.0286599	0.0497929	0.00262068	961
b2473	11.2922	11.4054	0.0378559	0.113208	0.00595832	672
b2474	8.02267	8.4902	0.00811325	0.467527	0.0246067	553
b2475	5.43256	5.80097	0.00652878	0.368407	0.0193898	534
b2476	4.74524	5.32877	0.0036312	0.583528	0.030712	564
b2477	10.6378	11.1818	0.00636811	0.544061	0.0286348	631
b2479	10.5599	10.701	0.0182485	0.14116	0.00742949	654
b2480	8.49023	8.55208	0.0209775	0.0618526	0.0032554	896
b2481	3.22597	3.46835	0.00533494	0.242382	0.0127569	120
b2482	3.40126	3.75232	0.0178116	0.351064	0.018477	107
b2483	2.86099	3.00331	0.00372767	0.142323	0.00749067	110
b2484	2.51381	2.61392	0.00369712	0.100114	0.00526918	92
b2485	4.46757	4.77143	0.00264357	0.303858	0.0159925	119
b2486	3.83692	4.18947	0.00444091	0.352552	0.0185554	115
b2487	2.02238	2.07321	0.00222964	0.0508381	0.00267569	102
b2488	3.27069	3.59603	0.0065695	0.325341	0.0171232	112
b2489	2.51847	2.59916	0.00341041	0.0806885	0.00424676	92
b2490	3.59988	3.92683	0.00833486	0.326951	0.0172079	97
b2491	2.03638	2.22034	0.0113898	0.183963	0.00968226	60
b2492	1.17053	1.17455	0.00499007	0.0040141	0.000211268	47
b2493	6.63496	7.0418	0.00401654	0.406839	0.0214126	718
b2495	9.82589	9.91111	0.0429889	0.0852184	0.00448518	807
b2496	9.81738	10.4366	0.0050222	0.619241	0.0325916	782
b2497	4.29636	4.624	0.002359	0.327639	0.0172441	614
b2498	5.41444	5.84951	0.00341808	0.43507	0.0228984	812
b2499	5.76298	6.11785	0.00389128	0.354868	0.0186773	891
b2500	8.58217	8.78065	0.00953778	0.198475	0.010446	865
b2501	7.58901	7.83333	0.00812903	0.244326	0.0128593	790
b2502	9.42392	9.44966	0.053354	0.0257469	0.0013551	1096
b2507	5.56482	5.88372	0.00476608	0.318901	0.0167842	886
b2508	5.12981	5.52954	0.00301347	0.399731	0.0210385	907
b2509	9.53536	10.0061	0.00542528	0.470761	0.0247769	867
b2511	7.63	8.03943	0.00470596	0.409425	0.0215487	941
b2512	9.97776	10.3433	0.00746617	0.365523	0.019238	801
b2514	7.87493	8.04795	0.00878464	0.173013	0.00910595	950
b2515	5.56253	5.97143	0.00331686	0.4089	0.021521	885
b2516	10.8679	11.4706	0.00618295	0.602676	0.0317198	715
b2517	7.14538	7.2439	0.0120251	0.0985214	0.00518534	964
b2518	7.56666	8.02128	0.00446309	0.454613	0.023927	901
b2519	7.69152	7.88841	0.0167697	0.19689	0.0103626	479
b2520	9.63559	9.77798	0.0227421	0.142389	0.00749417	489
b2521	9.82579	9.85507	0.0506149	0.0292776	0.00154093	796
b2523	5.7303	6.10723	0.00587781	0.37693	0.0198384	557
b2525	8.11458	8.19444	0.0189501	0.0798621	0.00420327	735
b2526	5.83473	6.19153	0.00526688	0.3568	0.0187789	675
b2527	8.85051	9.34314	0.00644825	0.492628	0.0259278	682
b2528	7.85114	8.04444	0.00943589	0.193305	0.0101739	840
b2529	6.13059	6.35227	0.00925076	0.221687	0.0116677	710
b2530	9.57377	9.61905	0.0349758	0.0452822	0.00238327	1014
b2531	7.13445	7.20968	0.0162887	0.0752255	0.00395924	779
b2532	7.18726	7.34884	0.00999643	0.161578	0.00850411	823
b2533	10.9619	10.989	0.0504605	0.0270692	0.0014247	1141
b2536	8.25872	8.52119	0.0078054	0.26247	0.0138142	737
b2537	4.19295	4.74394	0.0291906	0.550991	0.0289995	98
b2538	1.36063	1.36203	0.000155642	0.00139835	7.35975e-05	56
b2539	2.82877	3.375	0.0307292	0.546234	0.0287492	70
b2540	4.7142	5.20732	0.00432819	0.493121	0.0259537	90
b2541	1.55856	1.56296	0.000328218	0.00440753	0.000231975	58
b2542	5.67497	5.98235	0.0321245	0.307383	0.016178	149
b2543	8.26426	8.27273	0.0775454	0.00846807	0.000445688	1312
b2546	11.4181	11.4286	0.0921145	0.0104783	0.00055149	1463
b2547	6.88348	6.90234	0.0664625	0.0188594	0.0009926	783
b2548	10.72	10.75	0.0775448	0.0299659	0.00157715	814
b2551	8.19394	8.24438	0.0171675	0.0504461	0.00265506	1025
b2552	7.1815	7.57843	0.0071789	0.39693	0.0208911	584
b2553	7.08694	7.20192	0.0137746	0.11498	0.00605157	680
b2554	5.31236	5.89286	0.00649945	0.580496	0.0305524	432
b2556	8.65506	9.16522	0.0119064	0.510154	0.0268502	421
b2557	5.97129	6.40365	0.00381694	0.432366	0.0227561	872
b2558	8.94647	9.1319	0.0131294	0.185427	0.00975931	690
b2559	7.38148	7.7395	0.00831799	0.358015	0.0188429	620
b2560	7.47799	7.82857	0.0134171	0.350581	0.0184516	398
b2563	8.27772	8.58095	0.01241	0.303228	0.0159594	555
b2564	7.59449	7.99005	0.00584166	0.395563	0.0208191	811
b2565	10.5912	11.1546	0.00525877	0.563411	0.0296532	883
b2566	7.85864	8.36111	0.00409779	0.502468	0.0264457	930
b2567	8.72181	9.05584	0.006367	0.334029	0.0175805	909
b2568	5.85055	6.33613	0.00479749	0.485581	0.0255569	766
b2569	6.77137	7.03209	0.00655922	0.260711	0.0137216	953
b2570	8.29502	8.60714	0.00815097	0.31212	0.0164274	650
b2571	9.64653	10.2917	0.00543366	0.645136	0.0339545	679
b2572	6.44435	7.3	0.00282474	0.855654	0.0450344	701
b2574	6.53309	7.01217	0.00461507	0.479076	0.0252145	731
b2575	8.75814	9.2303	0.00877736	0.472159	0.0248505	509
b2576	5.37746	5.97389	0.00274943	0.596429	0.031391	553
b2578	2.81894	3.11399	0.00562819	0.295054	0.0155291	166
b2579	3.0223	3.28346	0.00205079	0.261169	0.0137457	465
b2580	8.46316	8.75168	0.00726204	0.288517	0.0151851	899
b2581	4.92768	5.38117	0.00282753	0.453486	0.0238677	432
b2582	7.16818	7.34454	0.0124033	0.176362	0.00928221	601
b2583	7.20103	7.69274	0.00611011	0.49171	0.0258795	567
b2584	8.1102	8.60615	0.00795678	0.49595	0.0261026	541
b2585	7.10327	7.44836	0.00779265	0.345098	0.018163	595
b2586	4.14283	4.62651	0.00487773	0.48368	0.0254568	283
b2587	5.2835	5.38564	0.0210309	0.102139	0.00537572	457
b2592	5.21809	5.49061	0.00479092	0.272526	0.0143435	906
b2593	9.32763	9.40426	0.0217097	0.0766263	0.00403296	947
b2594	8.54722	8.68966	0.0104043	0.14243	0.00749634	937
b2595	11.1991	11.4729	0.0116815	0.273786	0.0144098	725
b2597	4.99382	5.49485	0.00200229	0.501023	0.0263697	486
b2599	8.34575	8.90444	0.00400937	0.558686	0.0294046	819
b2600	6.48647	7.08357	0.00505478	0.597106	0.0314266	557
b2604	7.53954	7.90032	0.0124812	0.36078	0.0189884	380
b2606	5.10737	5.48624	0.00378142	0.378864	0.0199402	897
b2607	6.71881	7.12683	0.0043714	0.408016	0.0214745	928
b2608	9.58305	9.84536	0.0078763	0.262313	0.013806	919
b2609	6.49984	6.85714	0.00452862	0.357298	0.0188052	907
b2610	7.625	8.04569	0.00512488	0.420683	0.0221412	930
b2614	9.18475	9.42	0.00867618	0.235249	0.0123815	909
b2615	8.20305	8.6455	0.00458371	0.442457	0.0232872	914
b2616	9.11672	9.48203	0.00552431	0.365305	0.0192266	885
b2617	8.34927	8.96875	0.00505709	0.619476	0.032604	613
b2618	10.4093	10.5143	0.0205041	0.104973	0.00552487	794
b2620	8.19869	8.45217	0.00707873	0.253488	0.0133415	937
b2659	3.31995	3.87662	0.00822805	0.55667	0.0292984	200
b2660	4.58932	4.8545	0.0148251	0.265177	0.0139567	281
b2661	9.94138	9.96418	0.0547401	0.0228025	0.00120013	1049
b2662	5.36937	5.53448	0.0201267	0.165116	0.00869033	309
b2663	4.73386	4.79607	0.0383634	0.0622117	0.0032743	401
b2664	3.44856	3.99492	0.00962099	0.546366	0.0287561	209
b2669	3.76585	4.15323	0.0122643	0.387381	0.0203885	211
b2673	4.63279	5.125	0.00630414	0.492214	0.025906	327
b2674	4.44255	4.96825	0.0068017	0.525707	0.0276688	332
b2677	6.51621	6.57655	0.033747	0.0603355	0.00317555	541
b2678	3.96704	4.43462	0.00580256	0.467571	0.024609	377
b2679	10.5728	10.6	0.07223	0.0272111	0.00143216	965
b2684	6.97445	7.15758	0.0198345	0.183125	0.00963817	406
b2685	9.70374	9.725	0.0603821	0.0212629	0.0011191	1104
b2686	10.983	11.0077	0.0679069	0.0246167	0.00129561	1041
b2687	4.90196	5.22289	0.00807887	0.320935	0.0168913	524
b2688	9.97555	10.2082	0.00993436	0.232639	0.0122442	819
b2696	7.41198	7.45652	0.0196067	0.0445407	0.00234425	882
b2697	8.16074	8.42609	0.00679452	0.265347	0.0139656	933
b2698	11.8387	12.1053	0.0125667	0.266573	0.0140302	787
b2699	3.91733	4.28527	0.00210959	0.367936	0.0193651	907
b2700	8.48497	8.67593	0.0115098	0.190959	0.0100505	752
b2701	9.55571	9.58865	0.0465259	0.0329416	0.00173377	948
b2702	3.01147	3.0989	0.0208446	0.0874342	0.0046018	245
b2703	2.85872	3.00699	0.0140875	0.148271	0.00780374	288
b2704	6.71661	6.82524	0.0331823	0.108628	0.00571727	329
b2705	3.93524	3.96341	0.0362365	0.0281709	0.00148268	328
b2706	5.296	5.79208	0.00611926	0.496081	0.0261095	269
b2707	3.68615	3.88571	0.00189169	0.199568	0.0105036	278
b2708	3.64244	4.04792	0.00810674	0.405485	0.0213413	263
b2709	6.7007	6.78624	0.0287885	0.0855379	0.004502	478
b2710	2.54736	2.79007	0.00242487	0.242711	0.0127743	278
b2711	5.69561	6.32164	0.0100797	0.626031	0.032949	280
b2712	7.05008	7.60259	0.008139	0.552509	0.0290794	384
b2713	4.87097	4.98113	0.0247512	0.110165	0.00579815	362
b2714	4.74111	4.89571	0.0286062	0.154592	0.00813644	241
b2715	2.18591	2.38307	0.00444673	0.197168	0.0103772	206
b2716	7.94956	7.96542	0.067626	0.0158571	0.000834584	1114
b2717	3.95453	4.24306	0.00737485	0.28853	0.0151858	291
b2718	3.45377	3.81618	0.00446689	0.362405	0.0190739	248
b2719	2.17808	2.31174	0.00320092	0.133661	0.00703477	234
b2720	2.82853	3.0625	0.00401922	0.233969	0.0123141	238
b2721	1.89114	1.942	0.00146451	0.0508587	0.00267678	255
b2722	2.44518	2.60465	0.00409303	0.159474	0.00839334	242
b2723	3.60181	3.90186	0.00833716	0.300049	0.015792	232
b2724	2.81314	3.015	0.00371871	0.201856	0.010624	235
b2725	4.68985	5.05714	0.0129902	0.367291	0.0193311	241
b2726	8.66672	8.83721	0.0252242	0.170485	0.00897289	452
b2727	5.29357	5.77358	0.00833886	0.480011	0.0252637	337
b2728	8.24889	8.3	0.0399805	0.0511116	0.00269008	495
b2729	6.01179	6.48083	0.00759446	0.469036	0.0246861	397
b2730	5.77871	6.25	0.0069678	0.47129	0.0248048	397
b2731	4.30525	4.7776	0.00628936	0.472353	0.0248607	273
b2733	6.71571	7.07478	0.00441419	0.35907	0.0188984	906
b2734	1.83018	1.91284	0.00558066	0.0826596	0.00435051	114
b2736	3.33071	3.51034	0.00204864	0.179639	0.00945469	238
b2740	6.51891	6.53448	0.0640861	0.0155681	0.000819375	716
b2741	6.65473	6.81749	0.0137766	0.162757	0.00856617	659
b2742	5.07793	5.59756	0.00194715	0.51963	0.027349	415
b2743	9.63559	9.68468	0.0449029	0.049091	0.00258374	864
b2744	7.25288	7.37931	0.0152998	0.126429	0.00665417	817
b2745	7.8755	8.28682	0.00561932	0.411319	0.0216484	793
b2746	7.30288	7.66906	0.00562328	0.366184	0.0192728	890
b2747	9.61139	9.8172	0.0104688	0.20581	0.0108321	882
b2748	11.8174	12.431	0.00575783	0.613604	0.032295	821
b2750	7.67092	7.84932	0.0162945	0.17839	0.00938896	599
b2751	5.97747	6.32663	0.00683901	0.349166	0.0183771	592
b2752	5.09336	5.24211	0.00820748	0.148747	0.00782878	775
b2753	4.31782	4.75163	0.00821452	0.433815	0.0228324	278
b2754	9.95958	10.0833	0.0526327	0.123751	0.00651321	275
b2755	8.79332	8.83838	0.057454	0.0450671	0.00237195	408
b2756	6.18292	6.83562	0.0195398	0.652696	0.0343524	149
b2757	5.34915	5.77907	0.0205695	0.429923	0.0226275	170
b2758	5.0752	5.42784	0.0204764	0.352636	0.0185598	175
b2759	6.09749	7.14493	0.0184046	1.04743	0.0551281	101
b2760	8.67311	9.05926	0.0361676	0.386153	0.0203238	177
b2761	8.94233	9.19298	0.0323314	0.250654	0.0131923	224
b2762	8.56459	8.88	0.00905472	0.315411	0.0166006	742
b2763	7.52037	7.62016	0.0141625	0.0997866	0.00525193	807
b2764	8.92743	9.00959	0.0320576	0.0821672	0.00432459	660
b2765	6.61412	6.93069	0.0101083	0.316571	0.0166617	583
b2777	7.2127	7.54783	0.00610447	0.335128	0.0176383	755
b2778	6.1637	6.47706	0.0195326	0.313366	0.016493	214
b2779	7.53845	7.62155	0.0124291	0.083108	0.0043741	961
b2780	5.06074	5.44807	0.00299262	0.387325	0.0203855	931
b2781	6.94386	7.41579	0.00448723	0.471927	0.0248383	717
b2782	8.78454	8.92	0.0625612	0.135461	0.00712953	193
b2783	6.94119	7.52083	0.0354671	0.579645	0.0305076	125
b2784	8.381	8.4307	0.0244237	0.0497036	0.00261598	919
b2785	9.10912	9.31731	0.0100422	0.208184	0.010957	823
b2786	8.03817	8.76793	0.00418082	0.729759	0.0384084	639
b2787	4.69882	4.77934	0.0285121	0.0805214	0.00423797	353
b2788	2.97938	3.25629	0.0119356	0.276909	0.0145742	234
b2789	5.60352	5.64141	0.0396452	0.0378909	0.00199426	393
b2791	7.08106	7.63462	0.00472739	0.553559	0.0291347	633
b2793	7.6302	8.12977	0.00855876	0.499566	0.026293	460
b2794	7.05647	7.31319	0.0070222	0.256713	0.0135112	822
b2795	5.87023	6.37947	0.00304547	0.509244	0.0268023	712
b2796	6.59285	6.63824	0.0350848	0.0453847	0.00238867	751
b2798	6.22873	6.82018	0.00568026	0.591447	0.0311288	452
b2799	2.8726	3.14961	0.00553393	0.277007	0.0145793	225
b2800	7.74683	8.19286	0.017738	0.446026	0.0234751	296
b2801	6.56361	6.60556	0.0485602	0.0419424	0.0022075	551
b2802	2.57105	2.64322	0.00111774	0.0721796	0.00379893	248
b2803	4.14356	4.41907	0.00275881	0.275509	0.0145005	236
b2804	5.32468	5.63281	0.017586	0.308136	0.0162177	269
b2805	6.44835	6.57895	0.0266012	0.130596	0.00687346	353
b2806	7.32861	7.92883	0.00400387	0.600215	0.0315902	705
b2808	10.9392	10.9605	0.0608594	0.0213352	0.00112291	1304
b2810	6.48864	6.84595	0.00654094	0.357304	0.0188055	560
b2813	5.97146	6.40359	0.00292316	0.432123	0.0227433	614
b2818	6.95169	7.59318	0.00307413	0.64149	0.0337626	733
b2819	7.57136	7.83673	0.00799666	0.265371	0.0139669	730
b2820	8.74066	8.9768	0.00893042	0.236146	0.0124287	846
b2821	6.51887	7.05149	0.00842942	0.53262	0.0280327	395
b2822	10.0975	10.3333	0.00920015	0.235856	0.0124135	859
b2823	7.36998	8	0.00898214	0.630022	0.033159	316
b2825	8.31957	8.86667	0.0110478	0.547092	0.0287943	379
b2826	9.20913	9.7875	0.0116792	0.578374	0.0304407	354
b2827	6.71113	6.8836	0.00725908	0.172469	0.00907733	875
b2828	6.41755	6.63793	0.00639151	0.22038	0.011599	919
b2829	7.53436	7.92217	0.00613981	0.387813	0.0204112	688
b2830	5.40816	5.89231	0.00281686	0.484145	0.0254813	823
b2831	6.57607	7.16837	0.0048906	0.592301	0.0311737	569
b2835	3.94017	4.40426	0.00436315	0.464083	0.0244254	358
b2836	5.16043	5.83086	0.00459229	0.670432	0.0352859	378
b2838	9.97369	10	0.052206	0.0263055	0.0013845	1093
b2841	2.37371	2.71674	0.00701719	0.343028	0.0180541	222
b2842	5.60919	5.71008	0.0258547	0.100896	0.0053103	492
b2843	4.96731	5.19403	0.0145882	0.226717	0.0119325	336
b2865	3.46285	3.7814	0.0077626	0.318544	0.0167655	267
b2866	2.05548	2.15579	0.00370815	0.100312	0.00527958	97
b2867	2.44804	2.62543	0.00424992	0.177386	0.00933608	104
b2868	2.61046	2.76433	0.00327596	0.153867	0.00809828	103
b2871	4.92377	5.43917	0.0134741	0.515402	0.0271264	213
b2873	4.60871	5.05172	0.0128601	0.443018	0.0233167	211
b2878	2.5461	2.78307	0.00536421	0.236969	0.0124721	113
b2880	3.12823	3.45349	0.005197	0.325263	0.0171191	99
b2881	1.89167	1.94174	0.00192728	0.0500682	0.00263517	97
b2882	1.72517	1.86907	0.0100358	0.143906	0.00757397	93
b2883	6.59759	6.86799	0.0132572	0.270394	0.0142313	426
b2889	7.45817	8.00685	0.0132657	0.54868	0.0288779	306
b2890	5.97254	6.19794	0.00536401	0.225406	0.0118635	965
b2891	5.31109	5.83385	0.00758686	0.522758	0.0275136	359
b2892	8.69806	8.95268	0.00755176	0.254623	0.0134012	901
b2893	9.61948	9.66667	0.024084	0.0471852	0.00248343	902
b2894	8.83674	9	0.0120221	0.163257	0.0085925	867
b2895	5.35447	6.07237	0.00447855	0.717901	0.0377843	465
b2897	9.65914	10.2549	0.00397898	0.595758	0.0313557	864
b2898	8.9067	9.2963	0.00635001	0.389592	0.0205049	823
b2899	7.96389	8.03911	0.0195538	0.0752171	0.0039588	717
b2900	6.28455	6.61798	0.0109608	0.333426	0.0175487	405
b2903	5.05186	5.23006	0.00755828	0.178201	0.009379	708
b2904	7.5307	7.57447	0.0270959	0.0437694	0.00230365	916
b2905	7.79288	7.85876	0.0185609	0.0658746	0.00346708	814
b2906	9.37998	9.76208	0.00770022	0.382105	0.0201108	758
b2907	9.72401	10.0059	0.0080931	0.281904	0.014837	855
b2908	8.6094	8.89474	0.00864136	0.28534	0.0150179	757
b2909	9.25316	9.84783	0.00348667	0.594666	0.0312982	873
b2910	9.88126	10.4286	0.0053592	0.54731	0.0288058	775
b2912	9.90882	10.1705	0.00935345	0.261631	0.01377	771
b2913	7.82282	7.91694	0.0143954	0.0941202	0.00495369	855
b2914	7.25085	7.3526	0.0121214	0.101753	0.00535543	940
b2916	7.97907	8.2375	0.0101113	0.258429	0.0136015	662
b2917	2.56339	2.66381	0.00180953	0.10042	0.00528525	90
b2918	4.13545	4.54221	0.00323649	0.406755	0.0214082	97
b2919	1.61675	1.65134	0.00182153	0.0345882	0.00182043	89
b2922	10.8375	10.972	0.0303342	0.134461	0.00707691	589
b2923	8.38761	8.46269	0.0335693	0.0750746	0.00395129	777
b2924	9.19938	9.2449	0.0434663	0.045514	0.00239547	825
b2925	6.4775	6.56014	0.01318	0.082635	0.00434921	831
b2926	7.22816	7.557	0.00580667	0.328846	0.0173077	930
b2927	4.63452	5.08795	0.00338005	0.453433	0.0238649	570
b2928	3.36407	3.625	0.00315222	0.260929	0.0137331	108
b2933	2.63685	2.69575	0.000764981	0.0588968	0.00309983	98
b2934	3.48793	3.69466	0.00216123	0.206722	0.0108801	94
b2937	8.49666	8.65441	0.0230241	0.157748	0.00830254	434
b2938	7.16305	7.72952	0.00401281	0.566473	0.0298144	717
b2942	5.63505	5.73559	0.00911124	0.100548	0.005292	942
b2943	4.19646	4.52289	0.0115011	0.326432	0.0171806	330
b2944	7.0461	7.61321	0.00462928	0.567112	0.029848	609
b2945	7.66689	7.84173	0.0151066	0.174837	0.00920194	556
b2946	7.88677	8.31429	0.00465046	0.427516	0.0225008	889
b2947	7.29868	7.4065	0.0150783	0.107828	0.00567513	869
b2948	8.27781	8.61481	0.00540483	0.337	0.0177368	894
b2949	11.675	12.1758	0.00624659	0.500801	0.0263579	912
b2950	8.3919	8.49333	0.0163257	0.101431	0.00533847	798
b2951	8.52842	8.66667	0.0116859	0.138244	0.00727602	918
b2952	8.95215	9.33333	0.0056909	0.381186	0.0200624	861
b2953	6.35466	7.19672	0.00271697	0.842062	0.044319	515
b2954	8.53491	8.66667	0.0137284	0.131758	0.00693464	911
b2959	7.18903	7.44578	0.0100189	0.256753	0.0135133	599
b2960	7.51857	8.03822	0.00371549	0.519649	0.02735	891
b2961	6.93375	7.28641	0.00524405	0.352655	0.0185608	849
b2963	6.46763	6.84109	0.0089811	0.373457	0.0196556	514
b2964	1.73882	1.85819	0.00331146	0.119375	0.00628287	204
b2966	4.03883	4.10952	0.0275479	0.0706973	0.00372091	320
b2972	8.93085	9.06422	0.0174452	0.13337	0.00701948	563
b2975	1.55124	1.56884	0.000833896	0.0175997	0.000926299	70
b2976	5.49306	5.66204	0.0209019	0.168977	0.00889354	331
b2977	5.29358	6.176	0.00986791	0.882424	0.0464434	169
b2979	5.08186	5.72127	0.0137219	0.639408	0.033653	206
b2980	3.32252	3.74545	0.0110788	0.422937	0.0222598	144
b2987	4.73936	4.99765	0.00772277	0.258294	0.0135944	537
b2988	3.78839	4.33113	0.00418559	0.542732	0.0285648	236
b3001	4.71904	4.76803	0.0323786	0.0489814	0.00257797	430
b3005	5.17807	5.2	0.0378614	0.0219327	0.00115435	1449
b3006	5.08808	5.125	0.0421749	0.036923	0.00194332	805
b3008	7.91695	8.00301	0.0232211	0.0860602	0.00452948	616
b3011	6.51894	6.64246	0.020222	0.123519	0.00650101	527
b3012	5.14831	5.19763	0.0328019	0.0493217	0.00259588	422
b3017	4.84871	5.27315	0.00361973	0.424441	0.022339	412
b3019	5.75697	6.16342	0.00328222	0.406449	0.0213921	886
b3021	3.72323	3.89231	0.00340659	0.169075	0.00889871	75
b3022	4.47898	5.20312	0.0166035	0.724143	0.0381128	77
b3023	1.25807	1.26875	0.00087422	0.0106834	0.000562283	80
b3025	8.32526	8.39303	0.0308338	0.0677711	0.0035669	653
b3026	9.28532	9.38583	0.0260959	0.10051	0.00529	685
b3028	5.99809	6.22396	0.0105916	0.225864	0.0118876	519
b3030	4.71371	5.1127	0.00244161	0.39899	0.0209995	884
b3032	11.0387	11.2279	0.0147212	0.189237	0.00995986	755
b3033	8.60426	9.37143	0.00544181	0.767165	0.0403771	610
b3034	10.8823	11.1226	0.0113559	0.240311	0.012648	818
b3035	12.4817	12.5663	0.0351455	0.0846151	0.00445342	889
b3039	7.9122	8.08556	0.0149443	0.173364	0.00912441	578
b3040	8.86478	9.02105	0.0280454	0.156269	0.0082247	413
b3041	4.94438	5.26768	0.00678125	0.323296	0.0170156	557
b3042	8.64443	9.30303	0.00510499	0.6586	0.0346632	681
b3052	6.55544	7.14824	0.00413095	0.592793	0.0311996	700
b3053	8.2534	8.71406	0.00460547	0.460664	0.0242455	829
b3054	6.10177	6.62722	0.00999748	0.52545	0.0276553	332
b3055	10.8153	11.0946	0.0122737	0.279286	0.0146992	661
b3056	8.31117	8.47511	0.0103325	0.163941	0.00862847	931
b3057	6.72561	6.80508	0.0185416	0.0794721	0.00418274	810
b3058	10.4732	10.6471	0.0107577	0.17385	0.00915	904
b3059	7.48127	8.00775	0.00484345	0.526478	0.0277094	742
b3061	2.57713	2.62671	0.000944363	0.0495868	0.00260983	177
b3062	2.66689	2.74619	0.0006446	0.0793079	0.0041741	177
b3063	2.85277	3.08298	0.00493825	0.230211	0.0121163	202
b3064	5.95092	6.24138	0.0048088	0.290458	0.0152873	946
b3065	4.46591	4.68254	0.00452659	0.216633	0.0114017	942
b3066	7.84092	8.16294	0.00568175	0.322015	0.0169481	912
b3067	6.77029	7	0.00663243	0.229707	0.0120899	949
b3068	5.77294	6.0942	0.0176696	0.321262	0.0169085	292
b3070	4.51628	4.87854	0.0151598	0.362261	0.0190664	239
b3072	7.92952	7.98571	0.0402242	0.0561973	0.00295775	558
b3073	3.63336	3.82212	0.0199263	0.188759	0.0099347	249
b3074	5.81481	6.02353	0.0217096	0.208718	0.0109852	259
b3075	3.34453	3.51227	0.00213614	0.167738	0.0088283	141
b3076	2.90836	3.09369	0.00375088	0.185326	0.00975402	134
b3077	3.40502	3.61074	0.00279674	0.205718	0.0108272	134
b3080	3.96919	4.47256	0.00801925	0.50337	0.0264932	143
b3081	6.54911	6.64273	0.0144682	0.093622	0.00492748	741
b3082	8.74034	8.80769	0.0541134	0.0673505	0.00354476	354
b3083	8.16272	8.24444	0.0635179	0.0817282	0.00430148	267
b3084	4.15218	4.83434	0.00477813	0.682158	0.0359031	258
b3085	6.2018	6.6069	0.00563365	0.405096	0.0213208	599
b3089	4.80206	5.24176	0.00387131	0.439695	0.0231418	638
b3091	5.98037	6.0967	0.0293023	0.116324	0.00612232	367
b3092	6.20891	6.34298	0.0190097	0.134073	0.00705648	455
b3093	6.56619	6.58333	0.0644258	0.0171421	0.000902218	671
b3094	2.78884	3.11255	0.00241502	0.32371	0.0170374	284
b3102	7.03519	7.09921	0.026915	0.0640148	0.0033692	613
b3106	9.98751	10	0.0698686	0.0124886	0.000657295	1016
b3113	8.35177	8.40909	0.0325126	0.0573243	0.00301707	596
b3115	3.39783	3.72774	0.00850813	0.329902	0.0173632	226
b3116	1.93391	2.02032	0.00236367	0.0864084	0.00454781	221
b3117	8.82121	8.89041	0.0528258	0.0692037	0.0036423	513
b3118	5.77496	5.94035	0.0342233	0.165393	0.00870487	227
b3119	1.10038	1.125	0.0313552	0.0246247	0.00129603	24
b3126	3.02373	3.52734	0.00408998	0.503612	0.0265059	250
b3127	1.70255	1.73913	0.00262998	0.0365806	0.00192529	127
b3128	3.17718	3.44444	0.00435721	0.267264	0.0140665	323
b3129	4.79763	5.07778	0.0453176	0.280148	0.0147446	101
b3130	4.81329	5.30303	0.0299603	0.489737	0.0257756	110
b3131	7.32726	7.46058	0.0424954	0.133325	0.00701711	270
b3133	4.02265	4.17986	0.023726	0.157201	0.00827376	211
b3136	6.00219	6.35737	0.0198904	0.355176	0.0186935	227
b3138	1.84824	1.89241	0.00128116	0.0441606	0.00232424	72
b3139	1.54847	1.55426	0.000376021	0.00579434	0.000304965	72
b3140	1.46607	1.47104	0.000425047	0.00496917	0.000261535	78
b3141	2.84324	2.99567	0.00222985	0.152429	0.00802258	70
b3146	8.31706	8.5859	0.00703751	0.26884	0.0141495	921
b3147	9.51189	10.146	0.00530639	0.634092	0.0333732	678
b3148	9.36895	9.72917	0.00798927	0.360219	0.0189589	785
b3149	4.73537	5.26738	0.00185723	0.532011	0.0280006	489
b3151	6.63428	6.7037	0.0460582	0.0694191	0.00365364	369
b3153	8.08816	8.13	0.0485364	0.0418445	0.00220234	583
b3154	7.42468	7.72072	0.015909	0.296037	0.0155809	394
b3155	11.2386	11.3443	0.029747	0.105706	0.00556346	681
b3156	8.56417	8.70833	0.019066	0.144163	0.00758752	538
b3161	5.89457	6.0107	0.0165053	0.116121	0.00611163	499
b3162	6.20911	6.56522	0.00419556	0.356103	0.0187423	860
b3163	6.6234	7.3	0.00386759	0.676596	0.0356103	542
b3164	5.60082	5.91148	0.00400231	0.310657	0.0163504	938
b3165	7.67948	8.06742	0.00515218	0.387938	0.0204178	930
b3166	6.57959	6.91608	0.00484138	0.336492	0.0177101	927
b3167	8.44916	8.88235	0.00521563	0.43319	0.0227995	920
b3168	5.92384	6.27534	0.00420749	0.351497	0.0184998	927
b3169	6.44378	6.82151	0.00394111	0.377727	0.0198804	936
b3170	7.19356	7.80808	0.00312588	0.614519	0.0323431	792
b3172	7.17836	7.46605	0.00557953	0.287688	0.0151415	885
b3175	6.33256	6.71698	0.00559489	0.384423	0.0202328	692
b3176	7.1499	7.32902	0.00788237	0.179112	0.00942694	935
b3177	8.38353	8.60101	0.00882079	0.217483	0.0114465	871
b3178	6.42407	6.49041	0.0164591	0.0663356	0.00349135	984
b3179	8.69771	9	0.00697323	0.302294	0.0159102	924
b3180	7.57322	8.08333	0.00393486	0.510116	0.0268482	850
b3181	6.70851	6.99206	0.00559837	0.283553	0.0149238	948
b3182	9.79022	10.0131	0.0134906	0.222848	0.0117289	711
b3183	7.03431	7.3035	0.00577258	0.269193	0.0141681	933
b3185	4.55943	4.85714	0.00351591	0.29771	0.015669	937
b3186	7.27249	7.67059	0.00531819	0.398094	0.0209523	908
b3187	8.43109	8.77154	0.00602294	0.340445	0.0179182	901
b3188	7.10988	7.17241	0.0333681	0.0625329	0.0032912	558
b3189	6.90536	7.04545	0.00920271	0.140099	0.00737364	934
b3191	8.8948	9.125	0.00714071	0.230196	0.0121156	781
b3192	11.5983	11.6792	0.0245529	0.0809176	0.00425882	913
b3193	5.93489	6.38261	0.00269149	0.447718	0.0235641	709
b3194	7.02613	7.20172	0.00805562	0.175584	0.00924125	861
b3195	7.34337	7.36517	0.0537479	0.021797	0.00114721	1123
b3196	9.25982	9.30233	0.0421251	0.0425047	0.00223709	823
b3197	7.4384	7.53333	0.0125616	0.0949327	0.00499646	925
b3198	8.86434	9.12162	0.00768633	0.257285	0.0135413	884
b3199	12.3879	12.7353	0.00704106	0.347368	0.0182825	896
b3200	10.9776	11.3913	0.00815223	0.413702	0.0217738	833
b3201	6.34334	6.74892	0.0041288	0.405579	0.0213463	912
b3202	7.62008	7.74709	0.0117214	0.127009	0.00668471	784
b3203	6.89357	7.42308	0.00400167	0.529509	0.0278689	750
[truncated: 789 more rows]
