# Supplementary material for: Highly expressed genes evolve under strong epistasis from a proteome-wide scan in E. coli
Source: Sci Rep. 2017 Nov 20;7:15844. doi: 10.1038/s41598-017-16030-z (PMC5696520; doi:10.1038/s41598-017-16030-z)
Supplement: Supplementary file 4 — Table S3 [file 41598_2017_16030_MOESM4_ESM.xlsx]

## Sheet: ecoli_salmonella_supp_all_rates
Table S3. Evolutionary rates based on five methods of heuristic counting and maximum-likelihood approaches
Note: See online supplementary information for the details.
1. NG: Nei, M. and Gojobori, T. (1986)
2. LWL: Li, W.H., et al. (1985)
3. LPB: Li, W.H. (1993) and Pamilo, P. and Bianchi, N.O. (1993)
4. MLWL (Modified LWL): Tzeng, Y.H., et al. (2004)
5. MLPB (Modified LPB): Tzeng, Y.H., et al. (2004)
6. YN: Yang, Z. and Nielsen, R. (2000)
7. MYN (Modified YN): Zhang, Z., et al. (2006)
gene	ecoli	salmonella	dN_NG	dS_NG	dNdS_NG	dN_LWL	dS_LWL	dNdS_LWL	dN_MLWL	dS_MLWL	dNdS_MLWL	dN_LPB	dS_LPB	dNdS_LPB	dN_MLPB	dS_MLPB	dNdS_MLPB	dN_YN	dS_YN	dNdS_YN	kappa_MYN	t_MYN	S_MYN	N_MYN	dNdS_MYN	dN_MYN	dS_MYN
thrL	b0001	STM0001	0.0677828	0.205201	0.330323	0.0687457	0.318371	0.215929	0.0740158	0.260673	0.283941	0.0723723	0.244085	0.296505	0.0723723	0.244085	0.296505	0.068918	0.200947	0.342966	6.54949	0.3949	19.3	43.7	0.316	0.0791	0.2504
thrA	b0002	STM0002	0.0333903	1.28554	0.0259738	0.0333479	1.16587	0.0286035	0.0343739	1.02448	0.0335526	0.0337509	0.997867	0.0338231	0.0332866	0.999803	0.0332931	0.03147	1.90978	0.0164783	2.43488	1.0153	687.7	1772.3	0.0285	0.0322	1.1278
thrB	b0003	STM0003	0.0405327	1.21753	0.0332908	0.0409854	1.0715	0.0382503	0.0408943	0.996757	0.0410274	0.0410067	0.976007	0.0420148	0.0399607	0.980787	0.0407435	0.0356806	2.01668	0.0176927	1.84588	1.0496	248.7	678.3	0.0305	0.0367	1.2042
thrC	b0004	STM0004	0.0407845	1.62231	0.0251397	0.0413489	1.30284	0.0317374	0.0425365	1.10482	0.0385008	0.0417957	1.06913	0.0390931	0.0406176	1.07533	0.0377721	0.0389652	1.23836	0.031465	2.87007	1.2925	353.9	930.1	0.0271	0.0396	1.4592
yaaA	b0006	STM0005	0.0823242	1.00125	0.0822217	0.0820782	0.928268	0.0884208	0.0829135	0.856825	0.0967683	0.0815994	0.895138	0.0911584	0.0804498	0.899431	0.0894452	0.0725017	3.13432	0.0231316	0.99347	0.9277	164.3	606.7	0.0614	0.0727	1.1828
yaaJ	b0007	STM0006	0.343543	0.518305	0.662819	0.343494	0.549365	0.625256	0.345562	0.536824	0.643715	0.363301	0.490808	0.74021	0.361759	0.494657	0.731333	0.368125	0.452609	0.813339	2.651	1.2212	306.5	743.5	0.7758	0.3754	0.4839
talB	b0008	STM0007	0.158568	0.0308901	5.1333	0.157458	0.0377541	4.17063	0.162528	0.0381116	4.26454	0.170984	0.0343116	4.98326	0.169442	0.0377124	4.49302	0.174834	0.0256827	6.80747	3.58114	0.3916	275.8	585.2	8.1704	0.1816	0.0222
mog	b0009	STM0008	0.0466419	1.91971	0.0242963	0.0505392	1.64143	0.0307897	0.0475882	1.48315	0.0320859	0.0504682	1.35695	0.0371923	0.045884	1.38222	0.0331959	0.0414748	1.28924	0.0321699	2.25455	1.4907	166.5	406.5	0.0257	0.0413	1.6093
satP	b0010	STM0009	0.0458433	0.605714	0.0756849	0.0452365	0.609727	0.0741913	0.0483736	0.510292	0.0947959	0.0489366	0.515874	0.0948616	0.0489366	0.515874	0.0948616	0.048135	0.540506	0.0890555	3.72416	0.6205	163.5	400.5	0.082	0.0487	0.5941
yaaW	b0011	STM0010	0.0846218	2.3173	0.0365175	0.0890432	1.47658	0.0603035	0.0850523	1.42829	0.0595484	0.0904075	1.40257	0.0644582	0.0849897	1.44062	0.0589953	0.0740301	2.65411	0.0278927	1.55591	1.4227	185.2	525.8	0.0475	0.0761	1.6047
yaaI	b0013	STM0011	0.112514	2.76746	0.040656	0.124035	1.60206	0.0774222	0.116098	1.5522	0.0747958	0.129435	1.35556	0.0954842	0.117194	1.48355	0.0789958	0.105375	1.93059	0.0545816	2.28299	1.8617	101.9	300.1	0.0495	0.1058	2.137
dnaK	b0014	STM0012	0.0167454	0.392454	0.0426684	0.0171292	0.412154	0.0415601	0.017232	0.358755	0.0480329	0.0169449	0.354699	0.0477726	0.0162997	0.356463	0.0457263	0.0163841	0.400395	0.0409199	1.65186	0.3352	509.9	1404.1	0.045	0.0168	0.3731
dnaJ	b0015	STM0013	0.0243196	0.957795	0.0253913	0.0240668	0.913108	0.026357	0.0258724	0.7283	0.0355244	0.0249576	0.727913	0.0342864	0.0247872	0.728307	0.034034	0.0214238	0.916946	0.0233642	3.28361	0.7833	328.8	793.2	0.0264	0.0221	0.8376
nhaA	b0019	STM0039	0.0486459	1.60622	0.0302859	0.0492939	1.38886	0.0354924	0.0505106	1.20415	0.0419472	0.0519438	1.16752	0.0444907	0.0505018	1.17756	0.0428869	0.0463483	1.49319	0.0310398	4.67842	1.9253	352.8	811.2	0.0224	0.0451	2.0139
nhaR	b0020	STM0040	0.0496375	NA	NA	0.0516107	2.50284	0.0206209	0.0527403	1.99994	0.0263709	0.0548676	1.89464	0.0289593	0.0523538	1.91267	0.0273722	0.0407531	1.68403	0.0241997	3.99748	2.2714	267.9	617.1	0.0174	0.0418	2.4046
rpsT	b0023	STM0043	0.0100238	0.0168155	0.596105	0.00984272	0.0181817	0.541354	0.0105061	0.0147786	0.710897	0.010408	0.011539	0.901982	0.010408	0.011539	0.901982	0.0104315	0.0148835	0.700873	3.6334	0.035	78.4	182.6	0.8376	0.011	0.0132
yaaY	b0024	STM0044	0.248478	0.182557	1.3611	0.2447	0.20032	1.22155	0.240456	0.213708	1.12516	0.245462	0.156813	1.56532	0.245462	0.156813	1.56532	0.257598	0.167717	1.5359	1.40303	0.7175	57.8	152.2	1.9094	0.2753	0.1442
ribF	b0025	STM0045	0.0698311	1.238	0.0564063	0.071252	1.12432	0.0633736	0.0727804	0.97294	0.0748046	0.0750923	0.934206	0.0803809	0.0726126	0.944404	0.0768872	0.0647195	1.01153	0.0639815	3.54926	1.2584	301.2	631.8	0.0553	0.0644	1.1642
ileS	b0026	STM0046	0.0537793	0.623639	0.0862346	0.053111	0.636049	0.0835015	0.0548501	0.560746	0.0978163	0.0540121	0.531205	0.101678	0.0536059	0.53258	0.100653	0.0522855	0.666059	0.0784998	2.24815	0.5817	679.9	2002.1	0.0873	0.0531	0.6085
lspA	b0027	STM0047	0.0364444	0.553199	0.0658794	0.0413761	0.532352	0.0777232	0.0384328	0.45458	0.0845457	0.041976	0.42954	0.0977232	0.0368338	0.446752	0.0824481	0.0373491	0.56621	0.0659634	2.78545	0.4912	130.6	352.4	0.0777	0.0389	0.5005
fkpB	b0028	STM0048	0.046483	1.1024	0.0421652	0.0460404	1.00874	0.0456415	0.0472138	0.932319	0.0506412	0.046548	0.907238	0.0513074	0.046548	0.907238	0.0513074	0.0439937	1.4042	0.03133	1.7857	0.9749	120.4	326.6	0.0407	0.0442	1.0869
ispH	b0029	STM0049	0.0396204	0.991632	0.0399547	0.042089	0.940029	0.0447741	0.0409357	0.832453	0.0491747	0.0431259	0.80228	0.0537542	0.0402754	0.814881	0.0494249	0.0353734	0.998033	0.0354432	2.76682	0.9371	268.2	679.8	0.035	0.0355	1.0142
rihC	b0030	STM0051	0.13985	1.96667	0.0711098	0.134919	1.84784	0.0730141	0.139994	1.70622	0.0820493	0.136662	1.50366	0.0908864	0.138666	1.46498	0.0946533	0.131868	1.60203	0.0823129	2.11756	2.4545	258.1	641.9	0.052	0.1314	2.5266
dapB	b0031	STM0064	0.0670521	1.5095	0.04442	0.0680558	1.70702	0.0398682	0.0679884	1.61616	0.0420678	0.0678615	1.41785	0.0478623	0.0665318	1.42244	0.0467731	0.0639439	1.39116	0.0459646	1.32274	1.5375	230.5	588.5	0.0375	0.0623	1.6616
carA	b0032	STM0066	0.0337275	0.720472	0.0468131	0.034922	0.715258	0.0488243	0.0353364	0.606538	0.0582592	0.0352612	0.587659	0.0600028	0.0337291	0.592708	0.0569068	0.0285933	0.770116	0.0371285	2.55621	0.6275	313.3	832.7	0.0422	0.029	0.6879
carB	b0033	STM0067	0.00978344	0.437269	0.022374	0.00992812	0.454831	0.0218281	0.0103192	0.373055	0.0276614	0.0100336	0.377264	0.0265957	0.00974156	0.37812	0.0257632	0.0092667	0.466002	0.0198855	3.5098	0.3711	837.7	2381.3	0.021	0.0094	0.4486
caiF	b0034	STM0068	0.168031	2.42873	0.0691846	0.16713	0.512414	0.326161	0.165594	0.50257	0.329495	0.172993	0.302676	0.571544	0.167749	0.325988	0.514587	0.166625	1.78905	0.0931357	2.42997	2.0933	102.5	290.5	0.0769	0.1689	2.1973
caiE	b0035	STM0069	0.115136	1.56194	0.0737133	0.113148	1.37645	0.0822023	0.114174	1.32301	0.0862985	0.115684	1.23984	0.0933061	0.115206	1.2426	0.092713	0.100981	1.52276	0.0663145	1.91796	1.6332	157.5	424.5	0.0586	0.1019	1.7374
caiD	b0036	STM0070	0.0326621	0.910794	0.0358612	0.0346448	0.859303	0.0403173	0.0337657	0.746307	0.0452437	0.0355999	0.733092	0.0485613	0.033144	0.742313	0.0446496	0.033486	0.774071	0.0432597	2.75436	0.7778	239.1	543.9	0.0442	0.0341	0.7714
caiC	b0037	STM0071	0.0949216	1.47503	0.0643524	0.09653	1.25885	0.0766813	0.0955213	1.1715	0.0815373	0.0974089	1.07667	0.0904725	0.0940414	1.09609	0.085797	0.0846212	1.62077	0.0522104	1.53465	1.2143	378.9	1172.1	0.0616	0.0857	1.3916
caiB	b0038	STM0072	0.0278276	1.25432	0.0221854	0.0278658	1.17857	0.0236437	0.0292677	0.951762	0.0307511	0.0281659	0.928585	0.030332	0.0276462	0.931411	0.029682	0.0249707	1.93893	0.0128786	3.18171	0.9548	329.7	885.3	0.0231	0.0256	1.1042
caiA	b0039	STM0073	0.0134664	1.05885	0.0127179	0.0135474	0.956269	0.0141669	0.013924	0.816535	0.0170525	0.0133642	0.840605	0.0158983	0.0130978	0.841745	0.0155603	0.0111945	1.34598	0.00831702	1.63042	0.7409	279.2	860.8	0.012	0.0117	0.9725
caiT	b0040	STM0074	0.0212164	0.769112	0.0275855	0.0214407	0.75983	0.0282178	0.0213971	0.692835	0.0308833	0.0213787	0.69045	0.0309635	0.0205972	0.692743	0.0297329	0.0186394	0.993252	0.018766	1.88207	0.6489	369.3	1139.7	0.023	0.019	0.8253
fixA	b0041	STM0075	0.078323	1.27053	0.061646	0.0802205	1.13858	0.0704564	0.0789068	1.05767	0.0746043	0.0835552	1.03814	0.0804856	0.0800775	1.05367	0.0759988	0.0761978	1.08322	0.0703441	2.19698	1.2043	224	544	0.065	0.0773	1.1885
fixB	b0042	STM0076	0.10378	0.869005	0.119424	0.105311	0.840352	0.125318	0.103066	0.831353	0.123974	0.105482	0.73098	0.144302	0.10239	0.743364	0.137739	0.0969862	1.1907	0.0814532	1.79879	0.9537	240.6	698.4	0.1047	0.0996	0.9515
fixC	b0043	STM0077	0.070981	1.01813	0.0697168	0.0717074	0.974614	0.0735752	0.0708514	0.944159	0.0750418	0.0713749	0.861128	0.0828853	0.0697129	0.867689	0.0803431	0.0666035	1.19367	0.0557975	1.64742	1.0311	354	930	0.0629	0.0673	1.0698
fixX	b0044	STM0078	0.0626857	0.99921	0.0627353	0.061713	0.929884	0.0663663	0.0624935	0.892408	0.0700279	0.0635191	0.898113	0.0707251	0.0635191	0.898113	0.0707251	0.0601687	1.16695	0.0515605	1.69165	1.0353	67.2	217.8	0.0465	0.0592	1.2717
yaaU	b0045	STM0079	0.0761081	1.23024	0.0618644	0.0781322	1.16113	0.0672899	0.0766027	1.09509	0.0699511	0.078253	0.991751	0.0789039	0.0749782	1.00787	0.0743931	0.0691477	1.75629	0.0393715	1.98654	1.3464	323	841	0.0474	0.0682	1.4397
kefF	b0046	STM0085	0.0708722	0.684956	0.10347	0.0743154	0.673357	0.110366	0.0712804	0.61794	0.115352	0.0767925	0.587137	0.130791	0.0714767	0.605919	0.117964	0.0652472	0.678774	0.096125	2.17825	0.7178	136.2	391.8	0.0874	0.0648	0.7412
kefC	b0047	STM0086	0.0612348	1.16191	0.0527016	0.0623681	1.04966	0.0594175	0.0622675	0.963698	0.0646131	0.0635466	0.914838	0.0694622	0.0613916	0.924167	0.0664291	0.0560951	1.66575	0.0336757	2.35446	1.2694	535.4	1324.6	0.0429	0.0571	1.3288
folA	b0048	STM0087	0.0163766	1.36489	0.0119985	0.0161178	1.17626	0.0137026	0.0173825	0.922653	0.0188397	0.0170282	0.95585	0.0178147	0.0170282	0.95585	0.0178147	0.0170723	1.59421	0.010709	3.18892	0.8852	131.7	345.3	0.0172	0.0176	1.0224
apaH	b0049	STM0088	0.0446672	1.75691	0.0254237	0.0480025	1.3242	0.0362503	0.0455511	1.23234	0.0369631	0.0482914	1.19993	0.0402452	0.0447054	1.22319	0.0365483	0.0395682	1.84134	0.0214888	1.77214	1.3059	214	623	0.0254	0.0403	1.5854
apaG	b0050	STM0089	0.0252326	0.461214	0.0547091	0.0318385	0.461389	0.0690058	0.0265986	0.396153	0.0671421	0.0313499	0.363863	0.0861584	0.0247003	0.383917	0.0643376	0.0253553	0.493773	0.0513501	2.2962	0.4076	102	273	0.0616	0.0264	0.4287
rsmA	b0051	STM0090	0.0294077	0.606097	0.0485198	0.0289693	0.59676	0.0485443	0.0308273	0.494893	0.062291	0.0293828	0.490667	0.0598835	0.0293828	0.490667	0.0598835	0.029801	0.66442	0.0448526	2.66992	0.5026	223.3	595.7	0.0581	0.0309	0.532
pdxA	b0052	STM0091	0.0447554	0.619866	0.0722016	0.0440759	0.626329	0.0703718	0.0448718	0.595258	0.0753821	0.0456954	0.58156	0.0785739	0.0456954	0.58156	0.0785739	0.0428273	0.597288	0.0717028	2.1616	0.6297	293.6	693.4	0.0723	0.0436	0.6027
surA	b0053	STM0092	0.0462869	0.810486	0.0571101	0.0447813	0.821996	0.0544788	0.0478852	0.683854	0.0700225	0.0440929	0.636375	0.0692876	0.0443757	0.634747	0.0699109	0.0424403	1.20598	0.0351916	2.40705	0.6927	323.1	960.9	0.0559	0.044	0.7869
lptD	b0054	STM0093	0.0471053	1.04115	0.0452434	0.0478428	0.963476	0.0496564	0.0492137	0.80102	0.0614389	0.0483873	0.768391	0.0629722	0.0470171	0.774744	0.0606872	0.0446937	2.2422	0.019933	1.99068	0.7837	534.4	1802.6	0.0465	0.0459	0.9875
djlA	b0055	STM0094	0.0203027	1.53551	0.0132221	0.0232758	1.22765	0.0189597	0.0214924	0.999663	0.0214996	0.0225968	0.978899	0.0230839	0.0195509	0.997319	0.0196034	0.0176413	2.03863	0.00865347	2.80993	1.002	212.4	594.6	0.0154	0.0188	1.2166
rluA	b0058	STM0095	0.0342885	0.875822	0.0391502	0.0342059	0.835445	0.0409433	0.0353763	0.735351	0.0481081	0.0341266	0.716835	0.0476073	0.0338086	0.717839	0.0470977	0.0245689	1.38648	0.0177203	2.09245	0.8205	166.3	490.7	0.0229	0.0232	1.012
rapA	b0059	STM0096	0.0424144	0.875087	0.0484688	0.042052	0.838798	0.0501337	0.0447417	0.689187	0.0649195	0.0432888	0.676811	0.0639599	0.0430315	0.677659	0.0635002	0.0408281	0.88982	0.0458836	3.04013	0.769	816.3	2087.7	0.0519	0.0417	0.8051
polB	b0060	STM0097	0.0659256	1.15408	0.0571238	0.0663221	1.06207	0.062446	0.0680452	0.923953	0.0736457	0.0687248	0.885508	0.0776105	0.0672084	0.892561	0.0752984	0.0633146	1.28693	0.0491982	2.86589	1.0503	659	1690	0.0592	0.0642	1.0834
araD	b0061	STM0101	0.0230827	0.995885	0.0231781	0.0247644	0.930445	0.0266156	0.0237946	0.820773	0.0289904	0.0242078	0.79523	0.0304413	0.0223421	0.803523	0.0278051	0.0171715	2.49937	0.00687033	1.92536	0.7803	174.6	518.4	0.0183	0.0179	0.9794
araA	b0062	STM0102	0.0225874	0.755299	0.0299053	0.0218841	0.743623	0.029429	0.0240868	0.586985	0.0410348	0.0226466	0.58852	0.0384805	0.0228782	0.587176	0.0389631	0.0219133	0.822792	0.0266328	3.84778	0.6123	398.5	1101.5	0.0319	0.0225	0.7059
araB	b0063	STM0103	0.0582336	1.0629	0.0547875	0.0571138	1.04378	0.0547181	0.059859	0.912465	0.0656015	0.0582703	0.860502	0.0677167	0.058355	0.859894	0.067863	0.0545099	1.2621	0.0431898	3.27285	0.9834	473.8	1221.2	0.0547	0.0562	1.0278
araC	b0064	STM0104	0.0439564	1.59992	0.0274742	0.0517453	1.23174	0.0420097	0.0449237	1.15355	0.0389438	0.0512566	1.14689	0.0446918	0.04358	1.18463	0.036788	0.0385924	1.63323	0.0236294	1.40302	1.1448	208.5	631.5	0.0272	0.0387	1.4199
yabI	b0065	STM0105	0.0675609	0.831355	0.081266	0.0666637	0.835123	0.0798249	0.0693639	0.732554	0.0946878	0.0681616	0.689426	0.0988672	0.0676962	0.691351	0.0979188	0.0632205	0.882835	0.0716108	3.01372	1.0718	214.4	544.6	0.0564	0.0624	1.106
thiQ	b0066	STM0106	0.0936244	1.29334	0.0723893	0.0947403	1.10945	0.0853937	0.095749	1.0123	0.0945854	0.0978869	0.953449	0.102666	0.0954798	0.964132	0.0990319	0.0865444	1.35556	0.063844	2.54123	1.1813	186.7	506.3	0.074	0.0901	1.2174
thiP	b0067	STM0107	0.0648166	1.12466	0.0576324	0.0662145	1.01722	0.0650936	0.0654015	0.948321	0.0689655	0.068484	0.911299	0.0751499	0.0658079	0.923036	0.071295	0.0607768	1.37141	0.0443171	2.94332	1.3632	478.7	1123.3	0.0456	0.0627	1.3735
thiB	b0068	STM0108	0.0505897	0.980287	0.051607	0.0511537	0.914947	0.0559089	0.0529756	0.764941	0.0692544	0.0529329	0.740031	0.071528	0.0515808	0.745748	0.0691665	0.0496526	0.93918	0.052868	3.02962	0.8179	267.6	713.4	0.0578	0.05	0.8662
sgrR	b0069	STM0109	0.0895598	1.63695	0.0547112	0.092674	1.33779	0.0692741	0.0895417	1.28441	0.0697142	0.0920933	1.16172	0.0792732	0.0875517	1.18404	0.0739433	0.0828506	1.71541	0.0482977	1.3771	1.5068	416.4	1230.6	0.0474	0.0827	1.7424
leuD	b0071	STM0110	0.0484233	1.12854	0.0429079	0.0509044	1.01273	0.0502646	0.0505537	0.877438	0.0576152	0.0486516	0.80271	0.0606092	0.0460438	0.815431	0.0564655	0.0453029	1.21341	0.0373351	1.65073	0.8855	149.6	453.4	0.0442	0.0463	1.0494
leuC	b0072	STM0111	0.0329844	0.885771	0.0372381	0.0331074	0.858374	0.0385699	0.0338653	0.762804	0.0443958	0.0326762	0.727591	0.0449102	0.0321262	0.730003	0.0440083	0.0304284	1.24102	0.0245189	2.53946	0.7768	376.1	1021.9	0.036	0.0315	0.8768
leuB	b0073	STM0112	0.0389447	1.0736	0.0362749	0.0404056	0.990851	0.0407787	0.0400599	0.872366	0.045921	0.0413246	0.860843	0.0480049	0.0393251	0.869142	0.0452458	0.035498	1.16656	0.0304295	2.41588	0.9376	298	791	0.0341	0.0357	1.0475
leuA	b0074	STM0113	0.0409699	1.08939	0.0376082	0.0439996	0.989168	0.0444815	0.0417011	0.900368	0.0463156	0.044641	0.891152	0.0500935	0.0410463	0.905662	0.0453219	0.0386541	1.42123	0.0271977	1.8123	0.9511	380.1	1188.9	0.0327	0.0388	1.1873
leuL	b0075	STM0114	0.144317	0.647327	0.222943	0.143233	0.654264	0.218923	0.15035	0.576559	0.260771	0.153209	0.550789	0.278162	0.153209	0.550789	0.278162	0.1643	0.501533	0.327596	4.01366	0.9504	30.8	53.2	0.3214	0.1785	0.5555
leuO	b0076	STM0115	0.0666308	1.64121	0.0405985	0.0694442	1.26237	0.0550109	0.0693215	1.09147	0.0635122	0.072912	1.10112	0.0662162	0.0695893	1.11831	0.062227	0.0631213	1.61084	0.0391853	2.33837	1.2307	253.1	673.9	0.0472	0.0631	1.3346
ilvI	b0077	STM0116	0.0482746	1.31056	0.0368351	0.0519562	1.17169	0.0443428	0.0487177	1.11187	0.043816	0.0516582	1.03998	0.0496725	0.0475285	1.05799	0.0449234	0.0439599	2.24668	0.0195666	1.6459	1.1142	431.1	1227.9	0.0341	0.0444	1.3029
ilvH	b0078	STM0117	0.0124416	1.43679	0.00865932	0.0208735	1.21102	0.0172363	0.0129321	1.07715	0.0120059	0.0200486	1.03904	0.0192952	0.0120297	1.07565	0.0111837	0.0118093	1.36092	0.00867742	2.1607	1.071	141.8	347.2	0.0099	0.0118	1.2025
cra	b0080	STM0118	0.00937142	1.40672	0.00666188	0.0109054	1.17025	0.00931893	0.00986009	0.982724	0.0100334	0.0111459	0.993828	0.0112151	0.00959717	1.0018	0.0095799	0.00558751	2.07515	0.00269258	3.52878	1.122	299.8	702.2	0.0047	0.0058	1.2364
mraZ	b0081	STM0119	0.0310719	0.465416	0.0667616	0.0307329	0.471602	0.0651671	0.0347495	0.340361	0.102096	0.0346022	0.357508	0.0967871	0.0346022	0.357508	0.0967871	0.0349726	0.327775	0.106697	4.8408	0.4147	148.3	307.7	0.1008	0.0354	0.3515
rsmH	b0082	STM0120	0.020213	0.68402	0.0295503	0.0198697	0.687794	0.028889	0.0212012	0.572022	0.0370636	0.0198739	0.563936	0.0352415	0.0198739	0.563936	0.0352415	0.0206521	0.73032	0.0282782	3.30781	0.5701	278.9	657.1	0.037	0.0217	0.5867
ftsL	b0083	STM0121	0.00730628	0.476278	0.0153404	0.00716519	0.47773	0.0149984	0.00733709	0.44475	0.0164971	0.00711669	0.471798	0.0150842	0.00656824	0.471798	0.0139217	0.00723904	0.517181	0.0139971	1.16288	0.3643	93.9	269.1	0.0167	0.0075	0.4482
ftsI	b0084	STM0122	0.0225461	0.544746	0.0413883	0.0223781	0.561029	0.0398875	0.0238971	0.457023	0.0522886	0.0234601	0.456703	0.0513685	0.0232788	0.457284	0.0509067	0.0194932	0.515774	0.037794	4.01239	0.4798	510.2	1253.8	0.0393	0.0198	0.5043
murE	b0085	STM0123	0.0497358	0.898891	0.0553302	0.0486621	0.882391	0.055148	0.0516137	0.755933	0.0682782	0.0503713	0.729118	0.0690852	0.0505398	0.728108	0.0694125	0.0492032	0.832902	0.0590744	3.75836	0.848	450.2	1034.8	0.0624	0.0509	0.8154
murF	b0086	STM0124	0.0849111	1.35782	0.0625348	0.084539	1.256	0.0673079	0.0853224	1.19199	0.07158	0.0856674	1.19952	0.0714183	0.0847281	1.20222	0.0704765	0.0760975	1.46467	0.0519553	1.48607	1.3849	382.6	973.4	0.0529	0.0763	1.4419
mraY	b0087	STM0125	0.0100513	0.788553	0.0127465	0.0129865	0.756493	0.0171668	0.0106014	0.638367	0.0166071	0.0135812	0.639191	0.0212475	0.0106866	0.650416	0.0164304	0.010754	0.689598	0.0155945	4.08977	0.7316	325.5	754.5	0.0139	0.0109	0.7838
murD	b0088	STM0126	0.0453715	1.3152	0.0344977	0.0457415	1.19762	0.0381937	0.0487045	0.971572	0.0501296	0.0486973	0.942218	0.0516837	0.0478829	0.946029	0.0506146	0.0436827	1.23883	0.0352612	6.1895	1.2924	401	913	0.034	0.0446	1.3101
ftsW	b0089	STM0127	0.0573194	0.970388	0.0590686	0.0587812	0.955827	0.0614977	0.0590201	0.852008	0.0692718	0.0600652	0.798791	0.0751952	0.0577721	0.811332	0.0712065	0.0529525	1.25046	0.0423464	2.86532	1.0265	359.6	882.4	0.0521	0.0546	1.0477
murG	b0090	STM0128	0.046249	1.19613	0.0386657	0.0452836	1.13792	0.0397951	0.0471491	1.03292	0.0456462	0.0458074	0.977605	0.0468568	0.0459812	0.976063	0.0471089	0.0445217	1.21015	0.0367904	3.24046	1.1248	324.8	740.2	0.0411	0.0462	1.1241
murC	b0091	STM0129	0.0247761	0.89685	0.0276257	0.0270858	0.828176	0.0327054	0.0255579	0.725628	0.0352217	0.0284769	0.732362	0.0388836	0.0258525	0.74284	0.0348023	0.024408	0.816241	0.029903	2.86391	0.7636	414.9	1043.1	0.0294	0.0245	0.8328
ddlB	b0092	STM0130	0.0540704	1.07198	0.0504396	0.054802	1.02501	0.0534647	0.055874	0.896776	0.0623054	0.0550475	0.83928	0.065589	0.0535952	0.844893	0.0634343	0.0526327	1.03928	0.0506437	2.42283	0.94	279.2	638.8	0.0601	0.0545	0.9054
ftsQ	b0093	STM0131	0.0376398	0.679242	0.0554144	0.0419624	0.640746	0.06549	0.0382171	0.605604	0.0631057	0.0432155	0.615038	0.0702647	0.0387932	0.62935	0.0616401	0.0289887	0.667937	0.0434004	1.31803	0.5851	194.2	624.8	0.0386	0.0282	0.7316
ftsA	b0094	STM0132	0.00317642	0.662957	0.00479129	0.00311431	0.666791	0.00467059	0.00339796	0.523602	0.00648958	0.00302359	0.538098	0.00561904	0.00302359	0.538098	0.00561904	0.0023284	0.516859	0.00450491	4.61271	0.5507	392.6	867.4	0.004	0.0024	0.584
ftsZ	b0095	STM0133	0.00584931	0.750991	0.00778879	0.00576871	0.73413	0.00785788	0.00606562	0.636511	0.00952948	0.00590862	0.640872	0.00921965	0.00590862	0.640872	0.00921965	0.00623343	0.630541	0.00988584	3.23713	0.6625	348.8	800.2	0.0088	0.0063	0.713
lpxC	b0096	STM0134	0.00717475	0.387541	0.0185135	0.00707209	0.393642	0.0179658	0.00779485	0.297348	0.0262146	0.00770373	0.317976	0.0242274	0.00770373	0.317976	0.0242274	0.00757945	0.336	0.0225578	3.13136	0.293	260.3	654.7	0.0239	0.0077	0.3239
secA	b0098	STM0136	0.0300785	0.909936	0.0330557	0.0296931	0.874786	0.0339433	0.0309232	0.756337	0.0408855	0.0292533	0.740174	0.0395222	0.0290541	0.740789	0.0392205	0.0270522	1.28377	0.0210725	1.84725	0.7271	703	2000	0.0328	0.0279	0.8524
mutT	b0099	STM0137	0.120785	1.30497	0.0925579	0.128506	1.13991	0.112734	0.120799	1.11704	0.108142	0.129277	1.11155	0.116304	0.119549	1.15811	0.103227	0.111853	1.95236	0.0572913	1.23699	1.2681	91.5	283.5	0.0809	0.1121	1.3846
yacG	b0101	STM0138	0.085516	NA	NA	0.0847359	0.838305	0.10108	0.0887633	0.708796	0.125231	0.0889617	0.50848	0.174956	0.0889617	0.50848	0.174956	0.0765894	2.62246	0.0292051	3.13049	3.3185	51	135	0.0204	0.0782	3.828
zapD	b0102	STM0139	0.0657738	1.21117	0.0543059	0.0681555	1.06223	0.0641626	0.0681932	0.926427	0.0736087	0.0693561	0.884121	0.0784464	0.0662015	0.899927	0.0735632	0.0627119	1.40149	0.0447466	2.15224	1.0254	216.3	524.7	0.0644	0.0652	1.0127
coaE	b0103	STM0140	0.0712262	1.51754	0.0469352	0.0754442	1.29681	0.0581769	0.0714315	1.25158	0.0570732	0.0749621	1.13084	0.0662888	0.0697161	1.15651	0.0602814	0.0659905	2.89837	0.0227681	1.71783	1.3963	177.6	440.4	0.0471	0.0682	1.4503
guaC	b0104	STM0141	0.0343066	1.13682	0.0301778	0.0336721	1.14927	0.0292987	0.0347978	1.04859	0.0331852	0.0336813	0.992053	0.0339512	0.0337603	0.991668	0.0340439	0.0299732	1.33664	0.0224242	1.6655	0.9667	288.6	752.4	0.028	0.0304	1.0833
hofC	b0106	STM0142	0.232634	1.56568	0.148583	0.239405	1.48666	0.161035	0.229219	1.58203	0.144889	0.242426	1.24258	0.195099	0.232484	1.30561	0.178065	0.227347	1.89141	0.1202	1.71461	2.1588	345.4	854.6	0.1167	0.2264	1.94
hofB	b0107	STM0143	0.445104	0.233133	1.90923	0.445157	0.259521	1.7153	0.450397	0.25409	1.77259	0.467495	0.235574	1.98449	0.465566	0.240264	1.93773	0.496842	0.1896	2.62047	2.41286	1.2528	394	890	2.6985	0.5176	0.1918
ppdD	b0108	STM0144	0.0656234	1.39814	0.0469363	0.0644317	1.27135	0.0506797	0.0688406	1.05029	0.0655447	0.06887	1.03159	0.0667608	0.0690431	1.03013	0.0670238	0.0630326	2.50701	0.0251425	4.23252	1.5047	118.6	313.4	0.0393	0.0651	1.655
nadC	b0109	STM0145	0.0843383	1.14465	0.0736801	0.0841551	1.07014	0.0786393	0.0861757	0.974325	0.0884465	0.0868935	0.918287	0.0946257	0.0860975	0.921692	0.0934124	0.0831191	1.15928	0.0716988	2.46013	1.1367	258.8	632.2	0.0771	0.0847	1.0977
ampD	b0110	STM0146	0.0606325	1.56323	0.0387866	0.0646007	1.39038	0.0464626	0.0605317	1.3586	0.0445546	0.0658496	1.3247	0.0497091	0.0611897	1.34254	0.0455774	0.0541311	1.50019	0.0360829	1.56654	1.3026	137.9	405.1	0.0348	0.054	1.5508
ampE	b0111	STM0147	0.0960146	1.36584	0.070297	0.0962378	1.22245	0.0787253	0.0967062	1.15873	0.083459	0.0977746	1.06407	0.0918875	0.0962195	1.07112	0.0898305	0.0874366	2.43951	0.0358419	2.15419	1.6859	238.6	613.4	0.0494	0.0879	1.781
aroP	b0112	STM0150	0.0451866	0.98036	0.0460919	0.0465985	0.9338	0.049902	0.0455082	0.870286	0.0522911	0.0473734	0.839547	0.0564273	0.0451583	0.848062	0.0532489	0.043951	1.01301	0.0433866	2.35707	0.9786	376.8	991.2	0.0418	0.0446	1.0671
pdhR	b0113	STM0151	0.0184133	0.9498	0.0193865	0.0199348	0.870418	0.0229026	0.0194204	0.720851	0.0269409	0.0190758	0.724477	0.0263304	0.0174259	0.730836	0.0238438	0.0156178	2.48604	0.00628219	2.22761	0.7251	215.1	546.9	0.0206	0.0168	0.8136
aceE	b0114	STM0152	0.0213292	0.366745	0.0581582	0.0209694	0.379018	0.0553257	0.0218674	0.329801	0.0663049	0.0216011	0.335162	0.0644497	0.0215627	0.335273	0.064314	0.0200306	0.386603	0.051812	1.72794	0.3185	648.6	2012.4	0.0544	0.0203	0.3726
aceF	b0115	STM0153	0.100133	0.186341	0.537363	0.100227	0.193041	0.519201	0.102622	0.179718	0.571018	0.107391	0.183582	0.584974	0.107028	0.184443	0.580278	0.107562	0.157454	0.683137	2.51924	0.3813	534.5	1253.5	0.6389	0.1087	0.1702
lpd	b0116	STM0154	0.00704678	0.386421	0.018236	0.00736707	0.412672	0.0178521	0.0074282	0.336165	0.0220969	0.00730572	0.340051	0.0214842	0.00687422	0.341251	0.0201442	0.00681533	0.368216	0.0185091	3.11008	0.3211	416.6	1005.4	0.0203	0.0071	0.3483
yacH	b0117	STM0157	0.23503	1.40798	0.166927	0.237646	1.24277	0.191223	0.233116	1.27037	0.183502	0.242929	1.08126	0.224671	0.237685	1.11038	0.214058	0.239077	1.37474	0.173908	2.03978	1.6578	408.8	989.2	0.1916	0.2474	1.2912
acnB	b0118	STM0158	0.0189954	0.564517	0.033649	0.018815	0.577802	0.0325631	0.0199748	0.481461	0.041488	0.0191381	0.477124	0.0401115	0.0190172	0.477495	0.039827	0.017906	0.576	0.0310867	3.45792	0.4897	740.7	1854.3	0.035	0.0184	0.5258
yacL	b0119	STM0160	0.0651489	1.12345	0.0579902	0.0646208	1.03211	0.0626104	0.0661886	0.946429	0.069935	0.0679609	1.00266	0.0677805	0.0679609	1.00266	0.0677805	0.0721422	0.610647	0.118141	1.65365	1.2978	95.8	252.2	0.0471	0.0659	1.3976
speD	b0120	STM0165	0.0163878	0.867164	0.0188982	0.016039	0.828078	0.019369	0.0170738	0.669133	0.0255164	0.0164005	0.742298	0.0220942	0.0164005	0.742298	0.0220942	0.0150575	0.928276	0.016221	1.23457	0.6112	169.4	622.6	0.0163	0.0147	0.8983
speE	b0121	STM0166	0.0276493	1.23455	0.0223963	0.0303423	1.07579	0.0282046	0.0289015	0.90207	0.0320391	0.0290447	0.870441	0.0333678	0.0261396	0.883868	0.0295741	0.0254276	1.68977	0.015048	1.75541	0.8533	211.6	646.4	0.0251	0.0269	1.0711
yacC	b0122	STM0167	0.0302598	1.07619	0.0281177	0.0289847	1.0444	0.0277524	0.032563	0.737227	0.0441696	0.0285597	0.706984	0.0403965	0.0285597	0.706984	0.0403965	0.0210226	0.945093	0.0222439	3.03089	0.7659	90.6	254.4	0.0223	0.0205	0.9151
cueO	b0123	STM0168	0.103313	1.03833	0.0994994	0.103695	0.969233	0.106987	0.103188	0.9365	0.110184	0.105611	0.863249	0.122342	0.103816	0.870972	0.119195	0.0897829	1.59177	0.0564043	1.78891	1.139	384.9	1163.1	0.0713	0.0896	1.2564
gcd	b0124	STM0169	0.0407128	1.03685	0.0392657	0.042478	0.972835	0.0436641	0.0413121	0.900779	0.0458626	0.0421381	0.843232	0.0499721	0.0398819	0.853436	0.0467309	0.0379973	1.41275	0.0268959	2.2995	0.8725	646.8	1741.2	0.0404	0.0391	0.9686
hpt	b0125	STM0170	0.0187794	0.7944	0.0236397	0.0184821	0.818473	0.0225812	0.0207902	0.594135	0.0349924	0.0210135	0.610321	0.0344303	0.0210135	0.610321	0.0344303	0.0196133	0.62054	0.0316069	7.56899	0.6904	171	363	0.0294	0.0199	0.6762
can	b0126	STM0171	0.0692208	0.728877	0.094969	0.0697143	0.713991	0.0976402	0.071058	0.627926	0.113163	0.0729232	0.623326	0.11699	0.0714111	0.628645	0.113595	0.061271	0.712678	0.0859729	1.95108	0.6919	172.2	487.8	0.0864	0.0614	0.7103
yadG	b0127	STM0172	0.0379947	1.09585	0.0346716	0.0380733	1.00877	0.0377425	0.0395928	0.847773	0.0467021	0.0391552	0.846701	0.0462444	0.0384676	0.849498	0.0452827	0.0273459	1.52096	0.0179794	2.28983	0.9135	253.8	670.2	0.0274	0.0283	1.0341
yadH	b0128	STM0173	0.0321253	1.12565	0.0285393	0.0314936	1.05459	0.0298635	0.0325859	0.953071	0.0341904	0.0320805	0.939508	0.034146	0.0320805	0.939508	0.034146	0.0282843	1.50023	0.0188533	3.37914	1.546	219.9	548.1	0.0165	0.0285	1.7287
yadI	b0129	STM0178	0.137327	NA	NA	0.140606	2.59874	0.0541053	0.138073	2.59062	0.0532971	0.140045	2.00608	0.0698101	0.135033	2.09271	0.0645253	0.125204	3.46017	0.0361844	1.50791	1.9317	111.7	326.3	0.0583	0.1258	2.1568
yadE	b0130	STM0179	0.121236	2.20089	0.0550851	0.124349	1.56717	0.0793464	0.124693	1.41924	0.0878586	0.130799	1.31766	0.0992658	0.126017	1.35846	0.0927649	0.116348	1.44972	0.0802555	2.76278	1.7711	325.1	895.9	0.059	0.1126	1.9074
panD	b0131	STM0180	0.0240205	1.00189	0.0239752	0.0234878	0.998505	0.023523	0.0236435	0.975551	0.0242361	0.0242393	1.00957	0.0240095	0.0242393	1.00957	0.0240095	0.0236974	0.74131	0.0319669	1.121	0.8481	93.4	284.6	0.0206	0.0221	1.0762
panC	b0133	STM0181	0.0816299	1.16245	0.0702221	0.0800345	1.10719	0.0722863	0.0825816	1.01867	0.0810681	0.0804008	0.94263	0.0852942	0.0807404	0.940533	0.0858454	0.0814436	1.44293	0.0564431	1.76583	1.1216	203.2	564.8	0.0686	0.0814	1.1867
panB	b0134	STM0182	0.108506	0.591618	0.183406	0.105027	0.602826	0.174224	0.109062	0.542343	0.201093	0.112963	0.549333	0.205637	0.112963	0.549333	0.205637	0.113889	0.499091	0.228193	3.16865	0.7487	231.5	524.5	0.2076	0.115	0.5543
yadV	b0140	STM0339	0.603663	1.37933	0.43765	0.601678	1.45494	0.41354	0.591385	1.54747	0.382161	0.622787	1.343	0.463729	0.610539	1.41941	0.430135	0.608523	1.64694	0.369487	1.90963	3.033	135.8	386.2	0.3052	0.635	2.0804
folK	b0142	STM0183	0.0508236	1.54998	0.0327899	0.0581108	1.36252	0.0426496	0.0534019	1.22742	0.0435075	0.0580389	1.09457	0.0530246	0.051014	1.14618	0.0445079	0.0492621	1.89386	0.0260114	3.13726	1.3807	123.6	296.4	0.0344	0.0497	1.4449
pcnB	b0143	STM0184	0.052784	1.21189	0.0435551	0.0517927	1.13175	0.0457635	0.0548729	0.954307	0.0575002	0.0529907	0.911804	0.0581163	0.0529907	0.911804	0.0581163	0.0491676	1.78052	0.0276141	3.14677	1.0195	378.5	983.5	0.0459	0.0501	1.0928
gluQ	b0144	STM0185	0.141938	1.75791	0.0807422	0.147067	1.59922	0.0919614	0.142388	1.61985	0.0879023	0.147146	1.29103	0.113976	0.140389	1.36901	0.102548	0.127866	1.58885	0.0804775	1.43642	50	247.2	646.8	0.002	0.1221	59.9622
dksA	b0145	STM0186	0.0100543	0.746842	0.0134625	0.0115273	0.718415	0.0160455	0.0108481	0.543107	0.0199742	0.0114216	0.563766	0.0202595	0.00988366	0.56963	0.017351	0.00582085	0.92729	0.00627727	2.25457	0.5441	119.1	333.9	0.0091	0.0061	0.6727
sfsA	b0146	STM0187	0.126212	1.3006	0.097041	0.127123	1.20699	0.105322	0.125153	1.16894	0.107065	0.129127	1.0455	0.123508	0.125333	1.06204	0.118012	0.119495	1.42652	0.0837667	1.71004	1.2565	191.8	510.2	0.0984	0.1195	1.2148
ligT	b0147	STM0188	0.164256	1.42556	0.115222	0.161898	1.31213	0.123386	0.163434	1.27069	0.128618	0.160702	1.16624	0.137795	0.160448	1.16754	0.137424	0.156756	2.20311	0.0711522	1.42666	1.717	151.5	376.5	0.097	0.1559	1.6069
hrpB	b0148	STM0189	0.108328	1.61898	0.0669115	0.110609	1.40724	0.0786002	0.109866	1.32212	0.0830981	0.112164	1.15898	0.0967779	0.108028	1.18942	0.0908241	0.0987304	1.42554	0.0692584	2.3128	1.5589	700.4	1726.6	0.0659	0.1021	1.5489
mrcB	b0149	STM0190	0.0354698	0.983561	0.0360626	0.0356178	0.913797	0.0389778	0.0365459	0.800183	0.0456719	0.036422	0.788439	0.0461951	0.0357854	0.791126	0.0452335	0.0324846	1.5654	0.0207516	2.71393	0.8424	637.7	1864.3	0.0334	0.0336	1.0035
fhuA	b0150	STM0191	0.266587	0.308104	0.865253	0.269755	0.320413	0.841896	0.274863	0.303433	0.905844	0.28834	0.276885	1.04137	0.286158	0.281925	1.01502	0.286987	0.268156	1.07023	2.89375	0.8682	508.1	1183.9	1.1215	0.2991	0.2667
fhuC	b0151	STM0192	0.0517768	0.897953	0.0576609	0.0521517	0.852843	0.0611503	0.0515199	0.835903	0.0616339	0.0521121	0.790525	0.065921	0.0510994	0.794354	0.0643282	0.0427051	1.29495	0.0329782	1.90492	0.9216	223.4	571.6	0.0449	0.044	0.9807
fhuD	b0152	STM0193	0.120678	1.22332	0.0986479	0.119921	1.16406	0.103019	0.123734	1.051	0.11773	0.125387	0.980431	0.12789	0.124818	0.983038	0.126972	0.112108	2.23851	0.0500817	3.14829	1.4059	244.2	643.8	0.0804	0.113	1.4062
fhuB	b0153	STM0194	0.069015	1.0482	0.0658416	0.0707586	1.00473	0.0704256	0.0701124	0.946899	0.0740442	0.0719477	0.876626	0.0820735	0.0694556	0.888845	0.0781414	0.0573849	2.15043	0.0266853	3.3108	1.4784	535.9	1429.1	0.0358	0.059	1.6495
hemL	b0154	STM0202	0.0148546	0.877038	0.0169372	0.0146666	0.866821	0.01692	0.0157064	0.715847	0.021941	0.0147732	0.70524	0.0209477	0.0147732	0.70524	0.0209477	0.0143676	0.920227	0.0156132	4.83365	0.7504	381.4	887.6	0.0186	0.0149	0.7978
clcA	b0155	STM0203	0.134276	0.998255	0.13451	0.133695	0.998157	0.133942	0.132348	0.997702	0.132653	0.13573	0.894722	0.151701	0.133963	0.901264	0.148639	0.12647	1.23838	0.102125	1.97916	1.3272	400.8	997.2	0.1043	0.1278	1.2252
erpA	b0156	STM0204	0.00382945	0.59661	0.00641869	0.00378351	0.58181	0.006503	0.00414786	0.445878	0.00930269	0.00350007	0.465231	0.00752331	0.00350007	0.465231	0.00752331	0.00405451	0.522211	0.00776412	2.94404	0.4225	94.3	247.7	0.0082	0.0041	0.4997
yadS	b0157	STM0205	0.0244715	0.962888	0.0254147	0.0264235	0.948148	0.0278685	0.02484	0.8817	0.0281729	0.025956	0.835176	0.0310785	0.0237803	0.843116	0.0282053	0.0213145	0.887999	0.0240028	2.89985	1.0184	200.5	420.5	0.0218	0.0219	1.0057
btuF	b0158	STM0206	0.123629	1.21647	0.101629	0.12553	1.12352	0.111729	0.125068	1.0451	0.119671	0.131955	0.998679	0.13213	0.127947	1.01846	0.125628	0.120347	1.07537	0.111913	2.70551	1.296	233.7	564.3	0.1027	0.1214	1.182
mtn	b0159	STM0207	0.0250447	1.62327	0.0154285	0.0242864	1.35665	0.0179017	0.0250126	1.24086	0.0201574	0.0241674	1.23816	0.0195189	0.0241674	1.23816	0.0195189	0.021542	1.69807	0.0126861	1.79008	1.4239	193.3	502.7	0.0136	0.0224	1.6508
dgt	b0160	STM0208	0.071652	1.15798	0.0618765	0.0763927	1.00944	0.0756781	0.0712234	0.988679	0.0720389	0.0757309	0.952929	0.0794717	0.0699541	0.974886	0.0717562	0.0653401	2.34572	0.027855	1.07024	0.9512	355	1160	0.0577	0.0657	1.1383
degP	b0161	STM0209	0.031787	0.774624	0.0410354	0.0312729	0.746435	0.0418964	0.0324725	0.665226	0.0488143	0.0321451	0.666107	0.0482582	0.0321451	0.666107	0.0482582	0.0303536	0.880448	0.0344752	2.14302	0.6482	352.9	1051.1	0.0401	0.0308	0.7679
cdaR	b0162	STM0210	0.0307346	1.19318	0.0257586	0.0322043	1.02144	0.0315285	0.0316705	0.908079	0.0348763	0.0345531	0.961045	0.0359537	0.0327417	0.968135	0.0338193	0.0223947	1.21628	0.0184124	2.12115	0.9897	308	847	0.0187	0.022	1.1768
yaeH	b0163	STM0211	0.0392755	1.63275	0.0240549	0.0383745	1.3193	0.029087	0.0417784	0.993825	0.042038	0.0394458	1.06522	0.0370308	0.0394458	1.06522	0.0370308	0.034997	1.50323	0.0232813	1.84684	1.1944	93.9	290.1	0.0237	0.036	1.5166
dapD	b0166	STM0213	0.0154961	0.974433	0.0159027	0.0153588	0.964644	0.0159217	0.016258	0.796702	0.0204066	0.0158149	0.792076	0.0199664	0.0156864	0.792658	0.0197896	0.0137322	0.954308	0.0143896	3.51065	0.7978	238.3	583.7	0.016	0.0141	0.8829
glnD	b0167	STM0214	0.0424058	1.71195	0.0247705	0.0443265	1.3298	0.0333331	0.0440329	1.15548	0.038108	0.044189	1.11417	0.0396608	0.0418517	1.12854	0.0370847	0.0361252	1.52762	0.023648	2.15546	1.2671	750.4	1919.6	0.0266	0.0374	1.4071
map	b0168	STM0215	0.0691879	0.727716	0.0950754	0.0704569	0.737932	0.0954789	0.0706348	0.652679	0.108223	0.0719483	0.607119	0.118508	0.0692659	0.617922	0.112095	0.0662051	0.802681	0.08248	1.91243	0.7081	197.5	594.5	0.0895	0.0667	0.7458
rpsB	b0169	STM0216	0.0140022	0.130016	0.107696	0.0138581	0.136501	0.101523	0.0141657	0.12693	0.111602	0.0128791	0.118504	0.108681	0.0128791	0.118504	0.108681	0.0137922	0.115684	0.119223	1.05916	0.1309	172.1	550.9	0.0916	0.013	0.1417
tsf	b0170	STM0217	0.0180291	0.346873	0.0519761	0.0177448	0.373145	0.0475547	0.0187425	0.315485	0.0594085	0.016883	0.300164	0.0562459	0.016883	0.300164	0.0562459	0.0179907	0.330477	0.0544388	2.2058	0.3093	253.1	595.9	0.0626	0.0189	0.3013
pyrH	b0171	STM0218	0.00741202	0.568457	0.0130388	0.00734068	0.571191	0.0128515	0.00770342	0.496653	0.0155107	0.00727716	0.502653	0.0144775	0.00727716	0.502653	0.0144775	0.00770471	0.523219	0.0147256	2.47803	0.4645	208.4	514.6	0.0151	0.0078	0.5178
frr	b0172	STM0219	0.0308161	0.606417	0.0508168	0.0298999	0.623422	0.047961	0.0324967	0.517021	0.0628537	0.0297305	0.498548	0.0596342	0.0301739	0.496448	0.0607795	0.0306079	0.585183	0.0523049	2.70143	0.5346	162.9	392.1	0.0592	0.0315	0.5315
dxr	b0173	STM0220	0.0721398	1.06289	0.0678716	0.0702805	1.0307	0.0681871	0.0740881	0.91917	0.0806032	0.0720324	0.866757	0.0831056	0.072972	0.861432	0.0847102	0.0670181	1.14015	0.0587803	2.45633	0.9836	320.9	816.1	0.0686	0.0679	0.9892
ispU	b0174	STM0221	0.0402524	0.452275	0.0889999	0.0459388	0.445155	0.103197	0.040359	0.44483	0.090729	0.0459304	0.416011	0.110406	0.0400668	0.43143	0.0928698	0.0377687	0.440598	0.0857215	1.15487	0.4338	188	568	0.0792	0.0372	0.4692
cdsA	b0175	STM0222	0.0217426	1.10177	0.0197341	0.0214543	1.08609	0.0197537	0.0230896	0.884986	0.0260904	0.0238254	0.898883	0.0265055	0.0238254	0.898883	0.0265055	0.0204519	0.780791	0.0261938	4.2582	0.9419	239.6	507.4	0.022	0.0206	0.9352
rseP	b0176	STM0223	0.0700325	0.631958	0.110818	0.0726514	0.613413	0.118438	0.0712489	0.56777	0.125489	0.0755988	0.54837	0.137861	0.0720432	0.559767	0.128702	0.0685717	0.59173	0.115883	2.21718	0.6618	386.4	963.6	0.1164	0.0695	0.5972
bamA	b0177	STM0224	0.063073	0.443048	0.142362	0.0622037	0.450859	0.137967	0.06536	0.387335	0.168743	0.066334	0.385735	0.171968	0.0660736	0.386173	0.171098	0.0644963	0.408396	0.157926	3.00463	0.4781	640.1	1654.9	0.1631	0.0655	0.402
skp	b0178	STM0225	0.0661836	0.584883	0.113157	0.0659934	0.577905	0.114194	0.0686061	0.500957	0.13695	0.070095	0.505214	0.138743	0.0696612	0.506567	0.137516	0.0645544	0.504009	0.128082	2.19323	0.5898	131	352	0.1169	0.0645	0.5515
lpxD	b0179	STM0226	0.0235405	0.620878	0.0379148	0.0233576	0.635972	0.0367275	0.0240449	0.535954	0.0448638	0.0236781	0.53123	0.0445722	0.0230711	0.533366	0.0432557	0.0216805	0.624822	0.0346988	2.80367	0.5287	284.3	738.7	0.0387	0.0223	0.5762
fabZ	b0180	STM0227	0.0029432	0.516094	0.00570284	0.00293002	0.516266	0.0056754	0.00308433	0.444751	0.00693496	0.002714	0.460838	0.00588926	0.002714	0.460838	0.00588926	0.00313205	0.432151	0.00724757	2.2581	0.4231	135.4	317.6	0.0067	0.0031	0.4645
lpxA	b0181	STM0228	0.0366637	0.678636	0.0540256	0.0360711	0.713628	0.050546	0.0381754	0.603157	0.0632926	0.0372667	0.590333	0.0631283	0.0372667	0.590333	0.0631283	0.0372268	0.593432	0.0627314	3.01001	0.6176	223.8	562.2	0.0576	0.0364	0.6316
lpxB	b0182	STM0229	0.033773	1.03016	0.0327843	0.0335776	0.946974	0.0354578	0.0345547	0.847094	0.040792	0.0335666	0.833901	0.0402525	0.0332884	0.834942	0.0398691	0.0271032	1.25248	0.0216396	1.90787	0.8893	330.4	815.6	0.0293	0.0281	0.959
rnhB	b0183	STM0230	0.0417099	1.30644	0.0319264	0.0410204	1.27633	0.0321393	0.0430707	1.10972	0.0388123	0.0415274	1.04962	0.0395641	0.0415274	1.04962	0.0395641	0.0377243	1.19463	0.0315782	3.63768	1.2063	179.2	414.8	0.0325	0.0403	1.2394
dnaE	b0184	STM0231	0.018836	0.661546	0.0284727	0.0194563	0.647182	0.030063	0.0195502	0.554588	0.0352518	0.0196112	0.56295	0.0348365	0.0187674	0.565757	0.0331723	0.0159651	0.748147	0.0213395	2.1185	0.5501	907.4	2572.6	0.0247	0.0162	0.6573
accA	b0185	STM0232	0.0125793	0.676824	0.0185858	0.0144955	0.686501	0.021115	0.0134886	0.545218	0.0247398	0.0148555	0.547753	0.0271207	0.0128774	0.554339	0.0232301	0.0136225	0.549617	0.0247854	3.74809	0.5494	291.4	665.6	0.024	0.0137	0.5702
ldcC	b0186	STM0234	0.180963	0.374318	0.483448	0.175317	0.409871	0.427736	0.178883	0.382287	0.467928	0.186594	0.3588	0.520051	0.185417	0.362324	0.511742	0.188805	0.338115	0.558404	2.56485	0.7068	579	1437	0.565	0.1929	0.3415
yaeR	b0187	STM0235	0.0834863	1.53555	0.0543689	0.0863656	1.27755	0.0676023	0.083823	1.22762	0.068281	0.0882813	1.26037	0.0700438	0.0846268	1.27606	0.066319	0.0784082	3.64579	0.0215065	1.5079	1.5159	97.2	289.8	0.0431	0.0769	1.7834
tilS	b0188	STM0236	0.169915	1.19039	0.142739	0.167313	1.14142	0.146583	0.16716	1.13403	0.147403	0.170678	1.00816	0.169297	0.169924	1.01077	0.168114	0.160052	1.37168	0.116683	2.07747	1.5366	374.8	894.2	0.12	0.1618	1.3483
rof	b0189	STM0237	0.109569	1.47503	0.0742827	0.106709	1.27374	0.0837764	0.117954	0.96443	0.122304	0.116117	0.937525	0.123855	0.116764	0.929294	0.125648	0.115483	1.45191	0.0795385	3.66452	1.2244	74.5	177.5	0.1116	0.1217	1.0908
yaeQ	b0190	STM0239	0.0771997	1.00676	0.0766812	0.0779493	0.935839	0.0832935	0.0788216	0.839083	0.0939378	0.0802631	0.797592	0.100632	0.0779924	0.80577	0.0967924	0.0664396	1.52241	0.0436411	2.28935	0.9994	135	408	0.0589	0.067	1.1375
arfB	b0191	STM0240	0.124111	1.3968	0.088854	0.135702	1.25759	0.107906	0.122991	1.27496	0.0964668	0.136144	1.31751	0.103334	0.123011	1.36173	0.0903348	0.112708	2.73817	0.0411616	0.98904	1.3684	100.3	304.7	0.0755	0.1131	1.4981
proS	b0194	STM0242	0.0295342	0.839511	0.0351802	0.0290897	0.818391	0.035545	0.0307195	0.689938	0.044525	0.0300649	0.689997	0.0435724	0.0300004	0.690251	0.0434629	0.0277765	0.807947	0.0343791	2.77011	0.7149	456.9	1184.1	0.0356	0.0279	0.7835
tsaA	b0195	STM0243	0.0769256	0.794198	0.0968595	0.081825	0.75135	0.108904	0.0779861	0.721987	0.108016	0.0846309	0.685845	0.123397	0.0792794	0.703787	0.112647	0.0690942	0.73307	0.0942533	2.07543	0.8548	201.1	503.9	0.0826	0.0684	0.8276
rcsF	b0196	STM0244	0.0407533	0.929473	0.0438456	0.0419096	0.923795	0.0453667	0.0416763	0.832488	0.0500624	0.0422718	0.792997	0.0533064	0.0406233	0.798648	0.0508651	0.0425022	0.865228	0.0491225	2.23368	0.7888	118.4	283.6	0.0553	0.0436	0.7882
metQ	b0197	STM0245	0.0177203	0.893414	0.0198343	0.017448	0.861043	0.0202638	0.0181802	0.759411	0.0239398	0.0174598	0.778477	0.0224281	0.0174598	0.778477	0.0224281	0.0175435	0.786652	0.0223014	1.32071	0.7018	208.6	598.4	0.0201	0.0172	0.8558
metI	b0198	STM0246	0.0365909	1.15471	0.0316886	0.0381386	1.1382	0.0335078	0.037318	1.03931	0.0359066	0.0393353	0.988693	0.0397852	0.037177	1.0036	0.0370437	0.0333927	1.0703	0.0311993	4.19105	1.5596	198.7	437.3	0.0213	0.0338	1.5893
metN	b0199	STM0247	0.0289271	0.968907	0.0298554	0.0312656	0.906037	0.0345081	0.0300724	0.788557	0.0381361	0.0299506	0.749008	0.039987	0.0274008	0.760167	0.0360458	0.0246515	1.17754	0.0209346	2.1537	0.7535	274	755	0.03	0.0262	0.8712
gmhB	b0200	STM0248	0.0371041	1.14643	0.032365	0.0409707	1.06449	0.0384885	0.0395649	0.857611	0.0461339	0.0416123	0.807301	0.051545	0.0374857	0.827499	0.0453	0.0389931	0.962417	0.0405158	4.04729	0.9716	170.8	384.2	0.0403	0.0389	0.9648
dkgB	b0207	STM0255	0.0406832	1.28946	0.0315505	0.0397958	1.24831	0.0318798	0.041973	1.06073	0.0395697	0.0403737	1.02506	0.0393866	0.0403737	1.02506	0.0393866	0.0417958	1.16735	0.035804	2.50988	0.9908	223.3	577.7	0.039	0.042	1.076
yafC	b0208	STM0256	0.062115	2.47929	0.0250535	0.0665563	1.56813	0.0424431	0.06337	1.44066	0.0439868	0.0683708	1.41332	0.0483758	0.0632102	1.44846	0.0436395	0.0521482	1.76161	0.0296026	2.1058	1.7073	256.5	655.5	0.0271	0.0513	1.892
yafD	b0209	STM0258	0.0164233	1.35566	0.0121147	0.0214778	1.10015	0.0195226	0.0169191	1.00507	0.0168338	0.0207736	0.991589	0.0209498	0.0158958	1.01939	0.0155935	0.013869	1.36814	0.0101371	1.85956	0.9654	224.3	552.7	0.0136	0.0147	1.0786
mltD	b0211	STM0260	0.0489482	0.728206	0.0672175	0.0503215	0.703761	0.0715037	0.0514251	0.592588	0.0867806	0.0533018	0.590458	0.0902719	0.051477	0.596843	0.0862488	0.0452271	0.668877	0.0676166	2.72913	0.633	368.4	987.6	0.0689	0.0452	0.6555
gloB	b0212	STM0261	0.128718	1.10174	0.116831	0.133695	1.00685	0.132785	0.127402	1.02653	0.124109	0.133712	0.886346	0.150857	0.126741	0.910496	0.139199	0.118031	2.61843	0.045077	1.29038	1.0905	174.8	578.2	0.1036	0.1208	1.1661
yafS	b0213	STM0262	0.0831286	1.29502	0.0641909	0.083445	1.14069	0.0731531	0.0853025	1.02931	0.0828737	0.0864552	0.998067	0.0866226	0.0854653	1.00232	0.0852673	0.0773087	1.21675	0.0635373	2.18092	1.1147	200.3	519.7	0.0676	0.0768	1.1361
rnhA	b0214	STM0263	0.0339786	1.10517	0.0307452	0.0348427	0.994561	0.0350332	0.0342452	0.918705	0.0372755	0.03518	0.940166	0.0374189	0.0338447	0.945828	0.0357831	0.0316019	1.42568	0.0221663	1.27072	0.8077	111.6	353.4	0.0318	0.0324	1.0194
dnaQ	b0215	STM0264	0.039233	1.2109	0.0324	0.041877	1.05838	0.0395672	0.0401918	0.943015	0.0426205	0.0422716	0.932657	0.0453238	0.0390621	0.946296	0.041279	0.0343673	1.51103	0.0227443	1.64081	0.9654	186.4	542.6	0.0296	0.0343	1.1589
yafV	b0219	STM0308	0.119374	3.69404	0.0323153	0.118979	2.04142	0.0582828	0.119295	1.95343	0.0610693	0.122006	1.78317	0.068421	0.12048	1.79101	0.0672692	0.11096	2.35905	0.0470357	2.05877	2.1898	207.6	554.4	0.0468	0.1114	2.3815
fadE	b0221	STM0309	0.0283416	0.824031	0.0343939	0.0295666	0.787328	0.0375531	0.0290541	0.703278	0.0413124	0.0303667	0.700501	0.0433499	0.028776	0.706528	0.0407288	0.0247455	0.933433	0.0265102	2.4672	0.7266	656.1	1785.9	0.03	0.025	0.8333
gmhA	b0222	STM0310	0.0114094	0.776162	0.0146998	0.0134037	0.753015	0.0178	0.0121611	0.592213	0.0205351	0.0136023	0.610129	0.0222942	0.0115365	0.619321	0.0186276	0.0114874	0.928943	0.012366	2.58365	0.5796	158.1	417.9	0.0181	0.0121	0.6716
yafJ	b0223	STM0311	0.035947	1.05584	0.034046	0.0371445	1.0081	0.036846	0.0367876	0.899812	0.0408836	0.0375338	0.872986	0.0429947	0.0359079	0.879078	0.0408472	0.0346689	1.13694	0.0304933	1.83993	0.7649	196.9	568.1	0.0391	0.0348	0.8904
yafK	b0224	STM0312	0.0514372	1.32494	0.0388223	0.0526239	1.17868	0.0446464	0.0549206	0.917519	0.0598577	0.0550114	0.893396	0.0615756	0.053142	0.905481	0.0586893	0.0474958	1.96501	0.0241708	2.57233	0.9071	188.4	549.6	0.0463	0.0483	1.0436
yafQ	b0225	STM3516	0.157328	2.81999	0.0557904	0.160761	1.82039	0.0883116	0.157456	1.81465	0.0867694	0.166623	1.659	0.100436	0.160724	1.73574	0.0925968	0.136967	3	0.0456558	2.35011	2.3926	60	189	0.0512	0.1459	2.8507
dinJ	b0226	STM3517	0.0966576	2.08623	0.0463312	0.109076	1.36584	0.0798599	0.106907	1.11211	0.0961298	0.119304	1.04104	0.1146	0.107547	1.1142	0.0965237	0.101342	3.08635	0.0328355	3.90953	1.4517	77.6	180.4	0.0769	0.105	1.365
dinB	b0231	STM0313	0.0545569	2.85057	0.019139	0.0602869	1.6773	0.0359428	0.0558519	1.53839	0.0363055	0.0614424	1.47592	0.0416299	0.0552742	1.51277	0.0365385	0.0504323	1.47676	0.0341506	1.8556	1.5559	293.8	759.2	0.0288	0.0498	1.7305
yafP	b0234	STM3653	0.706471	0.916704	0.770664	0.69439	0.998021	0.695767	0.669775	1.13542	0.589889	0.717196	0.923216	0.776845	0.697241	0.986186	0.707008	0.76106	0.778406	0.977715	1.65756	2.5655	87.5	263.5	0.9894	0.8529	0.862
pepD	b0237	STM0316	0.0444739	1.1324	0.0392742	0.0436585	1.03801	0.0420599	0.0457266	0.904007	0.0505822	0.0451957	0.896797	0.0503967	0.0451957	0.896797	0.0503967	0.0431771	1.22967	0.0351128	2.37235	0.9375	406.4	1048.6	0.0439	0.0441	1.0051
gpt	b0238	STM0317	0.00870012	0.989759	0.00879015	0.0085635	0.943729	0.0090741	0.00921922	0.757207	0.0121753	0.00998369	0.788256	0.0126656	0.00998369	0.788256	0.0126656	0.00929119	0.835274	0.0111235	3.91295	0.773	142.1	313.9	0.0119	0.0096	0.8053
frsA	b0239	STM0318	0.0696814	1.38331	0.0503728	0.070259	1.18472	0.0593041	0.0689374	1.18562	0.0581448	0.0699756	1.12416	0.0622471	0.0684729	1.1313	0.0605257	0.0557761	2.14261	0.0260319	1.26533	1.1853	307.8	934.2	0.0403	0.0573	1.4203
phoE	b0241	STM0320	0.0666327	2.34961	0.028359	0.0679752	1.53168	0.0443795	0.0697404	1.28023	0.054475	0.0714992	1.28239	0.0557546	0.0695093	1.2951	0.0536708	0.0668318	2.09416	0.0319135	2.55708	2.0192	275.7	771.3	0.0276	0.0656	2.3723
proB	b0242	STM0321	0.0185769	1.33982	0.0138652	0.0213273	1.1621	0.0183523	0.0190018	1.05007	0.0180958	0.0205755	1.01689	0.0202337	0.0176874	1.03213	0.0171367	0.0148894	1.36269	0.0109265	2.41482	1.1125	320.3	780.7	0.0127	0.0157	1.2364
proA	b0243	STM0322	0.082828	1.2775	0.064836	0.0834938	1.18992	0.0701677	0.0833541	1.11169	0.0749794	0.0841417	1.01388	0.0829899	0.0819923	1.02271	0.080172	0.080931	1.62735	0.0497317	1.98786	1.2001	342.5	893.5	0.0664	0.0817	1.2306
yagF	b0269	STM3531	0.590348	0.672935	0.877273	0.577929	0.720028	0.802647	0.563206	0.776607	0.725213	0.587025	0.710095	0.826685	0.580597	0.726341	0.799344	0.640232	0.562365	1.13846	1.42956	2.0048	416.1	966.9	1.0416	0.6764	0.6494
ykgM	b0296	STM0469	0.162187	NA	NA	0.15994	2.35483	0.0679203	0.163074	2.15968	0.0755086	0.168718	2.03463	0.0829231	0.16728	2.04935	0.0816262	0.152395	2.38754	0.0638292	2.87564	2.9707	69.2	188.8	0.0461	0.1511	3.28
rclC	b0301	STM0566	0.105237	2.53851	0.0414561	0.109894	1.63096	0.0673801	0.105667	1.59098	0.0664167	0.112058	1.50131	0.0746403	0.106411	1.53534	0.069308	0.102307	1.87841	0.0544645	1.70366	2.3697	158.7	393.3	0.0396	0.0992	2.502
rclB	b0303	STM0565	0.404667	1.82982	0.221151	0.404898	0.209185	1.9356	0.394033	0.247349	1.59302	0.40872	0.141157	2.89549	0.399091	0.165383	2.41313	0.420637	1.69229	0.248561	0.66217	3.6027	67.4	166.6	0.1365	0.4254	3.1162
rclA	b0304	STM0564	0.290847	0.69037	0.421292	0.284638	0.73328	0.38817	0.28399	0.728614	0.389767	0.29809	0.63261	0.471206	0.295187	0.642134	0.459697	0.295644	0.69666	0.424373	2.05125	1.1989	323.2	903.8	0.4673	0.3073	0.6577
rclR	b0305	STM0563	0.345983	0.675897	0.511887	0.338606	0.720498	0.469961	0.342211	0.696508	0.491323	0.349742	0.645997	0.541399	0.348999	0.647186	0.539256	0.352157	0.658864	0.534491	1.91858	1.3351	236.4	582.6	0.5643	0.3639	0.6449
ykgH	b0310	STM2208	0.650576	0.848049	0.767145	0.63721	0.947397	0.67259	0.617797	1.06139	0.582062	0.655715	0.98449	0.666045	0.644403	1.01492	0.634932	0.676247	0.848286	0.797192	1.43247	2.5033	98.5	336.5	0.6664	0.7495	1.1247
yahN	b0328	STM0365	0.10002	1.44286	0.0693205	0.100522	1.38939	0.07235	0.0990138	1.37611	0.0719518	0.102167	1.44994	0.0704627	0.0998202	1.45803	0.0684621	0.0833197	1.30942	0.063631	1.40187	1.826	189.6	440.4	0.045	0.0824	1.831
yahO	b0329	STM0366	0.181437	1.67363	0.108409	0.187487	1.57326	0.119171	0.179073	1.61526	0.110863	0.190774	1.38997	0.137251	0.182128	1.42673	0.127655	0.189274	1.23093	0.153765	1.41877	19.9122	72.2	200.8	0.0072	0.1761	24.6147
prpR	b0330	STM0367	0.675371	0.980358	0.688903	0.673311	1.02916	0.654231	0.656089	1.10175	0.595495	0.691667	1.03169	0.670418	0.682329	1.05387	0.64745	0.699663	0.913007	0.766328	1.42977	2.3744	306.9	797.1	0.7014	0.7077	1.009
prpB	b0331	STM0368	0.0462547	1.09555	0.0422204	0.0449135	1.03947	0.0432079	0.047505	0.919206	0.0516804	0.0469739	0.903969	0.0519641	0.0474174	0.901081	0.0526227	0.0447024	1.29846	0.0344272	3.28702	1.1269	239.1	627.9	0.0362	0.0451	1.2435
prpC	b0333	STM0369	0.0250219	0.958939	0.0260933	0.0241503	0.918992	0.0262791	0.0259797	0.764278	0.0339925	0.0250095	0.76498	0.032693	0.0252056	0.763788	0.0330008	0.0227927	1.11492	0.0204433	3.09826	0.7654	302.9	864.1	0.0249	0.0229	0.9179
prpD	b0334	STM0370	0.0305391	1.00064	0.0305197	0.0300231	0.963357	0.0311651	0.0311008	0.86394	0.0359988	0.0299668	0.838545	0.0357367	0.0299668	0.838545	0.0357367	0.0288083	1.54662	0.0186266	2.29616	0.8383	362.6	1068.4	0.0287	0.0292	1.0168
prpE	b0335	STM0371	0.0631086	0.701671	0.0899405	0.0650821	0.688927	0.0944687	0.0630602	0.6617	0.0953004	0.0661503	0.620247	0.106652	0.0630344	0.631356	0.0998396	0.0579689	0.847882	0.0683691	2.07002	0.7372	447.8	1358.2	0.071	0.0579	0.8154
codB	b0336	STM3333	0.114559	1.14004	0.100487	0.115015	1.08914	0.105602	0.113851	1.071	0.106303	0.114663	1.01987	0.112429	0.112549	1.02839	0.109442	0.10607	1.35555	0.0782487	1.30164	1.5064	343.9	886.1	0.0684	0.1045	1.5269
codA	b0337	STM3334	0.115558	1.56319	0.073924	0.115494	1.31154	0.0880595	0.115674	1.22351	0.0945429	0.120649	1.16245	0.103789	0.117537	1.1839	0.0992798	0.11194	2.55233	0.0438578	2.40249	1.4584	333	894	0.0763	0.1134	1.4866
mhpA	b0347	STM1546	0.689114	0.712689	0.966921	0.676197	0.770648	0.877439	0.655269	0.85221	0.768906	0.684746	0.789399	0.867426	0.678609	0.80344	0.84463	0.70781	0.674577	1.04926	1.17448	2.1677	314.2	837.8	1.0414	0.7305	0.7015
mhpD	b0350	STM1105	0.682244	0.649869	1.04982	0.65495	0.757057	0.865126	0.65148	0.768059	0.848217	0.674581	0.680337	0.991539	0.671406	0.686605	0.977864	0.743492	0.568655	1.30746	2.03764	2.2059	126	288	1.2352	0.7805	0.6319
mhpT	b0353	STM2179	0.914147	1.11916	0.816814	0.909213	1.22596	0.741634	0.898691	1.26784	0.708839	0.931927	1.09685	0.849638	0.92573	1.1144	0.830697	1.04659	0.902019	1.16028	2.10239	3.351	240.2	539.8	1.1042	1.1504	1.0418
yaiL	b0354	STM4192	0.0776143	1.67059	0.0464593	0.0859004	1.21468	0.0707188	0.0802017	1.07848	0.0743658	0.0887964	1.11599	0.0795673	0.0799974	1.15764	0.0691041	0.0762114	1.7206	0.0442934	1.67984	1.2509	133.3	403.7	0.0535	0.0773	1.4459
frmA	b0356	STM1627	0.137786	1.52621	0.0902801	0.139485	1.414	0.0986458	0.137898	1.37419	0.100349	0.137146	1.21874	0.112532	0.1337	1.23812	0.107986	0.126965	1.5145	0.0838333	0.88934	2.1562	285.7	818.3	0.0514	0.1244	2.4213
frmR	b0357	STM1628	0.363843	0.942898	0.385878	0.379343	0.950144	0.399248	0.346194	1.12821	0.306854	0.382126	1.08704	0.351529	0.357217	1.1638	0.30694	0.346293	1.11272	0.311212	1.01953	1.7918	68.5	195.5	0.2667	0.3485	1.3068
hemB	b0369	STM0372	0.0360551	1.45795	0.02473	0.0395961	1.28657	0.0307765	0.037419	1.14504	0.0326793	0.0388375	1.06763	0.0363772	0.0352784	1.08793	0.032427	0.0288759	1.29075	0.0223715	2.12409	1.2354	269.3	702.7	0.0207	0.0292	1.4101
yaiV	b0375	STM0374	0.192961	1.81422	0.10636	0.196865	1.62376	0.121241	0.196784	1.45857	0.134916	0.20774	1.29493	0.160426	0.199997	1.33288	0.150049	0.192606	1.3101	0.147016	2.80656	2.0237	161.9	459.1	0.0972	0.1971	2.029
ampH	b0376	STM0375	0.0558285	1.59333	0.0350389	0.0567075	1.4575	0.0389072	0.0571735	1.37061	0.0417141	0.0560524	1.2484	0.0448996	0.0553333	1.25226	0.0441866	0.0479773	1.54873	0.0309784	1.8353	1.3686	296.9	828.1	0.0294	0.047	1.5977
sbmA	b0377	STM0376	0.0479561	1.28971	0.0371837	0.0489881	1.16791	0.0419452	0.0493174	1.02187	0.0482618	0.0499365	0.98243	0.0508295	0.0481334	0.993011	0.0484722	0.0444673	1.84398	0.0241148	2.65092	1.1999	337.6	880.4	0.0343	0.0454	1.3248
yaiW	b0378	STM0377	0.3301	0.143197	2.30521	0.347085	0.143313	2.42187	0.357721	0.136669	2.61743	0.382342	0.120272	3.17899	0.378939	0.1263	3.00031	0.365345	0.118681	3.07838	3.79986	0.915	306.6	701.4	3.4589	0.3891	0.1125
yaiY	b0379	STM0378	0.101936	2.32066	0.0439252	0.100087	1.86296	0.0537244	0.107281	1.59383	0.0673105	0.109247	1.55391	0.0703043	0.110377	1.54341	0.0715147	0.105098	1.12752	0.0932111	5.00516	2.261	102.3	203.7	0.0467	0.0964	2.0627
yaiZ	b0380	STM0379	0.0913479	0.918725	0.099429	0.0984892	0.913602	0.107803	0.0943164	0.817812	0.115328	0.104319	0.789823	0.132079	0.0961368	0.819085	0.117371	0.0933367	0.649244	0.143762	2.8	0.9807	63.1	143.9	0.1046	0.0906	0.8661
ddlA	b0381	STM0380	0.0646248	2.37437	0.0272177	0.0660724	1.58065	0.0418008	0.066332	1.39941	0.0474	0.0677321	1.33734	0.0506467	0.0652251	1.35624	0.0480927	0.0598096	1.62697	0.0367613	2.48621	1.6959	312.4	779.6	0.0335	0.061	1.8237
iraP	b0382	STM0383	0.100927	0.85649	0.117838	0.113142	0.761374	0.148603	0.100968	0.792712	0.12737	0.112681	0.693117	0.162572	0.100112	0.739052	0.135459	0.0927042	1.04458	0.0887476	0.99359	0.8786	58.4	199.6	0.0981	0.0951	0.9694
psiF	b0384	STM0384	0.0482664	1.38723	0.0347933	0.0479182	1.13412	0.0422514	0.0511394	0.924598	0.0553099	0.0502043	0.940029	0.0534072	0.0502043	0.940029	0.0534072	0.0490621	1.3342	0.0367728	2.38602	0.9144	85.3	232.7	0.0502	0.0501	0.9994
yaiC	b0385	STM0385	0.153705	1.50846	0.101895	0.155882	1.33703	0.116589	0.153088	1.32483	0.115553	0.158647	1.38726	0.11436	0.154539	1.40624	0.109895	0.143642	1.92191	0.0747391	1.46143	1.4862	298.9	808.1	0.099	0.1433	1.4472
proC	b0386	STM0386	0.031177	1.04626	0.0297985	0.0324351	0.995557	0.0325798	0.0307809	0.988058	0.0311529	0.0328632	0.961112	0.0341929	0.0311504	0.967979	0.0321808	0.0280671	0.99536	0.028198	1.52112	0.9777	233.2	573.8	0.0268	0.0284	1.058
yaiI	b0387	STM0387	0.0680675	2.8304	0.0240487	0.0735323	1.77093	0.0415219	0.0679238	1.74639	0.0388937	0.0735557	1.85055	0.0397481	0.0671954	1.90248	0.0353199	0.0637833	2.26932	0.0281068	1.7518	1.8968	124.7	325.3	0.0308	0.0651	2.1119
aroL	b0388	STM0388	0.176565	1.61823	0.10911	0.17543	1.44089	0.121751	0.175825	1.38818	0.126659	0.178984	1.34387	0.133185	0.176398	1.35741	0.129952	0.17127	2.91916	0.058671	1.71959	1.9846	145.9	361.1	0.0942	0.1756	1.8644
yaiA	b0389	STM0389	0.0496306	NA	NA	0.0603225	0.73984	0.0815346	0.0491521	0.869927	0.0565013	0.0586379	0.473654	0.123799	0.0478235	0.576499	0.0829549	0.0412991	2.75683	0.0149806	0.9802	7.1915	46.3	142.7	0.0046	0.0439	9.6543
aroM	b0390	STM0390	0.13733	2.58286	0.0531696	0.139603	1.6985	0.082192	0.138465	1.60991	0.086008	0.138642	1.53625	0.0902472	0.133893	1.56623	0.0854875	0.127288	2.63711	0.0482682	1.13043	2.3535	179.7	495.3	0.0493	0.1279	2.5936
yaiE	b0391	STM0391	0.0833655	1.9115	0.0436126	0.0826888	1.47802	0.0559455	0.0850029	1.35221	0.0628624	0.0878767	1.3863	0.0633892	0.0878767	1.3863	0.0633892	0.0838185	1.72073	0.048711	2.33667	1.5657	75.8	206.2	0.0486	0.0833	1.7151
rdgC	b0393	STM0392	0.0420914	1.12983	0.0372544	0.0412393	1.0141	0.0406658	0.0439518	0.832328	0.0528059	0.0432571	0.855142	0.0505847	0.0432571	0.855142	0.0505847	0.0416492	1.06702	0.0390332	2.46899	0.8875	210.3	581.7	0.0418	0.0417	0.9986
mak	b0394	STM0393	0.0740124	1.36484	0.0542278	0.0767762	1.28424	0.0597834	0.0757923	1.1612	0.0652705	0.0761961	1.01932	0.0747517	0.0721269	1.04698	0.0688906	0.0713597	2.48343	0.0287344	2.61168	1.2107	258.2	647.8	0.0599	0.0737	1.2313
araJ	b0396	STM0394	0.0849104	1.54128	0.0550908	0.0905213	1.32828	0.0681491	0.0862331	1.27136	0.0678275	0.0924969	1.13179	0.0817262	0.0857276	1.18246	0.0724995	0.0829788	2.36731	0.0350519	2.73937	1.7095	343.5	817.5	0.0493	0.0849	1.7238
sbcC	b0397	STM0395	0.337473	0.576216	0.585671	0.334603	0.601885	0.555925	0.339187	0.573355	0.591583	0.349196	0.527175	0.662391	0.346972	0.53289	0.651115	0.336597	0.617063	0.545483	2.14097	1.2499	758.9	2124.1	0.5964	0.3536	0.593
sbcD	b0398	STM0396	0.111801	1.68686	0.0662777	0.111803	1.39464	0.0801658	0.113023	1.29083	0.0875583	0.114544	1.19167	0.0961204	0.112753	1.20214	0.093794	0.100903	1.4687	0.068702	2.13055	1.53	332.5	867.5	0.0656	0.1031	1.5716
phoB	b0399	STM0397	0.0323771	1.51577	0.0213602	0.0328488	1.25905	0.0260901	0.032284	1.19781	0.0269525	0.0334993	1.22759	0.0272886	0.0324659	1.23345	0.0263213	0.0260336	2.1389	0.0121715	1.63754	1.2562	165.5	473.5	0.0167	0.0258	1.5433
phoR	b0400	STM0398	0.0519284	1.40881	0.0368599	0.0548327	1.17789	0.0465515	0.0538603	1.03731	0.0519228	0.0558094	0.999041	0.055863	0.052484	1.01461	0.0517284	0.0488779	2.07346	0.0235731	2.20266	1.1462	350.2	942.8	0.0386	0.0494	1.2778
brnQ	b0401	STM0399	0.0302766	0.887356	0.03412	0.0308148	0.853507	0.0361038	0.029763	0.85469	0.0348232	0.0312593	0.8311	0.0376119	0.0302273	0.834928	0.0362035	0.0275616	0.86497	0.0318643	1.98042	0.9426	385.5	931.5	0.0277	0.0279	1.006
proY	b0402	STM0400	0.0242287	0.817793	0.0296269	0.0281913	0.795054	0.0354584	0.0250221	0.695421	0.0359812	0.0291115	0.680901	0.0427544	0.0247849	0.698999	0.0354577	0.0223686	0.863369	0.0259085	3.17089	0.7587	360.1	1001.9	0.0254	0.0227	0.8934
malZ	b0403	STM0401	0.110348	1.14986	0.0959658	0.110627	1.05495	0.104865	0.110097	1.02568	0.10734	0.113284	0.964582	0.117444	0.111668	0.970899	0.115015	0.109482	1.18997	0.0920044	1.8369	1.1552	464.9	1320.1	0.0932	0.1089	1.1692
acpH	b0404	STM0403	0.0842339	2.16463	0.0389137	0.0833299	1.56218	0.0533421	0.0869846	1.36133	0.0638969	0.0855658	1.26771	0.0674964	0.0855658	1.26771	0.0674964	0.0721701	1.61031	0.0448176	2.97904	1.7519	163.9	415.1	0.0395	0.074	1.8753
queA	b0405	STM0404	0.0373156	0.750466	0.0497232	0.0393662	0.719217	0.0547348	0.038853	0.621701	0.0624947	0.0399452	0.599986	0.0665769	0.0375072	0.608771	0.0616113	0.0331796	0.815932	0.0406646	2.55439	0.6577	296.8	759.2	0.049	0.0339	0.6932
tgt	b0406	STM0405	0.0133825	0.671955	0.0199158	0.0131943	0.663647	0.0198815	0.0141485	0.53341	0.0265247	0.0129742	0.542814	0.0239018	0.0129742	0.542814	0.0239018	0.0116413	0.919263	0.0126637	2.29214	0.5054	297.8	827.2	0.0205	0.0123	0.6022
yajC	b0407	STM0406	0.00813731	0.365926	0.0222376	0.00800371	0.395001	0.0202625	0.00889465	0.299037	0.0297443	0.00842151	0.302845	0.027808	0.00842151	0.302845	0.027808	0.00863583	0.323621	0.026685	6.29845	0.3003	99	231	0.0286	0.0089	0.3127
secD	b0408	STM0407	0.0278703	0.677375	0.0411446	0.0284149	0.67374	0.0421749	0.0288096	0.580825	0.0496011	0.0292031	0.576678	0.0506403	0.0280634	0.580228	0.0483663	0.0261169	0.744541	0.0350778	2.72774	0.5991	495	1317	0.0408	0.0269	0.6595
secF	b0409	STM0408	0.0268889	0.647834	0.0415058	0.0278715	0.644864	0.0432207	0.0266092	0.631489	0.0421372	0.0275443	0.612684	0.0449567	0.026124	0.61725	0.0423232	0.0239983	0.754109	0.0318234	1.42976	0.5994	238.9	673.1	0.0351	0.0244	0.6941
yajD	b0410	STM0411	0.0185897	1.86832	0.00994993	0.0183713	1.32966	0.0138165	0.019831	1.02366	0.0193726	0.0168683	1.05812	0.0159417	0.0168683	1.05812	0.0159417	0.0159267	1.16383	0.0136847	1.57865	1.0471	76.7	268.3	0.0101	0.0153	1.517
tsx	b0411	STM0413	0.238466	0.131257	1.81679	0.232472	0.162807	1.4279	0.24276	0.146962	1.65186	0.254842	0.128413	1.98454	0.253963	0.130379	1.94789	0.27666	0.101976	2.71299	3.95147	0.6708	280.8	493.2	2.9547	0.2942	0.0996
yajI	b0412	STM0414	0.358295	0.240928	1.48715	0.371822	0.252826	1.47066	0.377551	0.242432	1.55735	0.404112	0.219172	1.84381	0.402714	0.222729	1.80809	0.375693	0.223534	1.68069	3.03961	1.0492	126	336	1.836	0.3993	0.2175
nrdR	b0413	STM0415	0.023597	1.28034	0.0184303	0.0257992	1.15727	0.0222933	0.0252556	0.932768	0.027076	0.0246204	0.894828	0.0275141	0.0224438	0.904862	0.0248036	0.021533	1.56353	0.0137721	2.36223	0.9946	124.6	322.4	0.0168	0.0192	1.1402
ribD	b0414	STM0416	0.0709313	1.47598	0.0480571	0.0705163	1.30423	0.0540673	0.0712729	1.22333	0.0582615	0.0704479	1.12444	0.0626518	0.0695292	1.1284	0.0616176	0.0652319	1.29041	0.0505512	2.20335	1.3158	315.6	782.4	0.0482	0.0657	1.3629
ribE	b0415	STM0417	0.052148	0.671288	0.0776835	0.0514128	0.705947	0.0728282	0.0526251	0.658651	0.0798983	0.0541536	0.65277	0.0829597	0.0541536	0.65277	0.0829597	0.0539419	0.522515	0.103235	2.0877	0.7009	142.1	325.9	0.0814	0.0528	0.6484
nusB	b0416	STM0418	0.0128911	0.644817	0.0199919	0.0127583	0.626872	0.0203523	0.0134784	0.5347	0.0252074	0.0117892	0.536485	0.0219749	0.0117892	0.536485	0.0219749	0.0138823	0.52701	0.0263417	2.046	0.5083	117.9	299.1	0.0245	0.0138	0.564
thiL	b0417	STM0419	0.0788299	0.952074	0.0827981	0.0804135	0.920639	0.0873453	0.080571	0.841127	0.0957893	0.080609	0.755167	0.106743	0.0779402	0.765968	0.101754	0.0693344	1.1586	0.0598434	2.42353	0.9535	272.4	666.6	0.0777	0.0716	0.9207
pgpA	b0418	STM0420	0.0269497	0.944799	0.0285243	0.0348942	0.910861	0.038309	0.0278414	0.835734	0.0333138	0.0346178	0.765163	0.0452424	0.0267743	0.814084	0.0328889	0.0241744	1.09152	0.0221475	2.49277	0.8317	128.7	384.3	0.0232	0.024	1.0335
yajO	b0419	STM0421	0.0455845	1.46075	0.0312063	0.052376	1.21591	0.0430756	0.0465838	1.13834	0.0409226	0.0521416	1.0766	0.0484319	0.0453206	1.10966	0.040842	0.0388027	2.80382	0.0138392	1.85565	1.2707	267.1	704.9	0.0276	0.0396	1.4369
dxs	b0420	STM0422	0.021652	0.784253	0.0276085	0.0228595	0.755493	0.0302578	0.022364	0.660457	0.0338614	0.0230164	0.656753	0.0350457	0.0215809	0.662025	0.0325984	0.0193054	0.85003	0.0227115	2.24707	0.6413	498.8	1361.2	0.0263	0.0196	0.7438
ispA	b0421	STM0423	0.06285	0.906743	0.069314	0.0679227	0.872627	0.0778371	0.0653295	0.782277	0.083512	0.067986	0.699823	0.0971475	0.0624135	0.726575	0.085901	0.0542591	0.998747	0.0543272	2.6042	0.8805	270.5	626.5	0.0673	0.0566	0.842
xseB	b0422	STM0424	0.0568024	0.698663	0.0813016	0.0598774	0.686931	0.0871665	0.0601534	0.587852	0.102327	0.0600589	0.545256	0.110148	0.0571199	0.555657	0.102797	0.0554412	0.624125	0.0888302	1.97209	0.6883	63.4	176.6	0.0757	0.0543	0.7177
thiI	b0423	STM0425	0.018784	0.710192	0.0264492	0.0184707	0.710866	0.0259834	0.019751	0.57833	0.0341518	0.0196236	0.605868	0.0323892	0.0196236	0.605868	0.0323892	0.0183431	0.523834	0.0350171	2.32973	0.5587	382	1064	0.0264	0.0173	0.6566
yajL	b0424	STM0433	0.0316292	0.640204	0.0494049	0.0310794	0.656594	0.0473343	0.0331126	0.551939	0.0599932	0.0329062	0.552047	0.0596075	0.0329062	0.552047	0.0596075	0.0326792	0.554326	0.0589531	3.74848	0.6093	175.6	412.4	0.0548	0.033	0.6025
panE	b0425	STM0434	0.0845334	1.65223	0.0511631	0.0908308	1.37165	0.0662201	0.0847702	1.33649	0.0634273	0.0904763	1.19497	0.0757141	0.08314	1.23394	0.0673778	0.070139	1.7617	0.0398132	1.33044	1.3832	230.7	678.3	0.0441	0.0709	1.6079
yajQ	b0426	STM0435	0.0611305	0.596433	0.102493	0.0601403	0.595638	0.100968	0.0613453	0.555717	0.110389	0.0620487	0.555863	0.111626	0.0620487	0.555863	0.111626	0.0597029	0.576404	0.103578	1.42748	0.5733	116.1	372.9	0.0962	0.0592	0.6149
yajR	b0427	STM0436	0.0761924	1.40801	0.0541137	0.0768493	1.28986	0.0595797	0.0771119	1.16695	0.0660797	0.0806093	1.1186	0.0720624	0.0780376	1.13074	0.0690144	0.0751266	1.31189	0.057266	2.91153	1.4046	385	905	0.0546	0.076	1.3904
cyoE	b0428	STM0439	0.0293672	0.64021	0.0458711	0.0287907	0.659786	0.0436364	0.0301269	0.577984	0.0521241	0.029015	0.564744	0.0513772	0.029015	0.564744	0.0513772	0.0235719	0.820079	0.0287435	2.71397	0.5891	227.1	657.9	0.0348	0.0242	0.6952
cyoD	b0429	STM0440	0.0325241	0.367919	0.0884003	0.0319776	0.384705	0.0831225	0.0330189	0.345217	0.0956468	0.0341786	0.358324	0.0953846	0.0341786	0.358324	0.0953846	0.0334782	0.341577	0.0980107	2.50116	0.3626	78.4	248.6	0.0835	0.0333	0.3987
cyoC	b0430	STM0441	0.023949	0.232019	0.10322	0.0235971	0.246949	0.0955544	0.0260869	0.185981	0.140267	0.024918	0.180054	0.138392	0.024918	0.180054	0.138392	0.0225329	0.228631	0.0985559	5.06181	0.2232	162.7	449.3	0.1096	0.0235	0.2148
cyoB	b0431	STM0442	0.024298	0.589803	0.0411967	0.0256442	0.596666	0.0429792	0.0243573	0.546207	0.0445936	0.0256389	0.533947	0.0480176	0.0237301	0.54024	0.0439252	0.020888	0.660933	0.0316038	1.88595	0.5245	496.7	1492.3	0.0332	0.0212	0.6366
cyoA	b0432	STM0443	0.0228251	0.55407	0.0411954	0.0224536	0.550257	0.0408057	0.023644	0.461451	0.0512383	0.022576	0.468513	0.0481865	0.022576	0.468513	0.0481865	0.0218095	0.70766	0.0308191	2.10038	0.4338	233.3	708.7	0.0449	0.0231	0.5137
ampG	b0433	STM0444	0.0582258	1.43381	0.0406093	0.06204	1.26854	0.0489066	0.0578088	1.237	0.046733	0.0623654	1.15304	0.0540879	0.0575527	1.17205	0.0491044	0.0562499	1.34937	0.041686	1.58307	1.4274	442.9	1030.1	0.039	0.0566	1.4507
yajG	b0434	STM0445	0.0593464	1.08317	0.0547894	0.0606635	1.01878	0.0595451	0.0609585	0.898777	0.0678238	0.0604719	0.825783	0.0732298	0.0582013	0.838286	0.0694289	0.0573321	2.72757	0.0210195	2.29737	0.9234	150.4	425.6	0.0597	0.0602	1.0084
bolA	b0435	STM0446	0.205622	0.042107	4.88331	0.200945	0.0691359	2.90652	0.211768	0.0647673	3.26968	0.222681	0.0556815	3.9992	0.220463	0.0608401	3.62364	0.228153	0.0351522	6.49043	4.43775	0.5338	85.4	193.6	9.9065	0.2455	0.0248
tig	b0436	STM0447	0.023693	0.405226	0.0584686	0.0232702	0.422771	0.055042	0.0245922	0.35686	0.0689128	0.0234093	0.35143	0.0666116	0.0234093	0.35143	0.0666116	0.0228616	0.391772	0.0583544	2.04879	0.3681	366.4	929.6	0.0629	0.0235	0.3742
clpP	b0437	STM0448	0.00634709	0.578434	0.0109729	0.008392	0.571224	0.0146913	0.00668073	0.473639	0.0141051	0.00805648	0.484199	0.0166388	0.00606528	0.491116	0.01235	0.00436704	0.559567	0.00780433	2.04662	0.4411	165	456	0.008	0.0044	0.5413
clpX	b0438	STM0449	0.00631745	0.538724	0.0117267	0.00619407	0.538165	0.0115096	0.00669756	0.4304	0.0155612	0.0059973	0.453849	0.0132143	0.0059973	0.453849	0.0132143	0.00617623	0.696854	0.00886302	2.32073	0.4068	347	919	0.014	0.0067	0.477
lon	b0439	STM0450	0.00337828	0.543015	0.00622134	0.00443344	0.54479	0.00813789	0.00363286	0.425461	0.00853864	0.00475551	0.445367	0.0106777	0.00372117	0.448674	0.00829371	0.00305536	0.434506	0.0070318	3.24674	0.4157	654.7	1697.3	0.0061	0.003	0.4901
hupB	b0440	STM0451	0.00504383	0.35276	0.0142982	0.00505707	0.37255	0.0135742	0.00542754	0.309056	0.0175617	0.00473395	0.309249	0.0153079	0.00473395	0.309249	0.0153079	0.00540649	0.30058	0.0179869	4.47474	0.3158	81.9	188.1	0.0163	0.0055	0.3346
ppiD	b0441	STM0452	0.0648756	1.09346	0.0593304	0.0654106	0.992597	0.0658984	0.067517	0.837818	0.0805868	0.0676235	0.811842	0.0832964	0.0660696	0.818972	0.0806738	0.0625296	1.27072	0.0492079	2.46431	0.9683	493.3	1369.7	0.0617	0.0643	1.0406
ybaV	b0442	STM0453	0.0991014	1.14466	0.0865768	0.0999799	1.05952	0.0943631	0.0998947	1.00647	0.0992527	0.101695	1.00062	0.101632	0.0996677	1.00813	0.0988639	0.100187	1.07367	0.0933129	1.3578	1.3895	103.1	259.9	0.0744	0.1021	1.3734
fadM	b0443	STM0454	0.0354639	1.61087	0.0220154	0.0400089	1.2638	0.0316576	0.0391321	0.933503	0.0419196	0.0427247	0.924151	0.0462313	0.0380561	0.954847	0.0398557	0.0307988	0.99623	0.0309154	4.44423	1.1514	121.2	274.8	0.0261	0.0309	1.1835
queC	b0444	STM0455	0.0355406	1.35193	0.0262888	0.0368242	1.17098	0.0314474	0.037653	0.948894	0.0396809	0.038069	0.92635	0.0410957	0.0362137	0.937388	0.0386326	0.0350254	1.50326	0.0232997	3.6371	1.0071	199.1	493.9	0.0334	0.036	1.0788
ybaE	b0445	STM0456	0.194786	1.04295	0.186765	0.195461	0.97108	0.201282	0.195542	0.929701	0.210328	0.204466	0.842124	0.242798	0.200396	0.858672	0.233378	0.193171	1.02518	0.188427	2.43368	1.3042	498.9	1142.1	0.2042	0.199	0.9743
cof	b0446	STM0457	0.132309	1.54923	0.085403	0.133953	1.30515	0.102634	0.132479	1.2581	0.105301	0.137811	1.17206	0.11758	0.13442	1.18714	0.11323	0.122765	3.28262	0.0373984	1.81715	1.4927	221.8	594.2	0.0809	0.1218	1.5045
ybaO	b0447	STM0459	0.0249585	1.28672	0.019397	0.023872	1.10452	0.0216129	0.0252985	1.00953	0.0250598	0.022999	1.03685	0.0221815	0.0234821	1.03389	0.0227124	0.0230515	2.16927	0.0106264	1.423	0.9826	110.9	345.1	0.019	0.0241	1.2719
mdlA	b0448	STM0460	0.0723849	1.80386	0.0401277	0.0731785	1.46758	0.0498635	0.0732729	1.36083	0.0538444	0.0735765	1.25758	0.0585066	0.0717257	1.27024	0.0564665	0.0643409	1.70314	0.0377778	2.01925	1.5235	478	1292	0.0379	0.0647	1.7058
mdlB	b0449	STM0461	0.0731789	2.28512	0.0320241	0.0766909	1.59153	0.0481868	0.0740894	1.51038	0.0490535	0.0787755	1.41964	0.0554898	0.0744156	1.45463	0.0511576	0.0646991	1.65417	0.0391127	2.44394	2.1753	497.6	1263.4	0.0268	0.0643	2.4028
glnK	b0450	STM0462	0.0255187	0.751526	0.0339559	0.0285319	0.742164	0.0384441	0.0258595	0.683478	0.0378351	0.0286836	0.685435	0.0418473	0.0252409	0.696956	0.0362159	0.0161006	0.968116	0.0166309	1.57211	0.7117	90.8	245.2	0.02	0.0166	0.833
amtB	b0451	STM0463	0.042465	1.08097	0.0392843	0.0473781	1.00596	0.0470971	0.0433021	0.939694	0.0460811	0.0490304	0.891793	0.0549796	0.0435869	0.918184	0.0474708	0.0417951	1.02233	0.0408821	3.81768	1.2929	381.8	896.2	0.0318	0.0427	1.3424
tesB	b0452	STM0464	0.0508011	1.74078	0.0291829	0.0500098	1.44324	0.0346509	0.0509662	1.35761	0.0375412	0.0499076	1.30293	0.0383041	0.0499076	1.30293	0.0383041	0.0489004	1.56824	0.0311818	1.50963	1.2434	181.1	502.9	0.0346	0.0494	1.4286
ybaY	b0453	STM0465	0.055161	1.16843	0.0472097	0.0569961	1.05322	0.0541161	0.0552036	1.03068	0.0535604	0.0586789	0.987588	0.0594164	0.0563128	0.999723	0.0563284	0.058593	0.974476	0.0601277	2.5485	1.1743	174.3	389.7	0.0536	0.0606	1.1309
ybaZ	b0454	STM0466	0.119143	0.939794	0.126776	0.12459	0.907175	0.137339	0.116931	0.943305	0.123959	0.122191	0.875805	0.139519	0.115197	0.897999	0.128282	0.11615	0.910994	0.127498	0.94272	1.0779	110	277	0.1197	0.1163	0.9715
ylaB	b0457	STM0468	0.236168	3.2206	0.0733305	0.240823	1.95329	0.123291	0.234127	1.93805	0.120806	0.244496	1.87877	0.130136	0.234482	1.94514	0.120548	0.222331	2.6071	0.0852791	1.58151	3.0751	402.7	1124.3	0.0666	0.2182	3.2776
ylaC	b0458	STM0471	0.129885	2.05403	0.0632341	0.1272	1.76969	0.0718767	0.130024	1.64417	0.0790816	0.13309	1.58586	0.0839231	0.13309	1.58586	0.0839231	0.128714	2.73953	0.0469841	2.05263	1.9739	128.5	339.5	0.0617	0.1272	2.0606
maa	b0459	STM0472	0.14539	3.55429	0.0409055	0.149544	0.506749	0.295105	0.142685	0.551305	0.258813	0.150153	0.326336	0.460118	0.142767	0.363489	0.392769	0.130742	3.65705	0.0357506	1.21694	2.2608	136.3	412.7	0.0509	0.1339	2.6292
hha	b0460	STM0473	0.00596653	1.36526	0.00437026	0.0059644	0.261061	0.0228468	0.00646458	0.201314	0.0321119	0.00546471	0.15343	0.0356168	0.00546471	0.15343	0.0356168	0.00624329	1.48984	0.00419057	0.4	1.2355	39.8	176.2	0.0026	0.0057	2.2116
tomB	b0461	STM0474	0.0327576	1.21595	0.02694	0.0430658	0.962873	0.0447263	0.0366012	0.68938	0.0530929	0.0455188	0.723273	0.0629345	0.0356969	0.764499	0.0466931	0.0232478	0.868685	0.0267621	2.14274	0.9117	89.7	282.3	0.0185	0.022	1.1907
acrB	b0462	STM0475	0.0302118	0.8031	0.0376189	0.0315306	0.771674	0.0408599	0.0307535	0.703105	0.0437395	0.0325704	0.698501	0.0466291	0.0308688	0.704645	0.0438076	0.0293301	0.789217	0.0371635	2.26119	0.7137	848.6	2298.4	0.0369	0.0296	0.8021
acrA	b0463	STM0476	0.0531761	0.965623	0.0550692	0.0540479	0.92092	0.0586891	0.0535837	0.864184	0.0620049	0.0543184	0.815362	0.0666187	0.0526451	0.821868	0.0640554	0.0515842	0.965452	0.0534301	2.05462	0.8811	310.5	772.5	0.0591	0.0528	0.8931
acrR	b0464	STM0477	0.0608514	0.924078	0.0658509	0.0664149	0.942637	0.0704565	0.0621419	0.849131	0.073183	0.0683977	0.829288	0.0824776	0.0621503	0.848752	0.0732256	0.0555414	0.833411	0.0666434	1.49576	0.8171	166.9	457.1	0.0628	0.0546	0.8689
mscK	b0465	STM0478	0.0659242	1.366	0.0482607	0.06547	1.18113	0.0554299	0.0679429	1.02189	0.0664874	0.0687039	1.01931	0.0674022	0.067834	1.02286	0.0663182	0.0615424	1.4191	0.0433673	2.5175	1.1997	908.5	2451.5	0.047	0.0616	1.3126
ybaM	b0466	STM0480	0.0922213	1.00711	0.0915705	0.122454	0.887031	0.138049	0.0958363	1.00299	0.095551	0.114947	0.90389	0.12717	0.0906343	0.975671	0.0928943	0.0843246	1.15078	0.0732758	0.4	1.8794	31.2	106.8	0.0327	0.0816	2.4936
priC	b0467	STM0481	0.178279	1.47063	0.121226	0.186922	1.30507	0.143227	0.182351	1.22557	0.148789	0.194959	1.04552	0.186472	0.183032	1.10192	0.166103	0.181484	1.405	0.12917	3.40013	1.894	165	345	0.125	0.1934	1.5467
ybaN	b0468	STM0482	0.110309	1.31047	0.0841754	0.116199	1.16649	0.099614	0.110935	1.12082	0.0989769	0.120677	1.06244	0.113585	0.112951	1.0953	0.103123	0.0999876	1.27934	0.0781556	1.87821	1.5358	111.2	263.8	0.0666	0.0993	1.4915
apt	b0469	STM0483	0.0247986	0.902974	0.0274632	0.0243729	0.874731	0.0278634	0.0256722	0.753109	0.0340883	0.0245058	0.75084	0.0326379	0.0245058	0.75084	0.0326379	0.0248695	1.24954	0.019903	2.52465	0.7507	152.8	396.2	0.0314	0.0261	0.8313
dnaX	b0470	STM0484	0.0479955	0.825035	0.0581738	0.0483136	0.788698	0.0612575	0.0492941	0.702701	0.0701495	0.0493872	0.677122	0.072937	0.0482714	0.680855	0.0708982	0.043853	0.95411	0.0459622	2.66047	0.7939	541.4	1381.6	0.0549	0.0453	0.8244
ybaB	b0471	STM0485	NA	1.1396	0	NA	1.19365	0	NA	0.858205	0	NA	0.867293	0	NA	0.867293	0	NA	0.699675	0	16.0531	2.0234	105.8	221.2	0.001	0.0021	2.0803
recR	b0472	STM0486	0.0270434	0.773886	0.0349449	0.0265773	0.746967	0.0355803	0.0268892	0.72014	0.0373388	0.0255172	0.69529	0.0367	0.0255172	0.69529	0.0367	0.023462	1.52609	0.015374	1.72269	0.7005	148.6	454.4	0.0281	0.0245	0.8725
htpG	b0473	STM0487	0.0284497	0.761171	0.0373762	0.0280067	0.745297	0.0375779	0.0301531	0.596279	0.0505688	0.0284688	0.595771	0.0477848	0.0284688	0.595771	0.0477848	0.028363	0.766525	0.037002	2.49129	0.5972	484.3	1387.7	0.0415	0.0286	0.6877
adk	b0474	STM0488	0.0231041	0.713943	0.0323613	0.0226968	0.738203	0.030746	0.0239292	0.630721	0.0379395	0.0221252	0.610717	0.0362283	0.0221252	0.610717	0.0362283	0.0218105	0.760483	0.0286798	2.30219	0.6245	184	458	0.0337	0.0226	0.67
hemH	b0475	STM0489	0.0714869	1.23183	0.0580331	0.0770644	1.10915	0.0694806	0.0724252	1.05144	0.068882	0.0791482	0.989946	0.0799521	0.0729104	1.01548	0.0717987	0.068758	1.14454	0.0600748	2.29567	1.2279	274.5	685.5	0.0541	0.0682	1.261
aes	b0476	STM0490	0.175972	3.18435	0.0552615	0.178211	1.90349	0.0936232	0.174495	1.92485	0.0906536	0.181094	1.623	0.11158	0.176168	1.67611	0.105105	0.163016	2.70847	0.0601872	1.71918	3.08	243.5	704.5	0.0449	0.1589	3.5374
gsk	b0477	STM0491	0.03426	1.20176	0.0285082	0.0382213	1.09227	0.0349927	0.0360294	0.932216	0.0386492	0.037515	0.873286	0.0429584	0.0334476	0.89854	0.0372243	0.0312706	1.26927	0.0246366	2.26016	0.8485	335.2	966.8	0.0322	0.0324	1.0052
ybaL	b0478	STM0492	0.0334317	1.06225	0.0314726	0.0357456	0.973445	0.0367207	0.0335104	0.921524	0.0363641	0.0365686	0.902797	0.0405059	0.0336883	0.914733	0.0368285	0.0282478	1.08065	0.0261395	2.54241	1.2796	523.4	1150.6	0.0222	0.0288	1.3008
fsr	b0479	STM0493	0.0388736	1.04869	0.0370689	0.041378	0.994012	0.0416273	0.039199	0.931986	0.0420597	0.0423161	0.900174	0.0470088	0.0389281	0.911137	0.0427248	0.0363246	1.05671	0.0343751	2.16535	1.0348	357	861	0.0336	0.0365	1.0887
ushA	b0480	STM0494	0.178392	0.420532	0.424206	0.178328	0.436072	0.408941	0.186189	0.380003	0.489967	0.194305	0.382426	0.508085	0.193616	0.383264	0.505178	0.189682	0.369188	0.513783	3.20065	0.7364	312.4	806.6	0.5049	0.1927	0.3817
ybaK	b0481	STM0495	0.0704991	1.38482	0.0509084	0.0702469	1.25071	0.0561657	0.0700169	1.24983	0.0560213	0.0718377	1.24314	0.0577874	0.0715797	1.24436	0.0575233	0.0598655	1.39433	0.0429351	1.99129	1.8403	135.7	341.3	0.0297	0.0596	2.0068
ybaP	b0482	STM0496	0.271071	1.71314	0.158231	0.272726	1.50983	0.180634	0.269368	1.51576	0.177712	0.274696	1.33808	0.205291	0.268832	1.37132	0.196039	0.253651	1.87838	0.135038	1.52471	50	207.4	575.6	0.0039	0.2444	62.2339
copA	b0484	STM0498	0.0415317	0.919538	0.0451659	0.0425072	0.873649	0.0486548	0.041805	0.834347	0.0501051	0.0431966	0.804309	0.0537065	0.0417815	0.81002	0.0515808	0.038153	0.932929	0.040896	2.30547	0.8948	718.8	1777.2	0.0413	0.0388	0.9398
cueR	b0487	STM0499	0.0603817	1.03758	0.0581945	0.0637621	0.932487	0.0683786	0.0645227	0.747746	0.0862896	0.0666432	0.725081	0.0919114	0.0622314	0.74256	0.0838066	0.0514556	1.25568	0.0409782	2.76512	0.9453	96.9	305.1	0.044	0.0505	1.1485
ybbJ	b0488	STM0500	0.100148	NA	NA	0.101094	2.27966	0.0443461	0.101543	2.23745	0.0453834	0.104518	1.88695	0.05539	0.101703	1.98405	0.0512605	0.0951587	1.60398	0.0593267	3.2839	2.1391	138.2	305.8	0.0471	0.0977	2.075
qmcA	b0489	STM0501	0.0323078	0.964397	0.0335005	0.0322973	0.94159	0.0343008	0.033018	0.818946	0.0403177	0.0333147	0.81856	0.0406991	0.0325395	0.821399	0.0396147	0.0271663	1.16974	0.0232241	2.30463	0.8433	240.6	674.4	0.0277	0.0274	0.9921
fetA	b0490	STM0502	0.181615	NA	NA	0.186078	2.38566	0.0779987	0.18433	2.22325	0.0829103	0.188863	1.71334	0.110231	0.180631	1.79351	0.100714	0.186651	1.69203	0.110312	2.14765	1.7808	177.7	497.3	0.1089	0.1882	1.7281
fetB	b0491	STM0503	0.0886562	2.07461	0.042734	0.0894487	1.86677	0.0479162	0.091337	1.63892	0.0557301	0.0906486	1.37943	0.0657146	0.0871168	1.44434	0.0603158	0.0773958	1.72056	0.044983	2.57357	1.7033	203.3	573.7	0.0399	0.0779	1.9503
ybbN	b0492	STM0504	0.0361596	1.22454	0.0295292	0.0352071	1.09755	0.032078	0.0377848	0.869703	0.0434456	0.036626	0.880466	0.0415984	0.03625	0.882093	0.0410955	0.028726	1.46136	0.0196571	3.33484	1.4302	239.1	612.9	0.0182	0.0295	1.6227
ybbO	b0493	STM0505	0.0584541	1.10891	0.0527131	0.0638481	1.03267	0.0618283	0.0590891	0.979358	0.0603345	0.0648168	0.917137	0.0706729	0.0587784	0.940638	0.0624878	0.0492439	1.17985	0.0417374	1.89118	1.0135	207.5	560.5	0.0434	0.0485	1.1193
tesA	b0494	STM0506	0.0649455	0.966978	0.0671634	0.0688229	0.868332	0.0792588	0.0663569	0.797698	0.0831855	0.0681066	0.728001	0.0935529	0.0636973	0.745579	0.0854333	0.0564229	1.75921	0.0320728	1.6139	0.8438	156.3	449.7	0.0616	0.0571	0.9261
ybbA	b0495	STM0507	0.0512034	0.942776	0.0543113	0.0501914	0.881617	0.0569311	0.0518541	0.798582	0.0649327	0.0511768	0.772438	0.0662536	0.0510149	0.77311	0.0659866	0.0422692	1.19995	0.0352259	2.4598	0.929	202.9	481.1	0.047	0.0441	0.9392
ybbP	b0496	STM0508	0.0777283	1.15008	0.0675849	0.0788305	1.03691	0.0760245	0.0785178	0.978206	0.0802671	0.0808002	0.923565	0.0874873	0.078618	0.932743	0.0842869	0.0703686	1.47322	0.0477651	2.43552	1.3071	680.2	1731.8	0.0525	0.0716	1.3628
rhsD	b0497	STM0291	0.752568	0.850053	0.885319	0.733055	0.934663	0.784299	0.718845	0.988628	0.727113	0.751636	0.89128	0.843322	0.744125	0.909166	0.81847	0.759035	0.91122	0.832987	1.86347	2.8033	654.6	1763.4	0.7592	0.8605	1.1335
mnmH	b0503	STM0513	0.156672	1.33852	0.117049	0.155309	1.32244	0.117442	0.154668	1.28929	0.119963	0.155827	1.07933	0.144374	0.153639	1.08796	0.141218	0.151506	1.48368	0.102115	1.65459	1.4537	257.9	693.1	0.1066	0.1481	1.3888
allS	b0504	STM0514	0.0980774	2.07207	0.047333	0.0978602	1.61468	0.0606064	0.0980889	1.49761	0.0654968	0.100344	1.38727	0.072332	0.0980325	1.40062	0.0699923	0.0914836	1.41322	0.0647341	2.06602	1.5112	258.4	665.6	0.058	0.0909	1.5672
allA	b0505	STM0515	0.101756	1.85445	0.0548712	0.1063	1.62323	0.0654866	0.101624	1.60642	0.0632611	0.111784	1.85759	0.060177	0.106456	1.88617	0.0564406	0.0972265	1.20995	0.0803558	1.88479	1.7087	124.9	355.1	0.047	0.0908	1.9303
allR	b0506	STM0516	0.0655477	2.16546	0.0302696	0.0754892	1.497	0.050427	0.0678445	1.41458	0.0479609	0.0785769	1.2609	0.062318	0.0679042	1.36484	0.0497526	0.0589723	1.37859	0.0427773	3.61583	1.9964	246.4	566.6	0.0293	0.0604	2.0572
gcl	b0507	STM0517	0.021874	1.23912	0.0176529	0.0222742	1.1596	0.0192085	0.02262	0.999454	0.0226323	0.0226717	0.984211	0.0230354	0.0219103	0.987343	0.0221912	0.0200497	1.163	0.0172396	2.91981	1.0208	531.9	1247.1	0.0187	0.0204	1.0903
hyi	b0508	STM0518	0.110659	1.4527	0.0761742	0.111003	1.35022	0.0822109	0.109525	1.27015	0.08623	0.113175	1.19076	0.0950445	0.109682	1.20482	0.0910357	0.10374	1.68134	0.0617006	1.45471	1.2242	179.5	594.5	0.0741	0.1046	1.4128
glxR	b0509	STM0519	0.0475754	1.90942	0.0249161	0.0485108	1.58689	0.0305698	0.0491476	1.4176	0.0346696	0.0484472	1.3142	0.0368645	0.0471372	1.32204	0.035655	0.0447927	1.32917	0.0336997	2.33793	1.5233	258.1	617.9	0.0283	0.0456	1.6139
ybbW	b0511	STM0522	0.0429067	3.05359	0.0140512	0.0511433	2.39368	0.021366	0.0439261	2.12092	0.0207109	0.0506835	1.84942	0.0274051	0.0417578	1.90985	0.0218645	0.0362657	1.30265	0.0278401	2.42905	2.1665	375.9	869.1	0.0157	0.0362	2.3083
allB	b0512	STM0523	0.0344449	1.1821	0.0291388	0.0346455	1.08933	0.0318045	0.0357982	0.920432	0.0388928	0.0346255	0.895048	0.0386857	0.0339139	0.898438	0.0377476	0.0317242	1.43213	0.0221517	2.12138	0.9087	376	983	0.0322	0.0326	1.0096
ybbY	b0513	STM0524	0.132955	1.73992	0.0764141	0.135723	1.41984	0.0955899	0.13247	1.39836	0.0947322	0.14057	1.30325	0.107861	0.135472	1.33083	0.101795	0.128226	2.71656	0.0472016	2.12584	1.8864	382.6	910.4	0.0709	0.1289	1.8185
glxK	b0514	STM0525	0.128946	1.22741	0.105055	0.127889	1.20555	0.106083	0.127689	1.18604	0.107661	0.128922	1.17667	0.109565	0.127623	1.18068	0.108093	0.128426	1.11921	0.114747	1.35574	1.5311	336.1	803.9	0.0902	0.1285	1.4239
allE	b0515	STM0526	0.0462715	1.40179	0.0330088	0.0458201	1.29155	0.0354767	0.0479922	1.08215	0.0443489	0.0466172	1.04588	0.0445724	0.0460967	1.04763	0.0440009	0.044686	1.21281	0.036845	1.75992	1.049	196.2	586.8	0.0358	0.0451	1.2604
allC	b0516	STM0527	0.0712095	1.58251	0.0449977	0.0714827	1.32788	0.053832	0.0715502	1.2265	0.0583368	0.0728761	1.16977	0.0622996	0.0710835	1.17867	0.0603084	0.0659148	1.3635	0.0483424	1.86929	1.2621	331.7	901.3	0.0481	0.0665	1.3829
allD	b0517	STM0528	0.0818896	1.45105	0.0564346	0.0837388	1.34567	0.0622285	0.082492	1.27956	0.0644693	0.0840591	1.16444	0.0721886	0.0813653	1.17672	0.0691461	0.0735056	1.33271	0.0551549	1.5119	1.3636	274.7	772.3	0.0482	0.0736	1.5256
fdrA	b0518	STM0529	0.19714	0.58246	0.338461	0.193969	0.608813	0.318602	0.197018	0.576891	0.341516	0.204549	0.540476	0.378461	0.203456	0.542848	0.374794	0.203459	0.530796	0.383309	2.63657	0.9239	471.3	1133.7	0.3764	0.2072	0.5504
ylbF	b0520	STM0531	0.277613	1.14942	0.241525	0.274611	1.14628	0.239566	0.276512	1.11693	0.247565	0.283486	1.10937	0.255538	0.282606	1.11065	0.254451	0.268284	1.19691	0.224148	1.82017	1.706	219.5	554.5	0.1997	0.2662	1.3326
ybcF	b0521	STM0532	0.234469	0.318942	0.735144	0.232433	0.340907	0.681808	0.231304	0.34279	0.674768	0.248164	0.329393	0.753398	0.244381	0.339618	0.719578	0.260967	0.252546	1.03334	2.49387	0.8192	261.6	560.4	0.9831	0.2716	0.2763
purK	b0522	STM0533	0.0802441	1.42448	0.056332	0.0801977	1.32403	0.0605707	0.0844284	1.10212	0.0766058	0.0838639	1.02358	0.081932	0.0826111	1.03365	0.079922	0.0761753	1.12543	0.0676853	5.12477	1.4652	307.1	757.9	0.053	0.0794	1.4979
purE	b0523	STM0534	0.038484	0.737589	0.0521754	0.0379623	0.732589	0.0518193	0.0390322	0.675007	0.0578248	0.0385266	0.65151	0.0591343	0.0385266	0.65151	0.0591343	0.0379354	0.677096	0.0560267	2.75258	0.7125	147	354	0.0534	0.0383	0.7171
lpxH	b0524	STM0535	0.114314	1.13058	0.101111	0.114923	1.16639	0.0985289	0.117124	1.05826	0.110677	0.117694	0.925601	0.127155	0.115672	0.942058	0.122786	0.109657	1.46064	0.0750748	2.49722	1.1537	207.2	512.8	0.1065	0.1126	1.0576
ppiB	b0525	STM0536	0.010471	0.593316	0.0176483	0.0103203	0.684957	0.0150671	0.0112461	0.519941	0.0216297	0.0108983	0.532611	0.020462	0.0108983	0.532611	0.020462	0.0111068	0.503812	0.0220456	2.67244	0.4607	126.7	365.3	0.0195	0.011	0.5647
cysS	b0526	STM0537	0.0340119	1.00364	0.0338884	0.0337323	0.921997	0.0365862	0.034915	0.804526	0.0433983	0.0334668	0.788543	0.0424413	0.033241	0.789597	0.0420987	0.0309136	1.9828	0.0155909	1.86566	0.7763	338.9	1044.1	0.0329	0.0316	0.9588
ybcI	b0527	STM0540	0.0743327	1.00144	0.0742258	0.0764706	0.949563	0.0805324	0.0766386	0.823973	0.093011	0.0807965	0.783562	0.103114	0.0766447	0.801577	0.0956173	0.0753048	0.774678	0.097208	3.56603	1.0249	158.3	333.7	0.0842	0.0759	0.902
ybcJ	b0528	STM0541	0.0384841	1.02727	0.0374626	0.0390113	1.02664	0.0379988	0.0408666	0.889171	0.0459603	0.0361876	0.803321	0.0450475	0.0361876	0.803321	0.0450475	0.0424876	0.787768	0.0539342	2.296	0.8119	58.1	151.9	0.0477	0.0415	0.8696
folD	b0529	STM0542	0.0286607	0.972503	0.0294711	0.0282367	0.939178	0.0300653	0.0292182	0.850985	0.0343346	0.0287333	0.836114	0.0343653	0.0287333	0.836114	0.0343653	0.0267195	0.940707	0.0284036	2.55274	0.8845	257.5	606.5	0.0295	0.0273	0.9251
sfmA	b0530	STM0543	0.260133	2.16899	0.119932	0.260949	1.71686	0.151992	0.259289	1.70584	0.152001	0.269006	1.81498	0.148215	0.265367	1.83937	0.144271	0.259504	1.77578	0.146135	1.67301	7.7015	151.6	370.4	0.0318	0.2606	8.2037
sfmC	b0531	STM0545	0.497931	0.293676	1.69551	0.50899	0.331453	1.53563	0.507389	0.342234	1.48258	0.545209	0.266472	2.04603	0.541615	0.276505	1.95879	0.53072	0.261045	2.03306	2.55561	1.4689	163.1	451.9	2.4866	0.5819	0.234
sfmD	b0532	STM0546	0.453979	0.258474	1.75638	0.461517	0.278485	1.65724	0.461162	0.280811	1.64225	0.491349	0.252154	1.94861	0.488093	0.256677	1.90159	0.495073	0.22138	2.23631	2.60785	1.295	709.7	1663.3	2.3565	0.5214	0.2213
sfmH	b0533	STM0547	0.42891	0.491511	0.872635	0.432195	0.518911	0.832889	0.424602	0.546673	0.776702	0.460876	0.461235	0.999221	0.449343	0.491593	0.914054	0.469448	0.411709	1.14024	2.46981	1.402	143.7	342.3	1.0989	0.4801	0.4369
sfmF	b0534	STM0548	0.305028	NA	NA	0.315288	2.37295	0.132867	0.308671	2.37167	0.130149	0.32631	2.18504	0.149338	0.314269	2.28402	0.137595	0.305899	2.15257	0.142109	1.91275	6.9106	142.3	340.7	0.0422	0.2995	7.1002
sfmZ	b0535	STM0549	0.252998	1.08896	0.23233	0.261289	1.03715	0.251929	0.25815	0.98331	0.262531	0.282837	1.01755	0.277959	0.272381	1.0539	0.258451	0.265967	0.85293	0.311827	2.56729	1.7705	160.2	439.8	0.1706	0.2568	1.5051
emrE	b0543	STM1653	0.64976	0.388409	1.67288	0.696698	0.449368	1.55039	0.696684	0.456994	1.52449	0.773122	0.40517	1.90814	0.769609	0.414816	1.8553	0.70413	0.336142	2.09474	3.37588	2.3668	70.3	235.7	2.991	0.9313	0.3114
ybcL	b0545	STM1081	0.313599	NA	NA	0.317098	0.752135	0.421597	0.3093	0.901399	0.343133	0.322628	0.522745	0.617181	0.313104	0.639035	0.489964	0.306955	3.68239	0.0833576	1.62558	6.6514	138.7	374.3	0.0409	0.3022	7.3855
ybcM	b0546	STM1082	0.821988	0.703521	1.16839	0.830266	0.733569	1.13182	0.802214	0.846536	0.947642	0.869436	0.736322	1.18078	0.845194	0.798712	1.0582	0.889358	0.584284	1.52213	1.50446	2.5786	156.5	485.5	1.3356	0.9156	0.6856
quuD	b0551	STM2239	0.502117	1.4667	0.342345	0.484429	2.51416	0.192681	0.486295	2.52983	0.192225	0.488609	1.8374	0.265924	0.48892	1.82049	0.268565	0.458581	3.05533	0.150092	1.11945	8.0874	63.3	224.7	0.0417	0.4457	10.6808
rrrD	b0555	STM1028	0.69703	0.66035	1.05555	0.67226	0.77419	0.86834	0.654352	0.849906	0.76991	0.681837	0.655016	1.04095	0.672201	0.679702	0.988964	0.711902	0.677972	1.05005	1.31939	2.2431	56.2	174.8	1.1367	0.7703	0.6776
rzpD	b0556	STM0908	0.293673	0.365916	0.80257	0.296878	0.378086	0.785212	0.298089	0.371859	0.801617	0.314802	0.379138	0.830308	0.310412	0.390264	0.795391	0.308489	0.32506	0.949022	2.02868	0.9642	66.6	173.4	0.9493	0.3167	0.3336
nohD	b0560	STM2609	0.407246	NA	NA	0.421193	3.46601	0.121521	0.307858	1.83267	0.167983	0.424839	3.31709	0.128076	0.318726	2.28124	0.139716	0.386306	3.65281	0.105756	1.50442	19.1302	134.3	384.7	0.0163	0.383	23.539
ompT	b0565	STM2395	0.575129	0.705872	0.814777	0.576263	0.745256	0.773242	0.571533	0.768119	0.744068	0.608564	0.678991	0.896277	0.597907	0.711493	0.840356	0.627939	0.583172	1.07676	1.84595	1.8934	195	525	1.0698	0.6425	0.6005
cusC	b0572	STM0350	0.727288	0.762859	0.953371	0.734268	0.790587	0.928764	0.725108	0.827356	0.876416	0.763246	0.728767	1.04731	0.752834	0.757208	0.994224	0.774736	0.695112	1.11455	2.04491	2.4529	264.7	656.3	1.125	0.8446	0.7508
pheP	b0576	STM0568	0.037126	1.08532	0.0342074	0.0386964	1.04226	0.0371273	0.0389827	0.882873	0.0441544	0.0397696	0.847516	0.0469249	0.0376746	0.858002	0.0439096	0.0349812	1.13346	0.0308623	4.17317	1.1283	398.6	972.4	0.0294	0.0355	1.2069
ybdG	b0577	STM0569	0.0648251	1.14085	0.0568218	0.0676824	1.07037	0.0632325	0.0650907	1.00468	0.0647877	0.0690275	0.988222	0.0698502	0.0649613	1.00272	0.0647848	0.0592167	1.12176	0.0527891	1.49323	1.0493	324.4	920.6	0.0492	0.058	1.1778
nfsB	b0578	STM0578	0.0766803	1.22493	0.0625999	0.0781113	1.08049	0.0722924	0.0759052	1.06617	0.0711944	0.0787225	1.00251	0.0785258	0.0760635	1.01364	0.0750398	0.0716965	1.34688	0.0532317	1.36112	1.1178	167.4	483.6	0.0577	0.0717	1.2419
ybdF	b0579	STM0579	0.174646	1.52347	0.114637	0.187674	1.24425	0.150833	0.172484	1.34105	0.128618	0.184372	1.17486	0.156931	0.168935	1.25989	0.134087	0.154422	2.49694	0.0618446	0.85943	1.5969	83.6	282.4	0.0862	0.1557	1.8048
ybdJ	b0580	STM0582	0.090741	0.982542	0.0923533	0.0886509	1.00352	0.0883398	0.0890222	0.990756	0.0898528	0.086994	0.993845	0.0875328	0.086994	0.993845	0.0875328	0.0868158	0.822067	0.105607	0.50331	1.8204	66.5	179.5	0.0396	0.0803	2.0276
ybdK	b0581	STM0583	0.0967251	1.8816	0.0514057	0.0995101	1.45758	0.0682707	0.0975541	1.37406	0.0709968	0.101123	1.27207	0.0794951	0.0971082	1.29384	0.0750541	0.0918567	1.6518	0.0556102	1.71813	1.5126	287.3	828.7	0.0544	0.0921	1.6929
entD	b0583	STM0584	0.344145	2.68157	0.128337	0.338915	1.9726	0.171812	0.336325	2.01499	0.166911	0.335769	1.70058	0.197444	0.333544	1.72372	0.193502	0.332266	2.82226	0.11773	1.29829	2.5846	164.6	420.4	0.1561	0.3417	2.1896
fepA	b0584	STM0585	0.177707	0.398254	0.446216	0.173287	0.430088	0.40291	0.177969	0.394271	0.451386	0.18282	0.359879	0.508005	0.181696	0.362914	0.500659	0.185163	0.370779	0.499389	2.93677	0.7211	590.9	1458.1	0.5271	0.191	0.3623
fes	b0585	STM0586	0.182811	1.56395	0.11689	0.182569	1.43899	0.126873	0.182629	1.37294	0.13302	0.183816	1.23358	0.14901	0.180232	1.25064	0.144112	0.177671	1.38123	0.128632	1.77207	1.6107	309.7	797.3	0.1236	0.18	1.4559
entF	b0586	STM0588	0.193429	0.802715	0.240968	0.193261	0.784074	0.246483	0.194251	0.747655	0.259814	0.198644	0.705198	0.281685	0.195316	0.716208	0.272709	0.188406	0.873958	0.215577	2.02658	1.1121	1047	2745	0.2311	0.1932	0.8361
fepE	b0587	STM0589	0.190805	1.96211	0.097245	0.194503	1.49825	0.12982	0.190361	1.47554	0.129011	0.203115	1.41231	0.143818	0.196599	1.44667	0.135898	0.189306	2.14055	0.088438	1.99569	2.2539	296.5	828.5	0.0795	0.1854	2.3325
fepC	b0588	STM0590	0.0525848	1.44426	0.0364094	0.060906	1.23239	0.0494209	0.052616	1.24682	0.0422	0.0605178	1.19332	0.050714	0.052367	1.22845	0.0426287	0.0460945	1.6202	0.0284499	1.2658	1.3198	208.3	577.7	0.0297	0.0455	1.5338
fepG	b0589	STM0591	0.077776	1.07532	0.0723285	0.0787925	1.03679	0.0759963	0.0771883	1.01609	0.0759663	0.0787097	0.919324	0.0856169	0.0760693	0.929962	0.0817983	0.0723641	1.27837	0.0566067	2.46394	1.2414	296.9	690.1	0.0624	0.0749	1.2013
fepD	b0590	STM0592	0.0843237	0.923554	0.0913035	0.0844831	0.888402	0.0950956	0.0850229	0.849922	0.100036	0.0864305	0.844333	0.102365	0.0853224	0.847646	0.100658	0.0737975	0.968515	0.0761965	2.27863	1.2935	317.6	681.4	0.0622	0.0745	1.1966
entS	b0591	STM0593	0.0659577	1.36048	0.0484811	0.0692374	1.24852	0.0554555	0.0672891	1.18403	0.0568304	0.0692362	1.06896	0.0647698	0.065554	1.09277	0.0599889	0.0565894	2.27715	0.024851	2.96486	1.6899	363	864	0.0315	0.0557	1.7714
fepB	b0592	STM0594	0.145768	1.0993	0.132601	0.146133	1.03871	0.140688	0.143531	1.04931	0.136786	0.148533	0.935056	0.15885	0.145593	0.945426	0.153998	0.139237	1.34128	0.10381	1.84535	1.2709	263.9	690.1	0.1217	0.1414	1.1618
entC	b0593	STM0595	0.104689	1.11902	0.0935547	0.104885	1.03056	0.101774	0.103454	1.0323	0.100217	0.106028	0.947409	0.111914	0.104373	0.953336	0.109482	0.097855	1.44166	0.0678769	1.75095	1.2573	303.1	800.9	0.0777	0.0984	1.2666
entE	b0594	STM0596	0.0873359	0.962835	0.0907071	0.0889265	0.916243	0.0970556	0.0873395	0.874334	0.0998926	0.0895369	0.794943	0.112633	0.0862885	0.808137	0.106775	0.0844672	1.14863	0.0735373	2.00898	0.9681	435.2	1172.8	0.0887	0.0854	0.9622
entB	b0595	STM0597	0.0720062	1.1646	0.0618293	0.0712203	1.12686	0.0632023	0.0739672	0.996725	0.0742102	0.0698646	0.883755	0.0790542	0.0698646	0.883755	0.0790542	0.0625024	1.892	0.0330351	2.14447	1.09	205.2	649.8	0.0502	0.0656	1.3063
entA	b0596	STM0598	0.0674333	1.43206	0.0470883	0.0727351	1.25577	0.0579207	0.0684425	1.21119	0.0565083	0.0726566	1.07589	0.0675319	0.0669229	1.1162	0.0599562	0.063266	2.46277	0.025689	2.3777	1.5283	204.2	536.8	0.0384	0.0644	1.6794
entH	b0597	STM0599	0.052925	1.14655	0.0461601	0.0541237	1.04049	0.0520175	0.053526	0.985721	0.0543014	0.054042	0.922872	0.0585585	0.0523703	0.931968	0.0561932	0.0478981	1.80263	0.0265713	2.07424	1.0438	113.3	297.7	0.0433	0.0491	1.1332
cstA	b0598	STM0600	0.0156199	0.774782	0.0201604	0.0153648	0.767148	0.0200285	0.015996	0.68469	0.0233623	0.0157201	0.678377	0.0231732	0.0157201	0.678377	0.0231732	0.0144725	0.947162	0.0152798	3.71409	0.795	568.1	1528.9	0.0156	0.0147	0.9387
ybdH	b0599	STM0602	0.134725	1.59823	0.0842965	0.135396	1.40007	0.096706	0.133681	1.37939	0.0969129	0.137472	1.2156	0.11309	0.13421	1.2403	0.108208	0.131358	2.02614	0.0648317	2.05669	1.6711	318.9	767.1	0.0855	0.1345	1.5733
ybdL	b0600	STM0603	0.0924444	2.7947	0.0330785	0.094644	1.66568	0.05682	0.0921184	1.6244	0.0567093	0.0944765	1.48765	0.0635073	0.0905642	1.51111	0.0599322	0.082896	2.92181	0.0283714	1.46498	2.461	309.3	848.7	0.0292	0.0831	2.8437
ybdM	b0601	STM0604	0.158396	1.91782	0.0825916	0.16001	1.70825	0.0936688	0.156523	1.72145	0.0909249	0.15739	1.35047	0.116545	0.15332	1.37063	0.111861	0.142164	2.18766	0.0649845	0.9919	4.7543	138.7	461.3	0.021	0.1345	6.4095
ybdN	b0602	STM0605	0.203124	0.647566	0.313673	0.201908	0.682881	0.295671	0.202408	0.650815	0.311008	0.213023	0.585625	0.363754	0.208478	0.603545	0.345423	0.210059	0.57453	0.365619	2.46927	0.962	331	815	0.363	0.2128	0.5862
ybdO	b0603	STM0606	0.45771	0.987488	0.46351	0.460517	0.986805	0.466674	0.456557	1.00015	0.456488	0.492172	0.838713	0.586818	0.485012	0.862264	0.562487	0.475313	1.02489	0.46377	2.42159	1.968	197.1	588.9	0.48	0.5158	1.0747
dsbG	b0604	STM0607	0.136574	NA	NA	0.146306	2.39552	0.0610749	0.13741	2.31976	0.0592345	0.14578	2.12053	0.0687471	0.134795	2.1897	0.0615585	0.12713	2.20653	0.0576154	0.9839	3.5979	177.8	566.2	0.0265	0.1225	4.6281
ahpC	b0605	STM0608	0.00700345	0.419841	0.0166812	0.00688147	0.438802	0.0156824	0.00746412	0.343099	0.021755	0.00697624	0.35826	0.0194726	0.00697624	0.35826	0.0194726	0.00700733	0.455878	0.0153711	2.67416	0.336	151.8	409.2	0.0187	0.0074	0.3941
ahpF	b0606	STM0609	0.0280137	1.09231	0.0256462	0.0275866	1.04695	0.0263495	0.0297614	0.834359	0.0356698	0.0290921	0.829213	0.0350841	0.0289582	0.829835	0.0348963	0.0277589	1.06138	0.0261537	4.63097	0.9416	455.3	1107.7	0.0282	0.0284	1.0083
uspG	b0607	STM0614	0.0731661	1.34249	0.0545005	0.0714672	1.2672	0.0563976	0.0730044	1.18463	0.0616262	0.0710218	1.0789	0.0658281	0.0710218	1.0789	0.0658281	0.0621509	1.86278	0.0333647	1.15568	1.5965	117.7	308.3	0.0345	0.0609	1.7661
ybdR	b0608	STM0615	0.0594722	2.09911	0.0283321	0.0639822	1.53737	0.041618	0.0602016	1.43809	0.0418622	0.0634246	1.33467	0.0475209	0.0582652	1.36403	0.0427154	0.0547229	1.51059	0.0362262	1.4884	1.5823	345.3	890.7	0.0312	0.0545	1.7473
rnk	b0610	STM0616	0.0547063	1.06772	0.0512364	0.0536419	1.01166	0.0530236	0.0541602	0.996433	0.0543541	0.0548814	0.97549	0.0562603	0.0550763	0.974555	0.0565143	0.0480534	1.24921	0.0384671	1.51496	0.9975	111.3	296.7	0.0447	0.0487	1.089
rna	b0611	STM0617	0.189828	NA	NA	0.191887	1.96008	0.0978975	0.191167	1.88307	0.101519	0.194809	1.74253	0.111797	0.190082	1.78499	0.106489	0.178629	2.84851	0.0627096	1.55162	2.648	211.9	592.1	0.0628	0.179	2.8485
citT	b0612	STM0618	0.0315354	1.24391	0.0253519	0.0308124	1.14046	0.0270177	0.0321918	0.996516	0.0323043	0.032296	0.991156	0.0325842	0.0322229	0.991522	0.0324984	0.0288693	1.22507	0.0235653	3.42893	1.1666	423.2	1034.8	0.0233	0.0295	1.2676
citG	b0613	STM0619	0.163843	1.73485	0.0944424	0.165872	1.44303	0.114947	0.162767	1.44394	0.112724	0.165881	1.21037	0.13705	0.161703	1.23644	0.130781	0.157324	1.52257	0.103328	1.76748	1.7758	251.3	624.7	0.0949	0.1584	1.6696
citX	b0614	STM0620	0.163908	0.780203	0.210084	0.16892	0.756987	0.223148	0.162275	0.786897	0.206222	0.173861	0.690858	0.251659	0.166974	0.718944	0.232248	0.162823	0.801902	0.203046	2.08675	1.0557	158.8	390.2	0.2093	0.1682	0.8033
citF	b0615	STM0621	0.230774	0.0772266	2.98827	0.225989	0.101623	2.2238	0.231343	0.0997698	2.31877	0.2412	0.0781628	3.08586	0.23895	0.0834855	2.86217	0.265374	0.0600602	4.41848	3.60435	0.6174	480.1	893.9	5.2399	0.2869	0.0548
citE	b0616	STM0622	0.0234804	0.99102	0.0236932	0.0232475	0.969792	0.0239716	0.0241752	0.868425	0.027838	0.0234389	0.84745	0.0276582	0.0234389	0.84745	0.0276582	0.0221805	0.992423	0.0223498	2.79714	0.9437	257.3	648.7	0.0211	0.0222	1.0517
citD	b0617	STM0623	0.0420945	0.581624	0.072374	0.0413729	0.591871	0.0699019	0.0433594	0.515569	0.0841002	0.0444315	0.532504	0.0834388	0.0444315	0.532504	0.0834388	0.0449333	0.48659	0.0923431	2.74052	0.5651	83.8	210.2	0.0802	0.0442	0.5503
citC	b0618	STM0624	0.0752364	1.12726	0.0667428	0.0766173	1.05995	0.0722839	0.0764205	0.940164	0.0812842	0.0785604	0.885088	0.08876	0.0751247	0.898808	0.0835826	0.0708121	1.37555	0.051479	2.24894	0.9912	265.3	724.7	0.0691	0.0717	1.0371
citA	b0619	STM0625	0.250053	0.37005	0.675727	0.249003	0.403889	0.616514	0.258473	0.35965	0.718681	0.270754	0.317432	0.852951	0.267707	0.326407	0.820164	0.271193	0.316833	0.855951	3.46529	0.868	415.9	997.1	0.9195	0.2821	0.3068
citB	b0620	STM0626	0.0935463	2.67284	0.0349988	0.100751	1.65019	0.0610538	0.0980373	1.44337	0.0679226	0.106904	1.32727	0.0805442	0.0983746	1.39966	0.0702848	0.0885603	1.48982	0.0594438	3.75286	1.9447	195.9	482.1	0.0438	0.0887	2.0249
dcuC	b0621	STM0627	0.0456927	1.61388	0.0283122	0.0485661	1.39133	0.0349062	0.0454106	1.33586	0.0339936	0.0486889	1.25049	0.0389359	0.0448233	1.27405	0.0351818	0.0433899	2.13147	0.0203568	1.86012	1.6147	403.1	979.9	0.0251	0.0437	1.7405
pagP	b0622	STM0628	0.154795	1.92085	0.0805867	0.15471	1.75276	0.0882667	0.153014	1.7444	0.0877175	0.155501	1.45279	0.107037	0.153177	1.46483	0.10457	0.148496	1.776	0.0836128	1.38487	1.5168	130.8	427.2	0.0884	0.1479	1.6743
cspE	b0623	STM0629	0.00628473	0.165177	0.0380484	0.00619871	0.173587	0.0357096	0.00702924	0.121265	0.0579657	0.00727286	0.129458	0.0561794	0.00727286	0.129458	0.0561794	0.0066917	0.13924	0.0480586	7.32581	0.1353	63.3	143.7	0.0539	0.0071	0.1314
flc	b0624	STM0630	0.0584178	2.33064	0.0250651	0.0629571	1.69894	0.0370566	0.0599543	1.56988	0.0381904	0.0647801	1.45074	0.0446531	0.0595889	1.47964	0.0402725	0.0521388	1.58506	0.0328939	2.57119	2.4261	120	261	0.0197	0.0484	2.4622
tatE	b0627	STM0632	0.0694332	0.707752	0.0981039	0.0688093	0.706314	0.0974203	0.0710084	0.642589	0.110504	0.074884	0.677464	0.110536	0.074884	0.677464	0.110536	0.0733282	0.604707	0.121262	2.03848	0.7366	53.7	147.3	0.1012	0.0728	0.7191
lipA	b0628	STM0633	0.017276	1.18257	0.0146088	0.0213978	1.079	0.0198311	0.0179904	0.94008	0.0191371	0.0207527	0.904801	0.0229362	0.0167065	0.922621	0.0181076	0.015397	2.46772	0.00623937	2.46884	0.896	272.1	690.9	0.0158	0.0161	1.0164
ybeF	b0629	STM0634	0.244182	1.04795	0.23301	0.248991	0.973734	0.255707	0.249814	0.92403	0.270352	0.264783	0.836679	0.316469	0.257989	0.868774	0.296957	0.252748	1.02399	0.246828	2.72072	1.3633	248.4	630.6	0.2799	0.2631	0.9401
lipB	b0630	STM0635	0.0534876	2.08612	0.0256397	0.0578403	1.53783	0.0376117	0.0546567	1.405	0.0389014	0.0572578	1.30848	0.0437588	0.0524763	1.33576	0.0392857	0.0491342	1.99039	0.0246858	1.73471	1.5097	149.6	423.4	0.0278	0.0497	1.7869
ybeD	b0631	STM0636	0.0101301	0.509094	0.0198984	0.0100116	0.514813	0.019447	0.0104234	0.452881	0.0230157	0.00927845	0.458047	0.0202566	0.00927845	0.458047	0.0202566	0.0105021	0.467598	0.0224598	1.53715	0.3921	69.3	191.7	0.0229	0.0106	0.463
dacA	b0632	STM0637	0.0250653	1.21639	0.0206063	0.0256933	1.14588	0.0224224	0.0263733	0.932206	0.0282913	0.0271902	0.938555	0.0289703	0.0261798	0.942649	0.0277725	0.025538	1.17022	0.0218233	2.51966	0.8464	318.1	890.9	0.0254	0.0254	1.001
rlpA	b0633	STM0638	0.0861505	1.61698	0.0532786	0.0867681	1.37179	0.0632517	0.0879735	1.25758	0.0699548	0.0918661	1.21636	0.0755254	0.0901712	1.22529	0.0735919	0.0898903	1.298	0.0692528	3.5903	1.5337	335.4	732.6	0.065	0.0927	1.4254
mrdB	b0634	STM0639	0.0121599	1.17973	0.0103074	0.020621	1.06614	0.0193418	0.0125327	0.958165	0.0130799	0.0207965	0.941528	0.022088	0.0126816	0.974149	0.0130182	0.00909669	0.982661	0.0092572	2.61126	1.1169	341.3	768.7	0.0077	0.0092	1.1901
mrdA	b0635	STM0640	0.0229477	1.3233	0.0173413	0.024893	1.19067	0.0209067	0.0239815	1.00476	0.0238678	0.0258282	0.995966	0.0259328	0.023656	1.00614	0.0235116	0.0203629	1.23192	0.0165294	2.857	1.0182	510.6	1388.4	0.0166	0.0201	1.2076
rlmH	b0636	STM0641	0.0115138	0.865297	0.0133062	0.0141962	0.799145	0.0177643	0.0116356	0.74816	0.0155524	0.0142537	0.760675	0.0187383	0.0115761	0.771452	0.0150056	0.00840893	1.44199	0.00583148	1.83917	0.6844	115.5	349.5	0.0098	0.0087	0.8917
rsfS	b0637	STM0642	0.0263896	0.716941	0.0368086	0.0255035	0.746912	0.0341452	0.0267715	0.633062	0.0422888	0.0251364	0.632568	0.0397371	0.0251364	0.632568	0.0397371	0.020615	1.02228	0.0201657	1.39811	0.6282	80.5	234.5	0.0287	0.0217	0.7565
cobC	b0638	STM0643	0.185581	NA	NA	0.185906	3.20672	0.0579738	0.18428	3.12776	0.0589175	0.19158	2.73427	0.0700661	0.187524	2.78139	0.0674212	0.172293	3.77532	0.0456367	2.00594	4.7221	167	436	0.0326	0.1707	5.2382
nadD	b0639	STM0645	0.0794296	1.29888	0.0611524	0.0817201	1.14486	0.0713799	0.0787909	1.13689	0.0693037	0.0810537	1.06657	0.0759949	0.0777293	1.08262	0.0717972	0.0747814	1.41511	0.052845	1.33015	1.1577	161.8	477.2	0.0592	0.0768	1.2975
holA	b0640	STM0646	0.0714169	2.17388	0.0328522	0.0728235	1.52772	0.047668	0.0743073	1.32409	0.0561194	0.073024	1.21143	0.0602791	0.0706976	1.22691	0.0576226	0.0585443	1.52399	0.0384151	2.78165	1.7903	311.8	717.2	0.0341	0.0623	1.826
lptE	b0641	STM0647	0.111545	1.00487	0.111004	0.11045	0.954417	0.115725	0.114139	0.861123	0.132547	0.116023	0.826366	0.140401	0.115815	0.827188	0.140011	0.107864	1.10463	0.0976475	2.60867	1.0738	149.1	411.9	0.1036	0.1085	1.0468
leuS	b0642	STM0648	0.169723	0.0376696	4.50557	0.165519	0.0559755	2.95698	0.175325	0.0501358	3.49701	0.182604	0.0448684	4.06978	0.181762	0.0466991	3.89218	0.195087	0.0283006	6.89339	4.81774	0.4268	820.5	1534.5	7.9141	0.2045	0.0258
ybeL	b0643	STM0653	0.0412145	1.23796	0.0332922	0.0399367	1.08678	0.0367478	0.0437115	0.863943	0.0505954	0.0389257	0.828287	0.0469955	0.0389319	0.824875	0.0471973	0.0276681	1.9815	0.0139632	2.19185	0.9837	120.4	347.6	0.025	0.0297	1.1886
ybeQ	b0644	STM0654	0.793903	0.690161	1.15031	0.776813	0.780784	0.994914	0.759855	0.836123	0.908784	0.806489	0.740296	1.08941	0.79323	0.758096	1.04635	0.82349	0.649748	1.2674	1.52597	2.4531	150.5	467.5	1.1931	0.8513	0.7135
ybeR	b0645	STM0655	0.28425	2.07814	0.136781	0.282375	1.68032	0.168048	0.280421	1.67989	0.166928	0.293496	1.44798	0.202693	0.289708	1.47445	0.196485	0.2792	1.5894	0.175664	2.09806	2.1664	185.6	519.4	0.1432	0.2805	1.9585
ybeU	b0648	STM0657	0.448752	0.540195	0.830722	0.462651	0.505759	0.914766	0.44125	0.585021	0.754246	0.477021	0.473148	1.00819	0.454324	0.532077	0.853868	0.472252	0.475312	0.993562	1.49768	1.4585	121.7	310.3	0.9222	0.4749	0.5149
djlC	b0649	STM0658	0.513172	0.381542	1.34499	0.510278	0.437594	1.1661	0.507587	0.447472	1.13434	0.549562	0.395917	1.38807	0.543241	0.408317	1.33044	0.5899	0.298827	1.97406	2.66134	1.5197	351.3	782.7	1.8156	0.5884	0.3241
hscC	b0650	STM0659	0.173941	0.893735	0.194623	0.172224	0.864915	0.199123	0.1743	0.820285	0.212487	0.179714	0.759031	0.236767	0.178781	0.762057	0.234603	0.174694	0.914429	0.191041	2.03778	1.0224	398.9	1095.1	0.2276	0.1788	0.7855
rihA	b0651	STM0661	0.0429196	1.19753	0.03584	0.0447349	1.0937	0.0409025	0.0432107	1.04295	0.0414312	0.0437535	0.973474	0.0449458	0.041534	0.984036	0.0422078	0.0363818	1.88546	0.019296	1.71376	1.1175	262.5	670.5	0.0304	0.0373	1.2284
gltL	b0652	STM0662	0.0240786	0.892473	0.0269796	0.023773	0.866422	0.0274382	0.0254179	0.711849	0.0357069	0.0239085	0.699368	0.0341859	0.0239085	0.699368	0.0341859	0.0233665	0.920712	0.0253787	3.21329	0.7712	207.4	515.6	0.0286	0.0239	0.8367
gltK	b0653	STM0663	0.0367742	1.52098	0.0241779	0.0381031	1.33296	0.0285854	0.0373321	1.21041	0.0308426	0.0394876	1.20419	0.0327918	0.0375633	1.21275	0.0309736	0.0308105	1.57165	0.019604	2.95624	1.9812	187.1	484.9	0.0132	0.0304	2.2937
gltJ	b0654	STM0664	0.0333279	0.719932	0.0462932	0.0336382	0.715556	0.0470099	0.0333505	0.6773	0.0492403	0.0339483	0.659203	0.0514991	0.0330721	0.662074	0.0499522	0.0281912	0.828323	0.034034	1.83448	0.7029	196.1	541.9	0.0358	0.0287	0.8022
gltI	b0655	STM0665	0.0317493	1.45812	0.0217742	0.0310362	1.25834	0.0246644	0.0332384	1.01754	0.0326655	0.0325176	1.02204	0.0318163	0.0325176	1.02204	0.0318163	0.0330716	1.41696	0.0233399	2.68552	1.0675	243.3	662.7	0.0267	0.0329	1.2353
lnt	b0657	STM0666	0.07045	1.04012	0.0677325	0.0718643	0.982878	0.0731162	0.0718978	0.890931	0.0806997	0.0738397	0.840216	0.0878819	0.071255	0.850867	0.083744	0.0643953	1.42068	0.0453269	2.76057	1.0867	415	1106	0.0565	0.0652	1.1541
ybeX	b0658	STM0667	0.0155179	0.768807	0.0201844	0.0160061	0.735109	0.0217737	0.016558	0.567045	0.0292006	0.017024	0.616305	0.0276226	0.0163376	0.618877	0.0263987	0.014706	0.57294	0.0256676	2.13036	0.5928	229.2	646.8	0.0196	0.014	0.7157
ybeY	b0659	STM0668	0.0779929	1.14769	0.0679563	0.076934	1.02312	0.0751951	0.0799991	0.884756	0.0904194	0.0793029	0.872452	0.0908966	0.0790717	0.873567	0.0905159	0.0776598	1.2817	0.060591	2.40058	1.097	124.6	334.4	0.0724	0.0817	1.1281
ybeZ	b0660	STM0669	0.0076902	0.948756	0.00810556	0.00756647	0.90943	0.00832002	0.00823804	0.711164	0.0115839	0.00802585	0.744007	0.0107873	0.00802585	0.744007	0.0107873	0.00828613	0.779568	0.0106291	3.61648	0.7367	295.7	739.3	0.0098	0.0082	0.8391
miaB	b0661	STM0670	0.00881658	0.751543	0.0117313	0.00961066	0.72721	0.0132158	0.00928709	0.595764	0.0155885	0.0097361	0.616758	0.0157859	0.00886803	0.620148	0.0142999	0.00766909	0.753799	0.0101739	2.49527	0.5764	368.6	1053.4	0.0106	0.0077	0.7194
ubiF	b0662	STM0671	0.0950004	1.11948	0.0848615	0.0947027	1.06875	0.0886107	0.0966424	0.978188	0.0987974	0.0965524	0.889738	0.108518	0.0952897	0.894937	0.106476	0.0838858	2.46169	0.0340765	2.81607	1.2733	314.9	858.1	0.0644	0.0866	1.345
asnB	b0674	STM0680	0.0325773	1.22682	0.0265542	0.0322162	1.11045	0.0290118	0.0338552	0.931326	0.0363516	0.0320056	0.906163	0.0353199	0.0318172	0.907102	0.0350757	0.031205	3.1565	0.00988594	2.26301	0.8781	441.4	1220.6	0.0319	0.0323	1.013
umpH	b0675	STM0681	0.0169444	1.00911	0.0167913	0.018445	0.951179	0.0193917	0.0173907	0.840273	0.0206965	0.018028	0.824444	0.0218669	0.0163448	0.831455	0.0196581	0.0162424	1.3103	0.0123959	2.14666	0.7907	201.9	548.1	0.018	0.0168	0.9334
nagC	b0676	STM0682	0.0376626	0.926159	0.0406653	0.0392961	0.887106	0.0442969	0.0389301	0.762492	0.0510565	0.0413605	0.778643	0.0531188	0.0390637	0.786962	0.0496386	0.0337266	0.824092	0.0409258	2.42013	0.8099	337	881	0.0374	0.0333	0.8887
nagA	b0677	STM0683	0.0400351	0.749992	0.0533807	0.040237	0.746247	0.0539192	0.0414032	0.645152	0.0641759	0.041318	0.62841	0.06575	0.0403986	0.631262	0.0639965	0.039813	0.740012	0.0538005	2.51165	0.6659	325	818	0.0602	0.0408	0.678
nagB	b0678	STM0684	0.0258145	0.855296	0.030182	0.0250935	0.816921	0.0307171	0.027194	0.668882	0.0406559	0.0272908	0.702118	0.0388693	0.0275518	0.700772	0.0393164	0.0269382	0.689648	0.0390608	2.58398	0.6578	222.3	575.7	0.0373	0.0268	0.7178
nagE	b0679	STM0685	0.039092	0.896639	0.0435984	0.039393	0.881273	0.0447001	0.0397509	0.805147	0.049371	0.0404326	0.78174	0.0517213	0.0395321	0.78469	0.0503793	0.0384775	0.835792	0.0460372	2.56648	0.8557	563.8	1371.2	0.0438	0.0388	0.8846
glnS	b0680	STM0686	0.0186194	0.678379	0.027447	0.0182817	0.667451	0.0273904	0.0196521	0.533147	0.0368606	0.0188946	0.551925	0.0342339	0.0188946	0.551925	0.0342339	0.0178202	0.723345	0.0246358	2.36325	0.5085	417	1245	0.0291	0.0181	0.6216
chiP	b0681	STM0687	0.0516438	0.97451	0.0529946	0.0529734	0.927959	0.057086	0.0525241	0.843267	0.0622864	0.0535684	0.816354	0.065619	0.0516952	0.82345	0.0627788	0.0495214	0.919983	0.0538286	1.22006	0.7891	313.2	1090.8	0.0472	0.0478	1.0125
chiQ	b0682	STM0688	0.103338	2.86611	0.036055	0.116613	1.57379	0.0740972	0.107257	1.50283	0.0713697	0.118673	1.22656	0.0967529	0.104552	1.37405	0.0760903	0.0910175	1.68676	0.05396	2.38699	50	84	237	0.0014	0.087	63.4709
fur	b0683	STM0693	0.00585467	0.993942	0.00589035	0.00577409	0.922048	0.00626225	0.00662287	0.620885	0.0106668	0.00617113	0.654381	0.0094305	0.00617113	0.654381	0.0094305	0.00646303	0.754577	0.00856511	4.31799	0.6985	135.9	305.1	0.0089	0.0066	0.7407
fldA	b0684	STM0694	0.011035	0.703613	0.0156834	0.0108233	0.689536	0.0156964	0.0115718	0.551798	0.0209711	0.0106543	0.595994	0.0178766	0.0106543	0.595994	0.0178766	0.00972925	1.01213	0.00961266	1.51076	0.5309	133	395	0.0153	0.0103	0.672
ybfE	b0685	STM0695	0.0491425	0.797548	0.061617	0.0485119	0.772011	0.0628383	0.0514218	0.648711	0.0792676	0.0493383	0.619412	0.0796534	0.0486394	0.619412	0.0785251	0.0487425	0.797305	0.061134	2.57473	0.6884	81.5	209.5	0.0725	0.0501	0.6908
ybfF	b0686	STM0696	0.0646973	1.70938	0.0378484	0.0664984	1.49842	0.044379	0.0656961	1.38465	0.047446	0.065078	1.22927	0.0529403	0.0626102	1.24292	0.0503736	0.0591903	3.67079	0.0161247	1.69772	1.441	210.8	551.2	0.0375	0.0593	1.5815
seqA	b0687	STM0697	0.0687837	0.724427	0.094949	0.0698279	0.703722	0.0992266	0.072332	0.587691	0.123078	0.07492	0.590264	0.126926	0.0731413	0.597111	0.122492	0.070159	0.586677	0.119587	2.84763	0.676	149.3	390.7	0.1081	0.0687	0.6355
pgm	b0688	STM0698	0.0143243	1.02908	0.0139195	0.0147138	0.968208	0.015197	0.0150663	0.804517	0.0187272	0.0144796	0.794936	0.0182149	0.0139107	0.797366	0.0174459	0.0134267	1.26802	0.0105887	3.27515	0.7737	468.5	1169.5	0.0162	0.0141	0.8667
potE	b0692	STM0700	0.0329541	1.21297	0.0271682	0.034431	1.16215	0.0296271	0.0333521	1.06003	0.0314633	0.0349835	1.01293	0.034537	0.0329157	1.02255	0.0321899	0.0291218	1.36562	0.021325	2.59617	1.0671	364.6	952.4	0.0245	0.0296	1.2076
speF	b0693	STM0701	0.161936	0.314639	0.514673	0.159781	0.333313	0.479371	0.165675	0.29752	0.556852	0.173587	0.289509	0.599592	0.171309	0.295634	0.579463	0.176075	0.263704	0.6677	3.45107	0.6247	634.5	1414.5	0.6521	0.1787	0.2741
kdpE	b0694	STM0702	0.0564685	1.15568	0.0488619	0.0552157	1.06495	0.0518483	0.0574727	0.963027	0.0596792	0.0567434	0.943507	0.060141	0.0569313	0.942029	0.0604347	0.0435974	1.43729	0.0303331	2.44965	1.1834	201.9	473.1	0.0367	0.0446	1.2144
kdpD	b0695	STM0703	0.0666179	1.31502	0.0506591	0.0671643	1.16599	0.057603	0.0669165	1.12393	0.0595378	0.0686357	1.08801	0.0630838	0.0674729	1.09319	0.0617211	0.0573453	1.6932	0.0338679	2.09128	1.3898	764.8	1914.2	0.0388	0.0574	1.4792
kdpC	b0696	STM0704	0.178128	1.02448	0.173872	0.178103	1.01067	0.176222	0.17865	0.979402	0.182408	0.181194	0.930577	0.194712	0.179165	0.937267	0.191157	0.175493	0.988958	0.177453	1.884	1.4394	168.4	398.6	0.1448	0.1743	1.2032
kdpB	b0697	STM0705	0.251146	0.0820402	3.06126	0.246989	0.103511	2.38612	0.25182	0.0996399	2.5273	0.264378	0.088054	3.00245	0.263521	0.0900169	2.92746	0.291518	0.0589177	4.94789	3.19935	0.6721	621.2	1262.8	5.238	0.3055	0.0583
kdpA	b0698	STM0706	0.0970004	1.0073	0.0962976	0.0979489	0.951598	0.102931	0.0981051	0.894635	0.109659	0.101632	0.8447	0.120318	0.09941	0.852795	0.11657	0.0900814	1.11862	0.0805294	2.51815	1.2278	474	1194	0.0747	0.0905	1.2122
ybfA	b0699	STM0708	0.110176	1.55073	0.071048	0.109983	1.56847	0.0701211	0.110971	1.41637	0.0783489	0.111609	1.2246	0.0911385	0.109127	1.23852	0.0881111	0.106103	1.61022	0.0658934	2.31157	1.3314	55.9	148.1	0.0787	0.1056	1.3409
phr	b0708	STM0709	0.138359	1.7307	0.0799443	0.13515	1.42102	0.0951074	0.137852	1.33686	0.103116	0.13868	1.2257	0.113143	0.138612	1.22414	0.113232	0.128691	1.68438	0.0764026	2.15546	1.5758	347.7	963.3	0.0819	0.1322	1.6141
dtpD	b0709	STM0710	0.0720709	1.32588	0.0543569	0.0735998	1.19317	0.0616843	0.0723037	1.12777	0.0641118	0.0743397	1.05136	0.0707084	0.0715198	1.06599	0.0670922	0.0700368	1.91272	0.0366164	2.10864	1.2567	402.6	1076.4	0.0522	0.0705	1.3504
ybgI	b0710	STM0711	0.0238722	1.13979	0.0209443	0.0248806	1.02906	0.024178	0.02469	0.893678	0.0276274	0.0248002	0.882661	0.0280971	0.0233904	0.889265	0.0263031	0.0185112	3.96852	0.00466451	2.5068	0.9022	202.6	538.4	0.0185	0.0194	1.0485
ybgJ	b0711	STM0712	0.0806916	1.23053	0.0655745	0.0830423	1.13651	0.0730679	0.0822462	1.05852	0.0776995	0.0867661	1.00623	0.0862287	0.083488	1.026	0.081372	0.0780589	1.33761	0.058357	2.93825	1.2944	191.5	462.5	0.0623	0.0798	1.2809
ybgK	b0712	STM0713	0.0974094	1.54021	0.0632443	0.0953811	1.39257	0.0684927	0.0981765	1.3036	0.0753118	0.0973559	1.20993	0.0804643	0.0979584	1.2058	0.0812393	0.0908755	1.35484	0.0670747	2.40893	1.5243	254.1	675.9	0.057	0.0921	1.6144
ybgL	b0713	STM0714	0.134143	1.12349	0.119398	0.139132	1.08081	0.128729	0.136239	1.0191	0.133686	0.142762	0.89045	0.160326	0.135816	0.918622	0.147848	0.132144	1.08428	0.121872	2.43604	1.3476	212.6	519.4	0.1079	0.132	1.2239
nei	b0714	STM0728	0.0667492	1.45155	0.0459848	0.0650435	1.20656	0.0539081	0.0683205	1.0726	0.0636959	0.067683	1.06851	0.0633435	0.068131	1.0653	0.0639549	0.0660338	1.2589	0.0524535	2.24431	1.1194	220.1	568.9	0.0585	0.068	1.162
abrB	b0715	STM0729	0.127759	1.44407	0.0884713	0.131864	1.32208	0.0997398	0.128156	1.29454	0.098998	0.134727	1.25167	0.107637	0.128826	1.28179	0.100505	0.123582	1.42355	0.0868123	1.97931	1.8696	321.5	722.5	0.0718	0.1252	1.7423
ybgO	b0716	STM3026	0.822596	0.817932	1.0057	0.809893	0.921398	0.878982	0.786924	1.02015	0.771377	0.83603	0.870607	0.960284	0.823483	0.89856	0.916447	0.851779	0.795873	1.07025	1.47848	2.6701	148	461	1.2659	0.9379	0.7409
ybgP	b0717	STM3027	0.768136	0.830859	0.924508	0.7537	0.909326	0.828856	0.736184	0.985746	0.746829	0.773151	0.836377	0.924405	0.762934	0.863345	0.883696	0.79019	0.824441	0.958456	1.49868	2.4822	168.9	473.1	1.0254	0.8328	0.8122
ybgQ	b0718	STM3028	0.650948	0.92054	0.707137	0.649846	0.953709	0.681388	0.645488	0.971796	0.664222	0.673392	0.891905	0.755004	0.667745	0.907639	0.735694	0.691666	0.819913	0.843585	1.90423	2.2998	309.5	761.5	0.8048	0.7164	0.8901
gltA	b0720	STM0730	0.0228473	0.827204	0.0276199	0.0229628	0.803229	0.0285881	0.0234205	0.703944	0.0332703	0.0226119	0.69488	0.0325407	0.0221304	0.696653	0.0317667	0.0206444	1.18676	0.0173955	1.72854	0.6345	321.9	959.1	0.0274	0.0213	0.7782
sdhC	b0721	STM0732	0.0390186	0.430555	0.0906239	0.0407832	0.447894	0.0910554	0.0396709	0.406199	0.0976639	0.0414733	0.382218	0.108507	0.0387673	0.389566	0.099514	0.0379499	0.394371	0.096229	2.54285	0.4504	119.2	267.8	0.0981	0.0392	0.3994
sdhD	b0722	STM0733	0.0278144	0.514495	0.0540616	0.0252804	0.535376	0.0472198	0.0277833	0.49816	0.0557717	0.0263423	0.495333	0.053181	0.0277319	0.489712	0.056629	0.025865	0.43015	0.0601301	2.04035	0.4889	103.1	241.9	0.0538	0.026	0.4843
sdhA	b0723	STM0734	0.00986764	0.542093	0.0182029	0.00972702	0.541704	0.0179563	0.0103325	0.455756	0.022671	0.00942466	0.456652	0.0206386	0.00942466	0.456652	0.0206386	0.00910213	0.657849	0.0138362	2.95089	0.4357	479.9	1284.1	0.0188	0.0096	0.5082
sdhB	b0724	STM0735	0.0183675	0.682783	0.0269009	0.0181142	0.709229	0.0255407	0.0197588	0.543742	0.0363385	0.0187354	0.557296	0.0336185	0.0187354	0.557296	0.0336185	0.0154697	0.635295	0.0243504	2.81711	0.5122	186.7	527.3	0.0252	0.0153	0.6095
sucA	b0726	STM0736	0.0290918	0.664961	0.0437496	0.0291826	0.658472	0.0443187	0.0304884	0.55056	0.0553771	0.0292593	0.535592	0.0546299	0.028783	0.537202	0.0535795	0.0273499	0.749139	0.0365084	2.69773	0.5572	744.8	2054.2	0.0457	0.0283	0.6199
sucB	b0727	STM0737	0.0186508	0.548191	0.0340225	0.0186656	0.551955	0.0338173	0.0188665	0.512211	0.0368334	0.0185915	0.502785	0.036977	0.0183253	0.50355	0.0363922	0.0159794	0.588274	0.0271632	1.73873	0.4827	327	876	0.0298	0.0163	0.5483
sucC	b0728	STM0738	0.00692432	0.448065	0.0154538	0.00683418	0.473223	0.0144418	0.00735249	0.386408	0.0190278	0.00663902	0.389326	0.0170526	0.00663902	0.389326	0.0170526	0.00724004	0.410042	0.0176568	3.45479	0.3701	357.1	806.9	0.0196	0.0075	0.385
sucD	b0729	STM0739	0.0251817	0.587714	0.0428469	0.0242126	0.623742	0.0388183	0.0253003	0.571468	0.0442725	0.0251404	0.567297	0.0443161	0.0254218	0.566171	0.0449012	0.0248138	0.550602	0.0450667	2.13604	0.5398	237.8	629.2	0.042	0.0248	0.5905
mngR	b0730	STM3785	0.618588	3.32439	0.186076	0.61213	2.54084	0.240916	0.602293	2.61184	0.230601	0.631743	2.11801	0.298272	0.617057	2.19124	0.281602	0.657589	1.58351	0.415272	1.69352	3.0948	159.9	443.1	0.3379	0.6789	2.0091
cydA	b0733	STM0740	0.0227243	0.598222	0.0379865	0.0223523	0.604051	0.0370039	0.0233965	0.525933	0.0444856	0.0225428	0.520824	0.043283	0.0225428	0.520824	0.043283	0.0220636	0.616263	0.0358022	2.47492	0.5193	431.5	1134.5	0.0398	0.0226	0.5687
cydB	b0734	STM0741	0.0419103	0.596273	0.0702871	0.0412257	0.606248	0.0680013	0.0421443	0.566196	0.0744342	0.0422778	0.550777	0.0767603	0.0422778	0.550777	0.0767603	0.0401668	0.577799	0.0695169	2.17785	0.5855	301.2	835.8	0.0643	0.0402	0.6252
ybgE	b0735	STM0743	0.0839966	1.28477	0.0653786	0.0876019	1.22022	0.0717917	0.0846559	1.17623	0.0719722	0.0871474	1.03758	0.083991	0.0827431	1.05595	0.0783586	0.078505	1.59785	0.0491318	1.25301	1.4746	78.2	200.8	0.05	0.0777	1.5545
ybgC	b0736	STM0744	0.0380732	0.702245	0.0542164	0.0427249	0.678684	0.0629526	0.0403301	0.571043	0.0706253	0.0430435	0.530238	0.0811778	0.0381596	0.549421	0.0694543	0.0391466	0.669617	0.0584613	3.24948	0.6173	115.7	283.3	0.0663	0.0405	0.6105
tolQ	b0737	STM0745	0.0087531	0.797958	0.0109694	0.0104916	0.815782	0.0128608	0.00880078	0.755366	0.011651	0.0107229	0.786856	0.0136275	0.00894186	0.792399	0.0112845	0.00802497	0.757429	0.010595	1.2425	0.6323	173.4	507.6	0.0098	0.0079	0.8045
tolR	b0738	STM0746	0.0775994	0.941458	0.0824247	0.0786024	0.958229	0.0820289	0.0804516	0.841729	0.095579	0.0802368	0.7785	0.103066	0.0785008	0.784587	0.100054	0.0797291	0.825442	0.0965896	2.45064	0.9685	125.3	300.7	0.0887	0.0803	0.9048
tolA	b0739	STM0747	0.248208	0.686739	0.36143	0.240138	0.728718	0.329535	0.240172	0.718368	0.33433	0.251946	0.652619	0.386053	0.250247	0.6584	0.380084	0.264241	0.584786	0.451859	2.00392	1.1272	236	622	0.4427	0.2791	0.6304
tolB	b0740	STM0748	0.026567	0.787282	0.0337452	0.0255143	0.76465	0.0333672	0.0267982	0.712771	0.0375972	0.0262516	0.70289	0.037348	0.0267318	0.700628	0.0381541	0.024024	0.795435	0.0302024	2.11408	0.6603	359.6	930.4	0.034	0.0247	0.7256
pal	b0741	STM0749	0.00774029	0.354278	0.021848	0.00765398	0.359156	0.021311	0.0079398	0.319437	0.0248556	0.00711434	0.321824	0.0221063	0.00711434	0.321824	0.0221063	0.00773277	0.371696	0.020804	1.35198	0.2761	117.9	392.1	0.0207	0.0077	0.3723
ybgF	b0742	STM0750	0.152994	0.233202	0.656059	0.148827	0.26429	0.56312	0.161006	0.208677	0.771555	0.164381	0.192448	0.854157	0.164381	0.192448	0.854157	0.169516	0.186599	0.908447	4.53667	0.5386	215.1	510.9	0.8982	0.1737	0.1934
nadA	b0750	STM0756	0.0719616	NA	NA	0.0764756	2.10011	0.0364151	0.0720629	1.96193	0.0367306	0.077706	1.81413	0.0428337	0.0716509	1.85279	0.0386719	0.0691404	1.7147	0.0403221	1.75351	2.248	292.9	748.1	0.0279	0.0693	2.4861
pnuC	b0751	STM0757	0.0760871	1.53965	0.0494184	0.0885302	1.23882	0.0714633	0.0765303	1.21112	0.0631897	0.0906612	1.16688	0.0776951	0.0772861	1.23292	0.0626853	0.0715411	1.42914	0.050059	1.73572	1.5957	189.1	527.9	0.0391	0.0711	1.8187
zitB	b0752	STM0758	0.0924383	1.72735	0.0535146	0.0968601	1.41975	0.0682231	0.0912889	1.43181	0.0637579	0.0985602	1.35322	0.0728337	0.0927094	1.3785	0.0672537	0.0857614	1.85665	0.0461915	1.62751	1.5909	269	652	0.0532	0.0856	1.6083
ybgS	b0753	STM0759	0.116091	1.31422	0.0883351	0.1174	1.20396	0.0975119	0.122541	1.01157	0.121139	0.124896	0.950843	0.131353	0.123062	0.96014	0.128171	0.122557	0.995189	0.12315	3.92422	2.1028	114.6	260.4	0.0623	0.1252	2.0092
aroG	b0754	STM0760	0.0273479	1.16521	0.0234704	0.0294512	1.07703	0.0273449	0.0280838	0.947352	0.0296445	0.0292527	0.935564	0.0312674	0.0268482	0.944904	0.0284136	0.0242611	2.29684	0.0105628	1.52517	0.8735	264.6	785.4	0.0229	0.0247	1.0821
gpmA	b0755	STM0772	0.00877497	0.737102	0.0119047	0.00867217	0.709472	0.0122234	0.00939053	0.56024	0.0167616	0.00872252	0.587643	0.0148432	0.00872252	0.587643	0.0148432	0.00728976	0.715461	0.0101889	2.27315	0.5273	193.9	556.1	0.0112	0.0074	0.6587
galM	b0756	STM0773	0.0805728	1.35614	0.0594134	0.0795506	1.19529	0.0665534	0.0811561	1.10992	0.0731186	0.0790028	1.00901	0.0782975	0.0786717	1.01073	0.0778365	0.0732409	1.48116	0.0494484	1.81247	1.1546	265.6	772.4	0.0589	0.0756	1.2842
galK	b0757	STM0774	0.052543	1.14933	0.0457161	0.0542644	1.04548	0.0519039	0.0537123	0.941118	0.0570728	0.0557166	0.90937	0.0612695	0.0532703	0.920829	0.0578504	0.0528159	1.14014	0.0463241	2.4236	1.0049	318.7	827.3	0.0502	0.0535	1.0657
galT	b0758	STM0775	0.0425189	1.08697	0.0391171	0.0421533	0.98188	0.0429312	0.0447436	0.814805	0.0549133	0.0433807	0.795694	0.0545193	0.0432801	0.796165	0.0543608	0.0377828	1.40586	0.0268753	3.27262	0.8804	288	756	0.0407	0.0391	0.9612
galE	b0759	STM0776	0.021597	1.09332	0.0197535	0.0206821	1.05526	0.0195991	0.0233952	0.804313	0.0290872	0.0224539	0.81101	0.0276863	0.0229036	0.807223	0.0283734	0.0216514	0.916792	0.0236165	5.89508	0.9781	289.1	724.9	0.0196	0.0213	1.0899
modF	b0760	STM0778	0.0742994	1.81086	0.0410299	0.074561	1.41276	0.0527768	0.0762525	1.26113	0.0604634	0.0769402	1.21256	0.0634527	0.0756883	1.21972	0.0620538	0.0651776	1.42205	0.0458334	2.31365	1.3977	413.1	1044.9	0.045	0.0665	1.4763
modE	b0761	STM0779	0.0714092	1.36947	0.0521437	0.074017	1.20708	0.061319	0.073168	1.09039	0.0671029	0.0760263	1.03942	0.0731432	0.0724559	1.05499	0.0686789	0.0653317	1.50418	0.0434334	2.25677	1.2897	218.8	567.2	0.0469	0.0646	1.3768
acrZ	b0762	STM0780	0.0457939	0.585473	0.0782169	0.0406792	0.612361	0.0664301	0.044145	0.476905	0.0925655	0.0469336	0.556037	0.0844073	0.0469336	0.556037	0.0844073	0.0544964	0.356161	0.153011	3.62313	0.5706	49.6	97.4	0.1175	0.0538	0.458
modA	b0763	STM0781	0.0832965	1.04909	0.0793986	0.0839961	1.02534	0.0819203	0.0835457	0.979646	0.0852815	0.0866837	0.92865	0.0933438	0.0848872	0.93492	0.0907961	0.0845316	0.847509	0.0997413	1.84879	1.0975	227	544	0.0809	0.0842	1.0406
modB	b0764	STM0782	0.0297539	0.934931	0.0318247	0.0323908	0.874064	0.0370576	0.0296474	0.819905	0.0361596	0.0332616	0.801466	0.0415009	0.0298469	0.813984	0.0366677	0.0237059	0.983227	0.0241103	2.79057	1.0545	212.5	474.5	0.0224	0.0242	1.0825
modC	b0765	STM0783	0.0430581	1.21782	0.0353568	0.0482866	1.02227	0.0472347	0.0445619	0.920359	0.0484179	0.0505037	0.931363	0.0542256	0.0450961	0.956704	0.047137	0.0423306	1.38274	0.0306135	2.29275	0.995	285	771	0.0388	0.0431	1.1121
ybhA	b0766	STM0784	0.0975661	1.49496	0.0652635	0.100427	1.36308	0.0736762	0.0994524	1.28235	0.077555	0.101291	1.13146	0.0895225	0.0978238	1.15576	0.0846406	0.0881434	2.93811	0.03	1.87479	1.4752	219.1	596.9	0.0555	0.0882	1.5911
pgl	b0767	STM0785	0.0527387	1.35601	0.0388925	0.0536493	1.16656	0.0459894	0.0541615	1.04598	0.0517805	0.0559815	1.02883	0.0544128	0.054503	1.03706	0.0525552	0.0520084	1.25864	0.041321	3.07219	1.3127	278.4	714.6	0.0365	0.0521	1.427
ybhI	b0770	STM3166	0.65749	0.618616	1.06284	0.644454	0.66096	0.975028	0.628311	0.714092	0.879874	0.655331	0.651788	1.00544	0.648995	0.664412	0.976797	0.713067	0.52572	1.35636	1.28214	2.0835	338.8	789.2	1.1919	0.7298	0.6123
ybhC	b0772	STM0786	0.07675	1.03922	0.0738536	0.0755316	1.03552	0.0729408	0.076339	1.00094	0.0762677	0.0766224	0.92854	0.0825192	0.0764942	0.92854	0.0823812	0.0720996	1.18995	0.0605907	1.78538	0.9883	325.2	955.8	0.0659	0.0717	1.0869
ybhB	b0773	STM0792	0.0411317	1.57291	0.0261501	0.0416285	1.26991	0.0327808	0.0421427	1.15815	0.0363879	0.0446495	1.17809	0.0379001	0.0437947	1.18217	0.037046	0.0375092	1.06042	0.035372	2.6088	1.3559	130.9	343.1	0.0218	0.0337	1.5486
bioA	b0774	STM0793	0.0952613	1.15913	0.0821838	0.0971247	1.13755	0.0853809	0.0944123	1.15005	0.0820943	0.0975948	1.01038	0.0965924	0.094234	1.0314	0.0913648	0.0843212	1.90008	0.0443778	1.80609	1.3098	324.3	905.7	0.0602	0.0853	1.4175
bioB	b0775	STM0794	0.0327519	0.969578	0.0337795	0.0321403	0.901047	0.0356699	0.0339093	0.765361	0.044305	0.0334523	0.777872	0.0430049	0.0334523	0.777872	0.0430049	0.031366	0.96915	0.0323645	2.33283	0.7764	261.4	776.6	0.0328	0.0308	0.9364
bioF	b0776	STM0795	0.144833	1.08811	0.133106	0.144454	1.02796	0.140524	0.146949	0.954378	0.153973	0.152712	0.916658	0.166596	0.151202	0.921895	0.164013	0.140342	1.07228	0.130881	2.92945	1.3522	332.8	819.2	0.1153	0.1401	1.2153
bioC	b0777	STM0796	0.229524	1.94196	0.118192	0.228578	1.68928	0.135311	0.230349	1.62419	0.141823	0.231383	1.50162	0.154089	0.229885	1.50958	0.152284	0.216515	1.82209	0.118828	1.63982	2.708	201.2	551.8	0.0744	0.2087	2.806
bioD	b0778	STM0797	0.181007	1.88433	0.0960592	0.184593	1.50736	0.122461	0.179266	1.52361	0.117659	0.184444	1.40847	0.130954	0.177738	1.44388	0.123097	0.177757	1.52583	0.116498	1.31787	1.9532	196.2	478.8	0.102	0.1829	1.7932
uvrB	b0779	STM0798	0.0171688	1.23698	0.0138796	0.0206599	1.06758	0.0193521	0.0178438	0.925156	0.0192874	0.0203504	0.92927	0.0218994	0.0168477	0.945483	0.0178191	0.0133878	1.40232	0.00954687	2.29388	1.0847	526.5	1468.5	0.0104	0.0138	1.3314
ybhK	b0780	STM0801	0.0549553	1.07389	0.051174	0.0573289	0.992083	0.0577864	0.0561192	0.91867	0.0610874	0.0575001	0.870342	0.0660661	0.0547583	0.881737	0.0621027	0.0504451	1.19084	0.0423609	2.08021	1.0163	246.5	659.5	0.0452	0.0502	1.1109
moaA	b0781	STM0802	0.0459951	1.57878	0.0291333	0.0456348	1.38609	0.0329234	0.0483018	1.1589	0.041679	0.0471297	1.12364	0.0419439	0.047016	1.12459	0.0418072	0.0397393	1.34006	0.029655	2.49707	1.2577	257.5	729.5	0.0267	0.0399	1.4941
moaB	b0782	STM0803	0.0278016	1.40358	0.0198077	0.0312737	1.21249	0.025793	0.0283163	1.14807	0.0246642	0.0306896	1.11373	0.0275557	0.0273222	1.12979	0.0241834	0.0217755	1.81067	0.0120262	1.59776	1.1507	140	370	0.0165	0.0221	1.3394
moaC	b0783	STM0804	0.0350593	0.91772	0.0382026	0.0414274	0.876604	0.047259	0.036551	0.800977	0.0456331	0.0409138	0.734029	0.0557387	0.0348047	0.764811	0.0455076	0.028946	1.07807	0.0268497	2.64066	0.8834	136.4	346.6	0.0307	0.0297	0.967
moaD	b0784	STM0805	0.0867754	1.49667	0.0579791	0.0857442	1.30154	0.0658789	0.0877002	1.23771	0.070857	0.0877799	1.15915	0.0757278	0.0881496	1.15703	0.076186	0.0817584	1.59964	0.0511104	2.33034	1.8686	74.4	168.6	0.0454	0.0838	1.8457
moaE	b0785	STM0806	0.0559978	1.266	0.044232	0.0561771	1.17748	0.0477097	0.0571176	1.07267	0.0532482	0.0558924	0.985814	0.0566967	0.0551256	0.990909	0.0556314	0.0536327	1.56386	0.0342951	2.15985	1.0677	121.6	328.4	0.0468	0.0548	1.169
ybhL	b0786	STM0807	0.084075	2.38258	0.0352874	0.0889076	1.65292	0.0537881	0.0851331	1.5901	0.0535396	0.0897623	1.40643	0.0638228	0.0838186	1.46538	0.0571993	0.0675735	3.37522	0.0200205	1.77931	1.9704	182.1	519.9	0.0293	0.0684	2.3367
ybhM	b0787	STM0808	0.654123	1.06052	0.616792	0.668866	1.04955	0.637286	0.639002	1.16646	0.547815	0.692472	0.996689	0.694773	0.663392	1.07687	0.616036	0.720835	0.83364	0.864683	1.55805	2.5799	151.2	382.8	0.6827	0.7599	1.1131
ybhN	b0788	STM0811	0.0716174	1.297	0.0552178	0.0700622	1.197	0.0585315	0.073405	1.04503	0.0702422	0.0734787	1.02251	0.071861	0.0734787	1.02251	0.071861	0.0670284	1.64574	0.0407284	3.60319	1.6829	262.5	691.5	0.0355	0.0663	1.8642
clsB	b0789	STM0812	0.0788128	1.6104	0.04894	0.0820433	1.31362	0.0624558	0.0789801	1.26163	0.0626016	0.0831843	1.20783	0.0688709	0.0789542	1.22737	0.0643279	0.0754657	2.09213	0.0360713	1.50371	1.3447	322.3	916.7	0.0495	0.0748	1.5106
ybhP	b0790	STM0813	0.102133	1.29939	0.0786008	0.105219	1.17647	0.0894362	0.102743	1.14271	0.0899115	0.107741	1.05674	0.101956	0.103762	1.0786	0.0962003	0.0864693	1.55328	0.0556687	2.0997	1.6069	204.6	548.4	0.0488	0.085	1.7431
ybhQ	b0791	STM0814	0.082959	0.719327	0.115329	0.0810838	0.721328	0.112409	0.0846919	0.655658	0.129171	0.0851415	0.635873	0.133897	0.0857899	0.63299	0.135531	0.0931672	0.483397	0.192734	2.93882	0.8865	132.6	275.4	0.1264	0.0911	0.7202
ybhR	b0792	STM0815	0.0328522	0.98352	0.0334027	0.0348875	0.960208	0.0363333	0.034714	0.792176	0.0438211	0.0363857	0.777992	0.0467687	0.0339396	0.789663	0.0429799	0.028128	0.888067	0.0316733	3.83441	0.9113	309.1	794.9	0.0275	0.0279	1.0133
ybhS	b0793	STM0816	0.037987	0.793263	0.047887	0.0384798	0.774231	0.0497006	0.0376925	0.745388	0.0505677	0.0384552	0.72894	0.0527549	0.0372093	0.733509	0.0507278	0.0341758	1.28223	0.0266534	1.8317	0.8564	281.3	843.7	0.0334	0.0347	1.0376
ybhF	b0794	STM0817	0.0519068	1.19917	0.0432856	0.0531523	1.07137	0.0496115	0.0533575	0.959136	0.0556308	0.0532368	0.902954	0.0589585	0.051432	0.912633	0.0563556	0.0423943	1.28988	0.0328667	2.17989	1.0363	450.2	1277.8	0.0356	0.0428	1.2044
ybhG	b0795	STM0818	0.0763349	1.21946	0.0625973	0.0793222	1.09725	0.0722917	0.077102	1.03998	0.0741379	0.0824279	1.00602	0.0819349	0.0786357	1.0212	0.0770033	0.0687003	1.27418	0.0539172	2.11285	1.2048	266.3	726.7	0.0522	0.0685	1.3105
ybiH	b0796	STM0819	0.0902607	1.1469	0.0786994	0.093212	1.05353	0.0884762	0.0916926	0.961369	0.0953771	0.0937519	0.860321	0.108973	0.0891099	0.883369	0.100875	0.0827058	3.22646	0.0256336	1.86965	1.0464	167.9	501.1	0.0746	0.0848	1.137
rhlE	b0797	STM0820	0.035263	0.954267	0.0369529	0.0351666	0.933738	0.0376622	0.0370092	0.783624	0.0472283	0.0367751	0.773201	0.0475621	0.0363565	0.774763	0.0469259	0.034781	0.878835	0.0395762	3.45121	0.8445	378.4	926.6	0.0394	0.0349	0.8854
dinG	b0799	STM0821	0.0512856	1.26315	0.0406014	0.0528862	1.0884	0.0485909	0.0525013	0.959928	0.054693	0.0533668	0.935647	0.0570373	0.0507793	0.947347	0.0536016	0.0425946	2.79605	0.0152339	2.16368	1.0749	582.5	1556.5	0.0368	0.044	1.1979
ybiB	b0800	STM0822	0.101931	1.46863	0.0694052	0.103304	1.27041	0.0813151	0.106096	1.11082	0.0955112	0.110902	1.08953	0.101789	0.108592	1.10304	0.0984487	0.0984887	1.40482	0.0701076	4.19423	1.6522	281.6	678.4	0.0595	0.0977	1.6422
ybiJ	b0802	STM0823	0.118758	1.36659	0.0869012	0.116715	1.35161	0.0863525	0.117892	1.32485	0.0889853	0.12034	1.23377	0.0975391	0.120498	1.23172	0.0978294	0.127785	0.91413	0.139789	1.64762	1.7997	83.6	174.4	0.0815	0.129	1.5824
ybiI	b0803	STM0825	0.105262	1.27541	0.0825317	0.10872	1.30255	0.0834675	0.104251	1.28415	0.081183	0.109066	1.42218	0.0766892	0.104024	1.43885	0.0722966	0.101556	2.12521	0.0477862	0.84926	1.3468	61.2	202.8	0.064	0.1022	1.598
rlmF	b0807	STM0826	0.116547	1.34779	0.0864732	0.114713	1.24583	0.0920773	0.117651	1.14576	0.102683	0.115592	1.00739	0.114744	0.115483	1.00739	0.114636	0.103257	1.31317	0.0786318	1.91332	1.2281	238.6	685.4	0.0805	0.1036	1.2878
ybiO	b0808	STM0827	0.084709	1.4323	0.0591418	0.0893757	1.25139	0.071421	0.0865084	1.1553	0.0748797	0.0920099	1.06444	0.0864399	0.0861663	1.09571	0.0786398	0.0778474	2.92803	0.026587	2.66297	1.3883	616.6	1585.4	0.0545	0.079	1.4495
glnQ	b0809	STM0828	0.024322	0.986347	0.0246587	0.0240388	0.962692	0.0249704	0.0250352	0.835902	0.0299499	0.0247496	0.850075	0.0291146	0.024606	0.850557	0.0289293	0.0217097	0.938225	0.0231391	1.84382	0.8666	199.3	520.7	0.022	0.0217	0.9869
glnP	b0810	STM0829	0.0207678	0.951654	0.0218228	0.0202363	0.957095	0.0211434	0.020667	0.785649	0.0263057	0.0210828	0.783012	0.0269252	0.02013	0.78739	0.0255654	0.0199136	0.930318	0.0214051	4.44711	0.9066	201.4	455.6	0.0218	0.0205	0.9393
glnH	b0811	STM0830	0.0214014	0.813327	0.0263134	0.0211343	0.782467	0.0270099	0.0222999	0.661727	0.0336995	0.0219522	0.692489	0.0317005	0.0219522	0.692489	0.0317005	0.0176943	0.653913	0.0270591	1.65977	0.6345	187.1	556.9	0.0212	0.0168	0.7913
dps	b0812	STM0831	0.0211483	1.07406	0.0196901	0.0209652	1.16249	0.0180348	0.0216376	1.04806	0.0206453	0.0211504	1.04461	0.0202472	0.0211504	1.04461	0.0202472	0.021987	0.975889	0.0225302	1.30844	0.8587	123.8	377.2	0.0198	0.0216	1.0924
rhtA	b0813	STM0832	0.0698959	1.59643	0.0437828	0.0778336	1.39126	0.0559445	0.0690314	1.42565	0.0484208	0.0781564	1.30274	0.0599937	0.0695587	1.33949	0.0519292	0.0619288	1.38543	0.0447	1.65442	2.0907	288.8	596.2	0.0311	0.0624	2.0068
ompX	b0814	STM0833	0.0558608	0.604455	0.0924152	0.0550664	0.618915	0.0889725	0.0586006	0.513349	0.114153	0.0581463	0.503038	0.11559	0.0581463	0.503038	0.11559	0.0563914	0.569854	0.0989576	2.66427	0.5873	135.2	377.8	0.0967	0.0565	0.5848
opgE	b0815	STM0834	0.0986215	1.73362	0.0568876	0.101928	1.34105	0.0760058	0.0999103	1.24962	0.0799527	0.104357	1.17845	0.0885544	0.0997059	1.20128	0.083	0.0902836	1.41645	0.0637391	1.63326	1.3147	387.1	1178.9	0.0594	0.0892	1.5013
mntR	b0817	STM0835	0.0559561	1.56391	0.0357797	0.0603038	1.27295	0.0473733	0.0582213	1.10104	0.0528784	0.060781	1.0153	0.059865	0.0555198	1.0464	0.0530579	0.0458135	1.31557	0.034824	2.53342	1.4219	134.9	327.1	0.0302	0.0457	1.5119
ybiR	b0818	STM0836	0.121248	1.23039	0.0985442	0.121852	1.12914	0.107916	0.123045	1.05178	0.116987	0.126165	0.965599	0.13066	0.123505	0.974977	0.126675	0.111021	1.6605	0.0668602	2.53064	2.0729	328.4	781.6	0.0526	0.1092	2.0755
ldtB	b0819	STM0837	0.0453577	1.17243	0.038687	0.0446769	1.09758	0.0407048	0.0465268	0.972427	0.0478461	0.0466613	0.955353	0.0488419	0.0466613	0.955353	0.0488419	0.043844	1.23613	0.0354687	2.99754	1.0649	253.2	664.8	0.0375	0.044	1.1717
ybiT	b0820	STM0838	0.0190912	0.87134	0.0219101	0.0187172	0.817405	0.0228984	0.0201218	0.65475	0.030732	0.0192303	0.682317	0.0281839	0.0192303	0.682317	0.0281839	0.017487	1.03318	0.0169255	2.29597	0.6483	381.2	1184.8	0.0209	0.0174	0.8336
ybiU	b0821	STM0841	0.0930575	1.55158	0.0599761	0.0950748	1.31142	0.0724979	0.0931763	1.26675	0.0735556	0.0956574	1.13891	0.0839903	0.0921808	1.15951	0.0794997	0.0861337	1.4737	0.0584473	1.89366	1.3898	327.9	926.1	0.0572	0.0873	1.5251
ybiV	b0822	STM0842	0.069944	4.32507	0.0161718	0.0700263	1.80462	0.0388038	0.0742122	1.43437	0.0517384	0.0720416	1.33043	0.0541492	0.0708478	1.34271	0.0527649	0.0702312	1.4872	0.0472236	2.92874	1.6847	226.4	577.6	0.0399	0.0721	1.81
ybiW	b0823	STM0843	0.0237362	0.976951	0.0242962	0.0244296	0.919829	0.0265588	0.0248686	0.764964	0.0325094	0.0247633	0.761455	0.0325211	0.0237262	0.765915	0.0309775	0.0225908	1.24889	0.0180886	2.95542	0.7867	653	1777	0.0254	0.0232	0.9126
ybiY	b0824	STM0844	0.0681842	0.928832	0.0734086	0.0680919	0.888351	0.0766497	0.0699358	0.78807	0.0887432	0.0696512	0.751607	0.0926697	0.0685662	0.755072	0.0908074	0.0647146	1.06006	0.0610479	2.19646	0.8485	242.1	654.9	0.0753	0.0656	0.8707
moeB	b0826	STM0845	0.0726565	1.46524	0.0495866	0.0702092	1.31474	0.0534014	0.0740339	1.16428	0.0635877	0.0726889	1.11028	0.065469	0.073361	1.10357	0.0664761	0.0692531	3.36005	0.0206107	2.93145	1.3122	207	516	0.0526	0.0711	1.3506
moeA	b0827	STM0846	0.203303	0.297259	0.683925	0.201654	0.311708	0.646934	0.203376	0.302656	0.67197	0.211557	0.275565	0.767723	0.209655	0.280507	0.747414	0.222126	0.247098	0.898937	2.68046	0.7123	368.4	783.6	0.878	0.2273	0.2589
iaaA	b0828	STM0847	0.0715453	1.55781	0.0459267	0.0711553	1.36747	0.0520343	0.0714387	1.31119	0.0544838	0.0708718	1.19222	0.0594451	0.070065	1.19877	0.0584473	0.0652467	2.27886	0.0286313	1.72373	2.0568	255.6	626.4	0.0302	0.0664	2.203
gsiA	b0829	STM0848	0.105932	1.35644	0.0780959	0.109047	1.26071	0.0864963	0.106433	1.21399	0.0876723	0.110502	1.08977	0.101399	0.106077	1.11011	0.095555	0.0999186	1.86443	0.0535921	2.14194	1.5499	522.8	1301.2	0.0636	0.099	1.556
gsiB	b0830	STM0849	0.0722833	1.3659	0.0529199	0.0743382	1.19749	0.0620782	0.0742466	1.07195	0.069263	0.0763336	0.999682	0.0763579	0.0732559	1.02078	0.071765	0.0698262	2.78074	0.0251106	2.53167	1.1954	402.6	1133.4	0.0536	0.0708	1.321
gsiC	b0831	STM0850	0.0581757	1.25723	0.0462731	0.0633797	1.13157	0.0560105	0.058272	1.09383	0.0532734	0.0638385	1.01752	0.0627393	0.0578205	1.04312	0.0554305	0.0518367	1.30504	0.0397202	2.02168	1.3296	244.1	607.9	0.0363	0.0515	1.4191
gsiD	b0832	STM0851	0.0532747	1.46681	0.0363202	0.0541426	1.29697	0.0417456	0.054558	1.16284	0.0469179	0.0560789	1.12393	0.0498954	0.0543798	1.13228	0.0480269	0.0506155	1.2795	0.0395589	3.36376	1.6846	274.4	634.6	0.0287	0.0501	1.7443
rimO	b0835	STM0852	0.012511	1.05273	0.0118843	0.0122857	0.999915	0.0122867	0.013418	0.773712	0.0173424	0.0122884	0.783488	0.0156842	0.0122884	0.783488	0.0156842	0.0115759	1.09643	0.0105578	3.80219	0.7915	393.1	929.9	0.0141	0.0121	0.8593
bssR	b0836	STM0853	0.147445	2.85934	0.0515659	0.154284	1.5076	0.102338	0.157331	1.27451	0.123445	0.165868	1.19114	0.139252	0.158569	1.23272	0.128633	0.15071	1.2781	0.117917	3.71229	2.3745	113.2	267.8	0.0685	0.1572	2.2928
gstB	b0838	STM0862	0.120638	1.75543	0.0687224	0.121365	1.53049	0.0792984	0.121089	1.45652	0.0831358	0.121406	1.24062	0.0978585	0.118716	1.26263	0.0940226	0.108724	1.54048	0.0705777	1.74267	1.6239	163.2	460.8	0.0617	0.1088	1.7627
dacC	b0839	STM0863	0.0439605	1.53025	0.0287276	0.044856	1.29632	0.0346027	0.045453	1.1334	0.0401032	0.0463575	1.09903	0.0421805	0.0449942	1.10635	0.0406689	0.0410981	3.11742	0.0131833	2.52806	1.1281	317.2	882.8	0.0315	0.0412	1.3082
deoR	b0840	STM0864	0.101914	1.04477	0.0975476	0.10057	0.993272	0.101251	0.102048	0.945276	0.107956	0.0998015	0.952358	0.104794	0.0998015	0.952358	0.104794	0.091961	2.35378	0.0390696	1.17278	1.0335	183.9	572.1	0.0826	0.093	1.1265
ybjG	b0841	STM0865	0.146217	1.22535	0.119326	0.142391	1.18169	0.120497	0.144539	1.13186	0.127701	0.142734	1.08012	0.132146	0.142505	1.07783	0.132214	0.133835	1.94649	0.0687571	1.37406	1.5017	158.7	432.3	0.0907	0.1356	1.495
mdfA	b0842	STM0866	0.0648237	1.40048	0.0462869	0.0665958	1.23086	0.0541052	0.0656772	1.14853	0.0571839	0.0696715	1.12181	0.0621062	0.0667746	1.13889	0.0586313	0.0577196	1.62022	0.0356245	2.56787	1.5554	352.9	877.1	0.0336	0.0561	1.6677
ybjI	b0844	STM0867	0.108393	NA	NA	0.11082	2.0114	0.055096	0.110284	1.87666	0.0587662	0.111565	1.5686	0.071124	0.107271	1.64422	0.0652413	0.0996686	4.22358	0.0235981	1.52502	3.1536	200.1	585.9	0.0262	0.1006	3.8347
ybjJ	b0845	STM0868	0.0764897	1.56324	0.0489302	0.0814212	1.36927	0.0594634	0.0769232	1.35516	0.0567632	0.0813733	1.28383	0.0633832	0.0758985	1.32336	0.0573529	0.0669946	1.81437	0.0369244	1.40578	2.8355	351.6	797.4	0.023	0.0674	2.9361
ybjL	b0847	STM0870	0.0236082	1.39767	0.016891	0.0260419	1.18818	0.0219174	0.0246323	1.02364	0.0240636	0.0267975	1.02423	0.0261634	0.0242305	1.03623	0.0233833	0.0175247	1.26833	0.0138171	2.47155	1.2209	489.8	1193.2	0.0128	0.0173	1.3563
ybjM	b0848	STM0871	0.173483	NA	NA	0.174628	0.836863	0.20867	0.175166	0.81552	0.21479	0.180365	0.530846	0.33977	0.177071	0.55293	0.320241	0.1642	2.34898	0.0699026	2.04057	4.4898	118.7	253.3	0.0362	0.1575	4.3544
grxA	b0849	STM0872	0.116681	0.861707	0.135406	0.117973	0.862236	0.136822	0.119021	0.773653	0.153842	0.120922	0.68576	0.176333	0.117972	0.697473	0.169142	0.112122	1.18092	0.0949448	2.18729	1.0195	61.3	187.7	0.1163	0.1184	1.0184
ybjC	b0850	STM0873	0.270643	1.25906	0.214957	0.270602	1.32669	0.203968	0.270781	1.29645	0.208863	0.272695	1.08491	0.251354	0.267798	1.11702	0.239743	0.268482	1.28878	0.208322	1.53478	2.0453	84.6	194.4	0.1631	0.2668	1.636
nfsA	b0851	STM0874	0.0898402	1.26642	0.0709401	0.0885149	1.16293	0.0761136	0.0896905	1.09046	0.0822503	0.0896848	1.02713	0.0873155	0.0890498	1.02966	0.0864843	0.077801	4.12328	0.0188687	1.69092	1.1294	184.3	535.7	0.0627	0.078	1.2442
rimK	b0852	STM0875	0.0651277	1.57552	0.0413371	0.0720668	1.3711	0.0525614	0.064532	1.3592	0.0474781	0.0741812	1.30871	0.0566827	0.0658718	1.34426	0.0490022	0.0522995	2.41819	0.0216276	2.11923	1.6744	247.7	652.3	0.0276	0.0521	1.8905
ybjN	b0853	STM0876	0.090336	1.31436	0.0687301	0.0908373	1.13244	0.0802137	0.0920517	1.03029	0.0893455	0.0938424	1.00038	0.0938072	0.0923387	1.00776	0.0916281	0.090534	1.08582	0.0833787	2.15998	1.348	131.8	342.2	0.0642	0.089	1.3852
potF	b0854	STM0877	0.0307128	1.11634	0.027512	0.0309619	0.991623	0.0312235	0.0312204	0.907487	0.0344031	0.0321143	0.943004	0.0340553	0.0315369	0.945497	0.0333548	0.0290095	1.01882	0.0284736	1.47891	0.8465	274.9	835.1	0.0271	0.0285	1.0527
potG	b0855	STM0878	0.0394269	1.31338	0.0300194	0.0404488	1.1305	0.0357795	0.0409733	0.976785	0.0419471	0.0418691	0.960871	0.0435741	0.0403388	0.969583	0.0416042	0.0368821	3.82482	0.00964284	2.96498	1.1288	314.4	816.6	0.0304	0.0382	1.2542
potH	b0856	STM0879	0.221159	0.0940786	2.35079	0.225656	0.102677	2.19772	0.240534	0.0847071	2.83959	0.248581	0.0748027	3.32316	0.248581	0.0748027	3.32316	0.254878	0.0715263	3.56342	5.77613	0.616	280.3	571.7	3.847	0.2714	0.0705
potI	b0857	STM0880	0.0328589	1.01725	0.0323018	0.0375346	1.01269	0.0370642	0.0337191	0.948897	0.035535	0.0383648	0.876271	0.0437819	0.0335051	0.913577	0.0366746	0.0286023	1.31148	0.0218092	3.51629	1.1451	241.3	601.7	0.0231	0.0291	1.2609
ybjO	b0858	STM0881	0.134395	1.10412	0.121721	0.13176	1.11529	0.11814	0.131905	1.09425	0.120544	0.133486	0.968271	0.13786	0.132424	0.972739	0.136135	0.127735	1.73685	0.0735443	1.77779	1.4892	132.3	338.7	0.0923	0.132	1.4297
rlmC	b0859	STM0882	0.0874133	1.43658	0.0608483	0.0874826	1.40004	0.0624856	0.0890474	1.27677	0.0697444	0.0896665	1.15709	0.0774929	0.0882712	1.17193	0.0753213	0.0806846	1.24867	0.0646166	2.71485	1.3996	324.3	797.7	0.0583	0.0824	1.4115
artJ	b0860	STM0887	0.0488252	1.91775	0.0254596	0.0475505	1.47688	0.0321965	0.0497534	1.30705	0.0380653	0.0485563	1.32444	0.0366617	0.0488407	1.32239	0.0369337	0.0472749	1.70487	0.0277294	1.64854	1.2595	185.6	543.4	0.0323	0.0487	1.5064
artM	b0861	STM0888	0.0355532	1.10515	0.0321704	0.0354259	1.053	0.0336428	0.0380762	0.843864	0.0451213	0.0378352	0.837112	0.0451973	0.0371894	0.839166	0.0443171	0.0340476	0.864299	0.0393934	4.97189	1.2455	195.4	470.6	0.0247	0.033	1.3354
artQ	b0862	STM0889	0.0380903	1.00942	0.037735	0.0394265	0.928464	0.0424642	0.0387111	0.855861	0.0452305	0.0421725	0.877736	0.0480469	0.0403743	0.88505	0.0456181	0.0364523	1.01459	0.0359281	2.78529	1.0611	199.2	514.8	0.0315	0.0369	1.1724
artI	b0863	STM0890	0.0245314	0.784055	0.0312878	0.024145	0.768664	0.0314117	0.0254091	0.653113	0.0389046	0.0227978	0.633572	0.035983	0.0227978	0.633572	0.035983	0.0229414	1.58702	0.0144557	1.77981	0.5947	175.4	553.6	0.0325	0.0243	0.7471
artP	b0864	STM0891	0.0288336	0.782706	0.0368384	0.0284034	0.762555	0.0372476	0.0301617	0.639256	0.0471825	0.0287355	0.635991	0.0451822	0.0287355	0.635991	0.0451822	0.0271924	0.841897	0.032299	2.80874	0.6671	204.9	521.1	0.0391	0.028	0.7167
ybjP	b0865	STM0892	0.378052	0.234964	1.60898	0.401912	0.244135	1.64627	0.418319	0.218756	1.91226	0.432449	0.20577	2.10161	0.43186	0.206424	2.0921	0.416182	0.209778	1.98392	4.26822	1.1428	142.5	313.5	2.199	0.4592	0.2088
ybjQ	b0866	STM0930	0.0384031	1.07355	0.0357721	0.0386864	1.00515	0.0384883	0.0386831	0.928811	0.041648	0.0385541	0.896776	0.0429918	0.0375644	0.900938	0.0416948	0.0310447	1.32926	0.0233549	1.65071	1.022	94.1	226.9	0.0295	0.032	1.0853
amiD	b0867	STM0931	0.122415	1.16446	0.105126	0.120467	1.15473	0.104325	0.124763	1.0239	0.121851	0.126036	0.952292	0.13235	0.125326	0.954805	0.131259	0.119299	1.11319	0.107169	3.23251	1.364	237.7	590.3	0.0944	0.1211	1.2831
ybjS	b0868	STM0932	0.0426957	1.51171	0.0282432	0.0431231	1.30694	0.0329955	0.0450265	1.08132	0.0416405	0.0439219	1.03387	0.0424829	0.0430485	1.03947	0.0414138	0.0363459	1.29402	0.0280877	3.20256	1.1962	273.1	737.9	0.0268	0.0368	1.3768
ybjT	b0869	STM0933	0.106553	1.41484	0.0753108	0.106332	1.25929	0.0844383	0.108709	1.13542	0.0957432	0.110724	1.06697	0.103774	0.109205	1.07454	0.10163	0.0971709	1.67793	0.0579111	2.8284	1.425	414.8	1013.2	0.0702	0.0979	1.396
ltaE	b0870	STM0934	0.0689473	1.08437	0.0635828	0.0703196	1.06565	0.0659878	0.0706133	0.979625	0.0720819	0.0711925	0.896746	0.0793899	0.0690453	0.907316	0.0760984	0.0647263	1.36638	0.0473708	2.72509	1.1588	280.4	718.6	0.0546	0.0659	1.2074
poxB	b0871	STM0935	0.0351449	1.6616	0.0211512	0.0347284	1.40701	0.0246824	0.036521	1.18443	0.0308343	0.0359981	1.15606	0.0311387	0.0356988	1.15745	0.0308426	0.0309972	2.83979	0.0109153	3.98215	1.4657	492.7	1223.3	0.0194	0.0316	1.6232
hcr	b0872	STM0936	0.0601277	1.20191	0.0500269	0.0610953	1.11881	0.0546074	0.0611887	1.02875	0.0594789	0.061462	0.953723	0.0644442	0.05978	0.962057	0.0621377	0.0562631	1.60812	0.034987	2.31112	1.0298	263.7	702.3	0.0523	0.0577	1.1039
hcp	b0873	STM0937	0.0221568	0.780762	0.0283785	0.0217739	0.762036	0.0285733	0.0231395	0.637914	0.0362738	0.0220592	0.638657	0.0345401	0.0220592	0.638657	0.0345401	0.0204177	1.06107	0.0192426	2.7161	0.6262	432.9	1217.1	0.0288	0.0212	0.736
ybjE	b0874	STM0938	0.0659237	1.37882	0.0478118	0.0687454	1.23358	0.0557282	0.0654803	1.23648	0.052957	0.0679039	1.16871	0.0581014	0.064606	1.18256	0.0546323	0.058114	1.46111	0.0397738	1.29966	1.6503	266.5	630.5	0.0334	0.0573	1.7159
ybjD	b0876	STM0939	0.0656634	1.38302	0.0474783	0.0692031	1.19148	0.0580815	0.0659609	1.12585	0.0585875	0.0700941	1.07441	0.0652393	0.0655058	1.09272	0.0599473	0.0563866	1.73827	0.0324384	1.7664	1.2856	471	1185	0.0412	0.0562	1.3653
ybjX	b0877	STM0940	0.366414	1.69766	0.215835	0.364119	1.67844	0.216939	0.363869	1.64326	0.221432	0.3686	1.27737	0.288563	0.361508	1.3227	0.27331	0.360314	1.48294	0.242972	1.67423	2.0207	243.2	665.8	0.2356	0.3606	1.5305
macA	b0878	STM0941	0.106616	1.67682	0.0635826	0.113394	1.39075	0.0815347	0.10518	1.42736	0.0736885	0.114964	1.32414	0.0868217	0.106738	1.36758	0.0780487	0.0941492	1.68155	0.0559896	1.92083	2.1998	286	803	0.0366	0.0927	2.5315
macB	b0879	STM0942	0.100703	1.88866	0.0533198	0.103161	1.50107	0.0687246	0.10325	1.3648	0.0756518	0.1075	1.25994	0.0853216	0.103656	1.28767	0.080499	0.0979609	1.36222	0.071913	3.14408	1.8249	550.3	1372.7	0.0528	0.0992	1.8779
cspD	b0880	STM0943	0.0243448	0.35956	0.0677072	0.0240634	0.378566	0.0635648	0.026499	0.28258	0.0937751	0.0267853	0.297387	0.0900689	0.0267853	0.297387	0.0900689	0.0268309	0.27488	0.0976096	4.54558	0.322	64.9	151.1	0.0927	0.0272	0.2937
clpS	b0881	STM0944	0.0162499	0.465817	0.0348847	0.0161776	0.466377	0.0346879	0.0177357	0.348676	0.0508657	0.0172233	0.375978	0.0458094	0.0172233	0.375978	0.0458094	0.0173492	0.381017	0.045534	2.62696	0.3565	91.2	226.8	0.0479	0.0178	0.3704
clpA	b0882	STM0945	0.0169401	1.0641	0.0159196	0.016626	0.973904	0.0170715	0.0178838	0.788345	0.0226853	0.017564	0.813753	0.0215839	0.017564	0.813753	0.0215839	0.0145746	0.940907	0.01549	3.27087	0.8697	634.9	1639.1	0.0144	0.0145	1.0011
infA	b0884	STM0953	NA	0.131055	0	NA	0.139536	0	NA	0.156895	0	NA	0.0898385	0	NA	0.0898385	0	NA	0.128399	0	999	0.094	68.9	147.1	0.001	0.0001	0.098
aat	b0885	STM0955	0.121886	2.19046	0.0556442	0.124228	1.63758	0.0758609	0.121446	1.6183	0.0750454	0.125875	1.44142	0.0873267	0.121954	1.46665	0.0831513	0.113878	1.83333	0.0621154	1.58174	1.8209	192.7	509.3	0.0601	0.1146	1.9078
cydC	b0886	STM0956	0.0929574	1.76212	0.052753	0.0944258	1.47237	0.0641319	0.0919997	1.46783	0.0626775	0.0946761	1.33404	0.0709693	0.0917446	1.35287	0.0678148	0.083161	1.45404	0.057193	1.7479	1.6464	515.4	1203.6	0.0518	0.0846	1.6331
cydD	b0887	STM0957	0.0635861	2.23699	0.0284249	0.0638069	1.60467	0.0397633	0.0644101	1.49716	0.0430215	0.0655969	1.43663	0.0456601	0.0646167	1.44306	0.0447777	0.0567986	2.97232	0.0191092	2.41064	1.7314	537.2	1154.8	0.0343	0.0581	1.693
trxB	b0888	STM0958	0.0175158	1.16032	0.0150957	0.0186336	1.0505	0.0177378	0.0180908	0.915913	0.0197517	0.0186857	0.906825	0.0206056	0.0173654	0.913543	0.0190089	0.0169709	1.8285	0.00928131	2.59189	0.9346	263.3	696.7	0.0161	0.0176	1.0892
lrp	b0889	STM0959	0.00542831	0.773806	0.00701508	0.00669919	0.741467	0.00903505	0.00586402	0.582085	0.0100742	0.00731548	0.610582	0.0119812	0.00607063	0.614703	0.00987572	0.00289796	0.675504	0.00429007	3.22434	0.6101	141.1	350.9	0.0041	0.0029	0.7019
ftsK	b0890	STM0960	0.200636	0.308358	0.650659	0.196336	0.339628	0.57809	0.200132	0.31965	0.626096	0.208594	0.300247	0.694743	0.206823	0.305178	0.677712	0.223107	0.246473	0.9052	3.09101	0.7272	1138.2	2338.8	0.8615	0.2303	0.2673
lolA	b0891	STM0961	0.0316714	1.37745	0.0229928	0.0312974	1.12269	0.0278771	0.0330677	0.935267	0.0353565	0.0318762	0.960709	0.0331798	0.0318762	0.960709	0.0331798	0.0310616	1.23077	0.0252375	2.06447	0.8455	152.4	447.6	0.032	0.0325	1.0146
rarA	b0892	STM0962	0.0195751	1.62956	0.0120125	0.0207679	1.37381	0.015117	0.0200823	1.21793	0.0164889	0.0210399	1.21058	0.0173801	0.0196273	1.21706	0.0161268	0.0156276	2.44098	0.00640219	2.36359	1.2916	374.8	966.2	0.0106	0.0159	1.4993
serS	b0893	STM0963	0.0113642	0.666752	0.0170441	0.0112004	0.655317	0.0170915	0.0121913	0.516559	0.023601	0.0114453	0.528054	0.0216744	0.0114453	0.528054	0.0216744	0.0118544	0.633385	0.018716	3.39354	0.5229	380.3	909.7	0.0219	0.0123	0.5619
dmsA	b0894	STM0964	0.239796	0.0646501	3.70913	0.237711	0.0891239	2.6672	0.250458	0.0783919	3.19495	0.259352	0.0708754	3.65927	0.258788	0.0720321	3.59268	0.271988	0.0513378	5.298	4.85144	0.62	677.9	1398.1	5.7561	0.283	0.0492
dmsB	b0895	STM0965	0.014847	0.955362	0.0155407	0.0147859	0.916014	0.0161415	0.0161941	0.693001	0.0233681	0.0147946	0.702883	0.0210485	0.0147946	0.702883	0.0210485	0.0157234	0.879675	0.0178741	2.96272	0.6443	154.3	460.7	0.0191	0.0155	0.8096
dmsC	b0896	STM0966	0.0611547	0.944688	0.0647354	0.0615581	0.898603	0.0685042	0.0609357	0.876319	0.0695359	0.0635516	0.847876	0.0749539	0.062256	0.85278	0.0730036	0.0564554	0.879311	0.0642041	2.46194	1.1393	254	607	0.0487	0.0561	1.1531
ycaC	b0897	STM3761	0.673899	0.645601	1.04383	0.692523	0.720208	0.96156	0.700639	0.696058	1.00658	0.739966	0.619219	1.195	0.731639	0.637046	1.14849	0.732463	0.5791	1.26483	2.40503	2.2415	136.3	379.7	1.4314	0.8118	0.5671
ycaD	b0898	STM0968	0.0759031	2.20702	0.0343917	0.0764222	1.66539	0.0458885	0.0771087	1.54776	0.0498196	0.0786403	1.45564	0.0540247	0.0773728	1.46472	0.0528244	0.0657015	1.51057	0.0434947	2.35957	2.047	323.8	822.2	0.0289	0.0651	2.2494
ycaM	b0899	STM0969	0.0395398	2.97359	0.013297	0.0445885	1.7929	0.0248695	0.041004	1.5804	0.0259454	0.0453627	1.45728	0.0311283	0.0398429	1.50845	0.026413	0.0353175	1.61243	0.0219033	2.68624	1.6525	397.2	1009.8	0.0195	0.0363	1.8591
pflA	b0902	STM0970	0.0141935	1.47124	0.0096473	0.0139934	1.34284	0.0104208	0.0153265	1.0168	0.0150732	0.0140984	1.00437	0.0140371	0.0140984	1.00437	0.0140371	0.0125717	1.33095	0.00944566	3.46322	0.9478	210	525	0.0126	0.0135	1.0719
pflB	b0903	STM0973	0.0829897	0.0262286	3.1641	0.0832021	0.0266659	3.12016	0.0876181	0.0234943	3.72933	0.0904993	0.0240004	3.77075	0.0903004	0.024338	3.71027	0.0909819	0.0207894	4.37636	4.34453	0.2155	650.5	1509.5	4.3856	0.0936	0.0213
focA	b0904	STM0974	0.0210899	0.943472	0.0223534	0.0223273	0.929131	0.0240303	0.0223592	0.754241	0.0296446	0.0238786	0.754642	0.0316423	0.0224128	0.76068	0.0294641	0.0206443	0.741684	0.0278344	3.77191	0.782	255.4	599.6	0.0251	0.0207	0.8242
ycaO	b0905	STM0975	0.0437384	1.35446	0.0322922	0.0435859	1.19359	0.0365166	0.0454144	1.01905	0.0445654	0.0443432	0.992617	0.0446731	0.0439099	0.99467	0.0441452	0.0383326	1.66296	0.0230509	2.15891	1.0415	487.3	1270.7	0.0337	0.0388	1.1512
ycaP	b0906	STM0976	0.104535	1.56426	0.066827	0.109915	1.28581	0.0854836	0.105115	1.26187	0.0833015	0.113609	1.24392	0.0913321	0.107575	1.27425	0.0844222	0.090321	1.63004	0.0554102	1.86919	1.7529	198.1	491.9	0.0494	0.0895	1.8131
serC	b0907	STM0977	0.0649068	1.59478	0.0406995	0.0636091	1.39368	0.045641	0.0662857	1.22832	0.0539648	0.0635931	1.13085	0.0562348	0.0636708	1.13023	0.0563342	0.061787	1.29762	0.0476154	2.04915	1.2057	278.7	771.3	0.0465	0.0624	1.3414
aroA	b0908	STM0978	0.0665805	1.38713	0.0479989	0.0723157	1.19269	0.0606325	0.0674474	1.1407	0.0591281	0.0724449	1.04061	0.0696174	0.0661992	1.0731	0.0616898	0.0639818	3.06477	0.0208765	1.98052	1.2139	355.2	925.8	0.0507	0.0653	1.289
ycaL	b0909	STM0979	0.213325	1.7062	0.12503	0.210127	1.60436	0.130973	0.210096	1.59335	0.131858	0.214022	1.33482	0.160338	0.213172	1.33732	0.159403	0.212007	2.61911	0.0809462	1.6157	1.9732	199.3	553.7	0.1108	0.2106	1.9002
cmk	b0910	STM0980	0.01961	0.890685	0.0220168	0.0238158	0.813046	0.0292921	0.0201653	0.741541	0.0271937	0.023611	0.728783	0.0323978	0.0194706	0.743237	0.026197	0.0151253	0.771758	0.0195985	1.80196	0.7551	215.9	465.1	0.0205	0.0156	0.7604
rpsA	b0911	STM0981	0.0023843	0.121284	0.0196587	0.00234657	0.126595	0.018536	0.00246865	0.10888	0.0226732	0.00218066	0.111486	0.0195598	0.00218066	0.111486	0.0195598	0.0024413	0.114145	0.0213877	1.62296	0.0999	459.5	1211.5	0.0215	0.0025	0.1146
ihfB	b0912	STM0982	0.00466661	0.265699	0.0175635	0.00924923	0.259315	0.0356679	0.00493134	0.223546	0.0220596	0.00975745	0.232861	0.0419025	0.00543484	0.244454	0.0222325	0.00473652	0.256237	0.0184849	1.50408	0.2078	71.4	210.6	0.0183	0.0048	0.2594
ycaI	b0913	STM0983	0.234943	1.56663	0.149967	0.240851	1.40524	0.171395	0.231151	1.46353	0.157941	0.248109	1.27447	0.194677	0.238488	1.31886	0.180829	0.235424	1.45357	0.161963	2.00062	1.7408	643.3	1567.7	0.1659	0.2356	1.4201
msbA	b0914	STM0984	0.019213	1.03242	0.0186096	0.0206533	0.958602	0.0215453	0.0196967	0.851537	0.0231308	0.0212684	0.864683	0.0245968	0.0196244	0.871438	0.0225195	0.0177092	0.960726	0.0184331	2.11337	0.8258	470.7	1275.3	0.018	0.0176	0.9735
lpxK	b0915	STM0985	0.119478	1.48988	0.0801931	0.120341	1.36324	0.0882755	0.118851	1.3374	0.0888668	0.122367	1.32999	0.0920063	0.11956	1.3475	0.0887272	0.10884	1.49425	0.0728395	1.7745	2.0583	289.3	679.7	0.0532	0.1086	2.0427
ycaQ	b0916	STM0986	0.15514	1.5029	0.103227	0.156715	1.30584	0.120011	0.154924	1.25696	0.123253	0.157465	1.18786	0.132562	0.153009	1.20871	0.126589	0.144291	1.48808	0.0969646	1.49439	1.6641	325.3	889.7	0.0872	0.1458	1.6732
ycaR	b0917	STM0987	0.0407245	0.683537	0.0595791	0.0399127	0.675802	0.0590597	0.0415188	0.591681	0.0701709	0.0399209	0.595662	0.0670193	0.0399209	0.595662	0.0670193	0.0298796	0.944896	0.0316221	1.277	0.5781	44.8	135.2	0.0456	0.0311	0.681
kdsB	b0918	STM0988	0.029143	NA	NA	0.0289351	0.461592	0.0626856	0.0294769	0.424308	0.0694705	0.0294673	0.320601	0.0919128	0.0291829	0.322321	0.0905398	0.0302225	1.85693	0.0162755	2.68457	2.039	227.4	516.6	0.0147	0.0316	2.1522
ycbJ	b0919	STM0989	0.0644979	2.66141	0.0242345	0.0687098	1.59078	0.0431925	0.0668067	1.41237	0.047301	0.0702243	1.33278	0.05269	0.0656183	1.36013	0.0482442	0.0507102	1.57429	0.0322114	1.85727	1.6939	246.4	644.6	0.0257	0.0492	1.9132
elyC	b0920	STM0990	0.0713202	1.14916	0.0620626	0.0747395	1.05044	0.0711508	0.0734246	0.946075	0.0776097	0.0775898	0.895495	0.0866446	0.0732313	0.915539	0.0799872	0.0712921	1.05923	0.0673056	2.6708	1.0529	220.9	550.1	0.0685	0.0717	1.0464
smtA	b0921	STM0991	0.0683767	1.0603	0.0644878	0.0677831	0.97475	0.069539	0.0692287	0.886521	0.0780903	0.0687697	0.851755	0.0807389	0.0682167	0.854045	0.0798748	0.0627886	1.4997	0.0418675	1.82273	0.8991	199.3	580.7	0.0659	0.0648	0.9841
mukF	b0922	STM0992	0.0139993	0.821124	0.017049	0.0145203	0.797153	0.0182152	0.0153324	0.589891	0.025992	0.0144986	0.596839	0.0242922	0.0138027	0.599844	0.0230104	0.010394	0.915644	0.0113516	3.80029	0.6195	383.8	936.2	0.0161	0.011	0.6834
mukE	b0923	STM0993	0.00585632	1.22476	0.00478162	0.00578512	1.0523	0.00549761	0.00628413	0.828721	0.00758293	0.00641691	0.875006	0.00733356	0.00641691	0.875006	0.00733356	0.00212029	0.980667	0.00216209	3.31838	0.969	197.8	477.2	0.0019	0.0021	1.0972
mukB	b0924	STM0994	0.0318069	1.07745	0.0295205	0.0321436	0.971439	0.0330887	0.0331822	0.817854	0.0405722	0.0322556	0.81239	0.0397045	0.0314402	0.815866	0.038536	0.0288048	1.46023	0.0197262	2.38255	0.9092	1192	3263	0.0278	0.0293	1.0525
ldtD	b0925	STM0995	0.0953207	1.61298	0.0590961	0.0965651	1.36287	0.0708543	0.0962232	1.26714	0.0759373	0.0984164	1.15072	0.0855258	0.0953708	1.16847	0.0816205	0.0867855	1.39801	0.062078	2.25259	1.3293	502.2	1321.8	0.0644	0.0886	1.3761
ycbK	b0926	STM0996	0.0321732	0.879956	0.0365623	0.0336001	0.84139	0.039934	0.0336126	0.717483	0.046848	0.0346837	0.711476	0.0487489	0.032912	0.719768	0.0457259	0.0230665	0.985565	0.0234043	2.47273	0.7016	152.4	393.6	0.0305	0.0237	0.7767
ycbL	b0927	STM0997	0.0490804	1.09691	0.0447442	0.0492042	0.983803	0.0500142	0.0499307	0.881361	0.0566518	0.0491057	0.855774	0.0573817	0.0481093	0.859847	0.055951	0.0473211	1.47237	0.0321394	1.85328	0.9093	179.1	465.9	0.0506	0.0488	0.9646
aspC	b0928	STM0998	0.0254327	1.41718	0.017946	0.0268082	1.21028	0.0221504	0.0262323	1.05433	0.0248807	0.0268519	1.03652	0.0259057	0.0251516	1.04438	0.0240827	0.0244252	3.70833	0.00658658	2.2241	1.0333	323.7	864.3	0.0209	0.0251	1.1971
asnS	b0930	STM1000	0.0346859	0.839465	0.041319	0.0349378	0.811622	0.0430469	0.0361989	0.693675	0.0521842	0.036093	0.680638	0.0530282	0.0354688	0.683087	0.0519242	0.0338601	0.734584	0.0460943	2.77797	0.7181	410.6	987.4	0.0467	0.0342	0.7327
pncB	b0931	STM1004	0.0530242	1.3833	0.0383318	0.053558	1.1887	0.0450561	0.0538376	1.08712	0.0495231	0.0531143	1.03861	0.0511395	0.0519258	1.04382	0.0497457	0.0469137	1.46453	0.0320334	1.46324	1.1045	305.3	894.7	0.0367	0.0479	1.3066
pepN	b0932	STM1057	0.0335506	1.12432	0.0298409	0.0337671	1.00372	0.0336419	0.0351114	0.838642	0.041867	0.0354224	0.854073	0.0414747	0.0347439	0.856917	0.0405452	0.0294249	1.21431	0.0242318	2.69598	0.9031	694.4	1915.6	0.0282	0.0297	1.0497
elfA	b0938	STM0021	0.705318	0.752281	0.937572	0.708819	0.793246	0.893567	0.702944	0.816127	0.861316	0.734979	0.733547	1.00195	0.729597	0.748089	0.975281	0.764605	0.648987	1.17815	1.67267	2.3154	130.3	337.7	1.1747	0.8051	0.6854
elfC	b0940	STM0023	0.542307	0.598875	0.905543	0.542745	0.648724	0.836634	0.545184	0.640785	0.850806	0.572788	0.580093	0.987408	0.565099	0.599931	0.94194	0.586776	0.518919	1.13077	2.2959	1.7478	616.1	1558.9	1.0873	0.5962	0.5483
ycbU	b0942	STM0025	0.557809	0.96506	0.578004	0.550537	1.03478	0.532031	0.531245	1.13492	0.468092	0.55413	0.899654	0.615937	0.538809	0.946725	0.569129	0.569903	0.975559	0.584181	1.20047	2.079	99.4	293.6	0.5427	0.5712	1.0525
ycbF	b0944	STM0027	1.16736	0.876781	1.33142	1.15445	0.907611	1.27197	1.09464	1.08274	1.01099	1.17948	0.907737	1.29937	1.14628	0.970206	1.18149	1.35084	0.694941	1.94382	1.27349	3.4904	122.3	315.7	1.3929	1.263	0.9067
pyrD	b0945	STM1058	0.0314361	0.890088	0.0353179	0.0322509	0.963814	0.0334617	0.0316158	0.896403	0.0352697	0.0321224	0.871749	0.0368482	0.0308354	0.875644	0.0352145	0.0273232	1.0079	0.027109	1.18197	0.7441	248.6	759.4	0.0294	0.0271	0.9227
zapC	b0946	STM1059	0.0709228	1.66813	0.0425163	0.0717477	1.48749	0.0482341	0.0712431	1.36879	0.0520482	0.0726025	1.27622	0.0568889	0.0703101	1.28529	0.0547039	0.060186	2.85284	0.0210968	1.19143	1.3349	136.1	403.9	0.0369	0.0588	1.5916
ycbX	b0947	STM1060	0.0828513	2.02588	0.0408964	0.0832333	1.64336	0.0506482	0.0861818	1.4175	0.0607984	0.0875677	1.33205	0.0657391	0.0862343	1.34006	0.064351	0.0760727	1.25034	0.0608415	3.33153	1.5246	329.9	765.1	0.0514	0.0774	1.507
rlmL	b0948	STM1061	0.0428415	0.938298	0.0456588	0.0428438	0.874013	0.0490197	0.0437782	0.774531	0.0565222	0.0429042	0.749964	0.0572083	0.04214	0.753033	0.0559605	0.0403867	1.30777	0.030882	2.06861	0.7624	540.5	1565.5	0.0466	0.0407	0.8725
uup	b0949	STM1062	0.0356641	1.16559	0.0305974	0.0349971	1.04523	0.0334827	0.0376352	0.847582	0.044403	0.0368928	0.867742	0.0425159	0.0369485	0.867295	0.042602	0.0342776	1.00437	0.0341286	2.7562	0.9566	547.7	1357.3	0.0339	0.0346	1.0232
pqiA	b0950	STM1063	0.0709065	1.4212	0.0498921	0.0744917	1.18313	0.0629615	0.0713598	1.12311	0.0635378	0.076901	1.09622	0.0701513	0.0722279	1.12018	0.0644788	0.0650685	1.53403	0.0424166	1.90098	1.2058	354.1	896.9	0.0518	0.065	1.2553
pqiB	b0951	STM1064	0.0717955	1.37334	0.052278	0.0726759	1.20306	0.060409	0.0726239	1.11139	0.0653449	0.0752431	1.10553	0.0680607	0.0733579	1.11342	0.0658851	0.0637046	1.78581	0.0356727	1.74066	1.1932	414.3	1223.7	0.0457	0.0633	1.3854
pqiC	b0952	STM1065	0.112158	1.79909	0.0623417	0.111831	1.42278	0.0786001	0.115007	1.26219	0.0911169	0.118145	1.21828	0.0969774	0.116483	1.22599	0.0950114	0.107051	1.32122	0.0810242	2.95887	1.5973	150.6	395.4	0.0668	0.1097	1.6423
rmf	b0953	STM1066	0.0407295	0.172802	0.2357	0.0442	0.16824	0.26272	0.0408117	0.171492	0.23798	0.0453094	0.153095	0.295956	0.0414311	0.162712	0.254629	0.0426754	0.150648	0.283279	1.18711	0.2246	43.1	121.9	0.2623	0.0431	0.1645
fabA	b0954	STM1067	0.0103399	0.772673	0.013382	0.0102104	0.738354	0.0138286	0.0107656	0.632129	0.0170307	0.0110388	0.651816	0.0169355	0.0110388	0.651816	0.0169355	0.00844786	0.598182	0.0141226	2.61536	0.6176	154.9	361.1	0.0126	0.0084	0.6664
ycbZ	b0955	STM1068	0.0890435	1.68711	0.0527787	0.0903041	1.36295	0.0662566	0.0894585	1.267	0.0706065	0.0922174	1.19773	0.0769935	0.0890469	1.21368	0.0733692	0.0842213	1.36767	0.0615802	2.0226	1.4069	505.5	1252.5	0.0611	0.0866	1.4163
matP	b0956	STM1069	0.0578524	1.05513	0.0548298	0.062123	0.918539	0.0676324	0.0595229	0.809134	0.0735637	0.0616316	0.773983	0.0796292	0.0565025	0.793408	0.0712149	0.0469506	1.64316	0.0285733	1.36154	0.831	101.9	348.1	0.0471	0.0497	1.0536
ompA	b0957	STM1070	0.0319772	0.309456	0.103333	0.0315709	0.326404	0.0967234	0.0328269	0.288411	0.11382	0.0322159	0.276858	0.116363	0.0321118	0.277132	0.115872	0.0306192	0.302291	0.10129	2.10799	0.3141	276.8	746.2	0.1024	0.031	0.3032
sulA	b0958	STM1071	0.136556	1.38195	0.098814	0.13466	1.33559	0.100824	0.140464	1.1879	0.118246	0.141592	1.10849	0.127734	0.142141	1.10488	0.128648	0.133437	1.24156	0.107475	2.9965	1.3536	150.8	356.2	0.1111	0.1335	1.2016
sxy	b0959	STM1072	0.170679	2.06352	0.0827128	0.173935	1.58777	0.109547	0.173854	1.45502	0.119486	0.181358	1.26929	0.142882	0.174729	1.30747	0.133639	0.167101	1.33214	0.125438	2.52956	1.7985	162.6	434.4	0.0936	0.1647	1.7606
yccS	b0960	STM1073	0.0731798	3.27635	0.0223358	0.0744366	1.74844	0.0425732	0.0746081	1.58837	0.0469716	0.0757821	1.50275	0.050429	0.0733873	1.51837	0.0483328	0.0640791	1.8242	0.0351272	2.09664	1.7688	610.2	1525.8	0.0338	0.0644	1.903
yccF	b0961	STM1074	0.0374486	1.33433	0.0280656	0.0431889	1.21176	0.0356414	0.038013	1.12696	0.0337306	0.0424268	1.04558	0.0405771	0.0363508	1.07243	0.0338957	0.0358033	1.59222	0.0224864	2.07171	1.1773	128.9	315.1	0.0294	0.037	1.2616
helD	b0962	STM1075	0.105652	2.80043	0.0377272	0.105528	1.6478	0.0640421	0.106626	1.5162	0.0703244	0.108218	1.43602	0.0753597	0.106249	1.44956	0.0732971	0.0970497	2.41736	0.040147	2.10525	1.9658	534.5	1517.5	0.0441	0.0986	2.2355
mgsA	b0963	STM1076	0.0339241	1.79726	0.0188755	0.0364232	1.34496	0.0270812	0.0348392	1.20403	0.0289354	0.0371848	1.20005	0.0309859	0.0343855	1.21794	0.0282326	0.0302676	1.49421	0.0202566	2.01473	1.1449	122.4	333.6	0.0231	0.0309	1.3372
yccT	b0964	STM1077	0.101477	2.37024	0.042813	0.107459	1.59665	0.0673026	0.106961	1.4113	0.0757888	0.116571	1.36956	0.0851161	0.110612	1.40923	0.0784907	0.100268	1.64744	0.0608631	4.81657	2.5137	206.6	453.4	0.0408	0.1003	2.457
yccU	b0965	STM1078	0.0402572	1.16502	0.0345549	0.037844	1.11632	0.0339008	0.0409049	1.00127	0.0408529	0.0387545	0.968141	0.0400298	0.0399752	0.960332	0.0416265	0.0388962	1.18133	0.0329257	2.82529	1.0504	121	290	0.0366	0.0401	1.0936
hspQ	b0966	STM1079	0.0429413	0.921712	0.0465886	0.0479381	0.908268	0.0527796	0.0455078	0.770714	0.0590462	0.0477396	0.694017	0.0687874	0.0424982	0.725181	0.0586036	0.0415874	0.931141	0.0446629	3.00353	0.7967	95.6	219.4	0.0562	0.0436	0.7753
rlmI	b0967	STM1080	0.0370618	1.1805	0.0313949	0.0393979	1.04704	0.0376277	0.0387763	0.875887	0.0442709	0.0392417	0.843645	0.0465144	0.0363713	0.856978	0.0424414	0.0365014	2.07503	0.0175908	2.40034	0.8915	307.4	790.6	0.0396	0.0382	0.9632
yccX	b0968	STM1083	0.125744	1.80569	0.0696377	0.0842675	0.653865	0.128876	0.0873601	0.584919	0.149354	0.0893053	0.632896	0.141106	0.0893053	0.632896	0.141106	0.116703	1.41699	0.0823598	2.32264	1.7191	72.9	194.1	0.0652	0.1166	1.7883
tusE	b0969	STM1084	0.0593618	1.45015	0.040935	0.0622893	1.23132	0.0505875	0.0584553	1.22259	0.0478128	0.0607384	1.16431	0.0521668	0.0566395	1.18748	0.0476974	0.051271	2.27427	0.022544	1.06901	1.2148	78.5	248.5	0.0344	0.0524	1.521
yccA	b0970	STM1085	0.0286059	1.05101	0.0272175	0.0280778	0.981202	0.0286157	0.0287387	0.919022	0.0312709	0.028725	0.917579	0.0313053	0.028725	0.917579	0.0313053	0.02632	1.22222	0.0215346	2.33332	1.2	175.9	481.1	0.0186	0.0264	1.4216
hyaA	b0972	STM1786	0.0354784	1.07605	0.032971	0.0352705	1.01686	0.0346858	0.0358697	0.929524	0.0385894	0.0358351	0.906774	0.0395193	0.0354237	0.908678	0.0389838	0.0312461	1.57704	0.0198131	2.30032	0.9408	273.8	776.2	0.0289	0.0321	1.1115
hyaB	b0973	STM1787	0.0528334	1.276	0.0414055	0.053783	1.13262	0.0474855	0.0535533	1.01727	0.0526441	0.0553993	1.00059	0.0553666	0.0532838	1.01172	0.0526663	0.045694	1.38821	0.0329158	2.12164	1.0684	429.3	1361.7	0.0343	0.046	1.3397
hyaC	b0974	STM1788	0.31297	0.139659	2.24096	0.317207	0.150044	2.11409	0.323098	0.142646	2.26503	0.339043	0.136453	2.48469	0.338668	0.136872	2.47434	0.358177	0.109762	3.26321	3.3978	0.859	217.7	436.3	3.2836	0.3726	0.1135
hyaD	b0975	STM1789	0.0993044	1.69268	0.0586669	0.0955018	1.4411	0.0662701	0.0980114	1.40476	0.069771	0.0969395	1.3332	0.0727119	0.0981069	1.32348	0.0741282	0.0866553	1.7372	0.049882	1.74228	2.6029	155.1	420.9	0.0281	0.0842	2.9936
hyaE	b0976	STM1790	0.215366	3.8639	0.0557381	0.218217	1.93106	0.113004	0.215539	1.89247	0.113893	0.221649	1.72657	0.128375	0.215505	1.77689	0.121282	0.201815	2.48314	0.0812741	1.80357	3.8673	110.1	273.9	0.0505	0.2017	3.993
hyaF	b0977	STM1791	0.193371	1.79969	0.107447	0.19367	1.45544	0.133066	0.19364	1.41105	0.137231	0.198979	1.22715	0.162148	0.19611	1.24288	0.157787	0.182972	1.51936	0.120427	2.08696	2.0213	237.1	602.9	0.0967	0.1853	1.9159
cbdA	b0978	STM1792	0.0683929	1.24567	0.0549044	0.0715755	1.10596	0.0647181	0.0680053	1.08617	0.0626104	0.0714577	1.0071	0.070954	0.0672957	1.02617	0.0655793	0.0608847	1.94306	0.0313344	1.52435	1.2696	401.4	1140.6	0.0426	0.0618	1.4502
cbdB	b0979	STM1793	0.128638	1.23699	0.103992	0.131644	1.13481	0.116005	0.127449	1.13231	0.112557	0.134848	1.02504	0.131555	0.129321	1.05082	0.123067	0.119845	1.31932	0.0908386	2.17027	1.7159	322.8	799.2	0.0704	0.1191	1.6933
cspH	b0989	STM1243	0.0986538	1.17164	0.0842016	0.109413	1.07779	0.101516	0.0983558	1.10588	0.0889392	0.112914	1.03884	0.108693	0.101497	1.08693	0.0933789	0.0974804	1.27024	0.0767416	1.86282	1.349	54.7	155.3	0.0662	0.0961	1.4522
torS	b0993	STM3826	0.509801	0.342023	1.49054	0.515987	0.366239	1.40888	0.51847	0.364571	1.42214	0.542878	0.331836	1.63598	0.539205	0.339713	1.58724	0.549155	0.294913	1.86209	2.23767	1.4899	679.7	1696.3	1.9983	0.5794	0.29
torT	b0994	STM3825	0.490425	0.191142	2.56576	0.496087	0.222038	2.23424	0.498123	0.228576	2.17925	0.527242	0.187604	2.8104	0.522746	0.198636	2.63168	0.587613	0.144282	4.07267	3.40862	1.4168	304.6	604.4	4.7267	0.6419	0.1358
torR	b0995	STM3824	0.127082	2.0557	0.0618192	0.126348	1.61675	0.0781494	0.126719	1.55521	0.0814807	0.127266	1.37627	0.0924716	0.12567	1.38424	0.0907861	0.119402	1.36519	0.0874622	1.26113	2.6246	181.7	508.3	0.037	0.1114	3.0105
torC	b0996	STM3823	0.0503854	1.18621	0.0424759	0.0508243	1.06906	0.047541	0.051655	0.918481	0.0562396	0.0519659	0.902347	0.0575898	0.0504773	0.909508	0.0554995	0.0476102	1.35012	0.0352638	1.91138	0.8947	285.4	866.6	0.0448	0.0475	1.0596
torA	b0997	STM3822	0.0612731	1.38967	0.0440917	0.0617324	1.22708	0.0503082	0.0618994	1.13912	0.0543397	0.0619544	1.07648	0.057553	0.0606878	1.08298	0.0560379	0.0571606	1.36416	0.0419018	1.7889	1.1152	629.3	1911.7	0.0433	0.0574	1.3266
torD	b0998	STM3821	0.678552	0.724765	0.936237	0.708821	0.762332	0.929806	0.725039	0.710415	1.02058	0.763284	0.673025	1.13411	0.761797	0.671772	1.13401	0.778244	0.586388	1.32718	2.77708	2.234	101.7	246.3	1.2648	0.7932	0.6271
cbpM	b0999	STM1111	0.181131	NA	NA	0.137204	0.910464	0.150697	0.138933	0.875708	0.158653	0.145366	1.02045	0.142453	0.145366	1.02045	0.142453	0.174131	2.16316	0.0804986	2.08972	4.2841	87.7	215.3	0.0389	0.175	4.5028
cbpA	b1000	STM1112	0.0741198	1.07437	0.0689894	0.0739418	1.02818	0.0719151	0.0734694	1.00955	0.0727746	0.0742034	0.959181	0.0773613	0.0732134	0.96251	0.076065	0.0691816	1.23733	0.0559121	1.2911	0.9557	224.9	693.1	0.0636	0.0692	1.0872
agp	b1002	STM1117	0.106225	1.81114	0.0586506	0.10633	1.43466	0.0741149	0.10815	1.30829	0.0826651	0.109493	1.20878	0.0905815	0.10779	1.21838	0.0884706	0.10263	1.3988	0.07337	2.25569	1.5062	323.3	915.7	0.0632	0.1031	1.6322
yccJ	b1003	STM1118	0.0586969	1.13468	0.0517299	0.0701972	1.05799	0.0663499	0.0630003	0.887643	0.0709749	0.0711311	0.733868	0.0969263	0.0594114	0.820548	0.0724046	0.0586906	1.08878	0.053905	3.90545	1.2254	67.9	157.1	0.0525	0.0634	1.2077
wrbA	b1004	STM1119	0.0309468	1.44827	0.021368	0.0356786	1.25884	0.0283424	0.030721	1.26302	0.0243234	0.0357709	1.1916	0.0300193	0.0308312	1.22008	0.0252697	0.0282187	1.41842	0.0198945	1.74717	1.3391	162.2	392.8	0.0198	0.0288	1.4571
rutF	b1007	STM1098	0.487653	1.00164	0.486856	0.485635	1.08148	0.449048	0.468752	1.20237	0.389855	0.484009	1.1033	0.438692	0.478372	1.12181	0.42643	0.47654	1.15907	0.411141	0.96065	2.2837	107.4	318.6	0.2955	0.4755	1.6089
rutR	b1013	STM1122	0.107874	1.09133	0.0988465	0.10906	1.07239	0.101699	0.105917	1.06352	0.0995917	0.112076	1.00657	0.111345	0.108375	1.01921	0.106333	0.101534	0.986683	0.102904	1.52642	1.2234	169.3	466.7	0.0777	0.098	1.2619
putA	b1014	STM1124	0.0558795	1.23914	0.0450953	0.0571632	1.1266	0.0507394	0.0568894	1.03473	0.0549798	0.0577086	0.972687	0.059329	0.0556586	0.982803	0.0566326	0.0509493	2.13072	0.0239117	2.50624	1.1609	1115.7	2841.3	0.0423	0.0524	1.239
putP	b1015	STM1125	0.0309825	1.11654	0.0277487	0.0305461	1.04627	0.0291951	0.0320538	0.889943	0.0360179	0.0320136	0.889328	0.0359975	0.0318024	0.890381	0.0357178	0.0286903	1.21867	0.0235422	3.80753	1.0932	417.8	1088.2	0.0233	0.0289	1.2381
ghrA	b1033	STM1135	0.161051	3.32933	0.0483732	0.163143	1.96804	0.082896	0.161815	1.8787	0.0861312	0.164844	1.80893	0.0911282	0.160412	1.83267	0.0875291	0.145583	2.15568	0.0675345	1.58654	50	259.4	676.6	0.0024	0.1419	59.7653
ycdX	b1034	STM1136	0.0635908	2.13548	0.0297782	0.067222	1.59765	0.0420756	0.0650755	1.46423	0.0444436	0.0671202	1.31125	0.0511879	0.0627409	1.35357	0.0463523	0.0619013	1.58683	0.0390095	1.97919	1.4354	200.3	534.7	0.0397	0.0631	1.5874
ycdY	b1035	STM1137	0.0871184	1.47515	0.0590573	0.0882629	1.27	0.0694986	0.0894111	1.12434	0.0795232	0.0913275	1.05533	0.0865393	0.0887582	1.06836	0.0830791	0.0841767	1.38013	0.060992	2.44418	1.2994	163.6	388.4	0.0679	0.0855	1.2586
ycdZ	b1036	STM1138	0.0700513	1.56156	0.0448597	0.0794788	1.45557	0.0546034	0.0725224	1.32185	0.0548645	0.0799729	1.14591	0.0697898	0.0695951	1.2087	0.0575783	0.0697244	1.72642	0.0403867	3.47286	1.4479	142.4	325.6	0.05	0.0712	1.4235
csgG	b1037	STM1139	0.0225917	1.28111	0.0176345	0.0259837	1.12997	0.022995	0.0229404	1.03941	0.0220706	0.0256263	1.05152	0.0243707	0.0220297	1.06544	0.0206766	0.019851	1.53808	0.0129063	1.36342	0.9204	212.9	618.1	0.0175	0.0199	1.1397
csgF	b1038	STM1140	0.0636278	1.37854	0.0461559	0.0643559	1.17977	0.0545495	0.0649664	1.05697	0.0614646	0.064777	1.01143	0.0640449	0.0632516	1.01792	0.062138	0.0519407	1.82766	0.0284192	1.31796	1.0843	98.3	315.7	0.0398	0.0537	1.3502
csgE	b1039	STM1141	0.0457546	2.23678	0.0204556	0.0488103	2.04924	0.0238188	0.0497666	1.54324	0.0322482	0.0522282	1.48049	0.0352778	0.0489218	1.49565	0.0327093	0.0505932	1.21358	0.0416892	3.73163	1.3697	111.9	275.1	0.0339	0.0494	1.4581
csgD	b1040	STM1142	0.0521684	2.032	0.0256734	0.0569709	1.38997	0.0409871	0.0550339	1.1378	0.0483688	0.0585074	1.18505	0.0493711	0.0533055	1.2138	0.0439164	0.0377716	1.53303	0.0246385	1.83292	1.612	149.6	474.4	0.0178	0.0378	2.121
csgB	b1041	STM1143	0.095752	0.656083	0.145945	0.101749	0.62837	0.161926	0.103174	0.510676	0.202035	0.113606	0.544706	0.208565	0.107149	0.566197	0.189243	0.101803	0.540836	0.188233	3.96296	0.7546	115.2	337.8	0.1452	0.1008	0.6938
csgA	b1042	STM1144	0.187708	1.23378	0.15214	0.184163	1.47739	0.124655	0.192217	1.29933	0.147935	0.188026	1.09002	0.172497	0.188026	1.09002	0.172497	0.198185	2.08294	0.0951472	2.32494	1.3516	119.3	327.7	0.1822	0.2049	1.1249
csgC	b1043	STM1145	0.179767	1.63643	0.109853	0.201728	1.30674	0.154375	0.175805	1.49725	0.117419	0.202306	1.15786	0.174724	0.177426	1.29969	0.136515	0.156854	1.94808	0.080517	1.40518	2.169	81.8	230.2	0.0681	0.1576	2.3128
ymdA	b1044	STM1146	0.781739	0.429237	1.82123	0.808054	0.486192	1.66201	0.804604	0.492965	1.63217	0.871952	0.452208	1.92821	0.855933	0.468734	1.82605	0.924028	0.308228	2.99787	2.68684	2.3891	69.7	173.3	2.7392	0.9738	0.3555
ymdB	b1045	STM1147	0.154507	1.35216	0.114267	0.153063	1.31584	0.116324	0.153106	1.29632	0.118108	0.15337	1.24735	0.122956	0.152394	1.25042	0.121874	0.142445	1.60578	0.0887077	1.21646	1.9668	148	380	0.0736	0.1448	1.9666
clsC	b1046	STM1148	0.123815	NA	NA	0.127138	2.02096	0.0629097	0.124233	1.97063	0.0630426	0.129281	1.76035	0.0734409	0.124371	1.80352	0.06896	0.111189	3.50485	0.0317243	1.81726	2.4474	381.2	1031.8	0.0401	0.1094	2.7278
opgC	b1047	STM1149	0.249817	0.459291	0.543919	0.249238	0.471126	0.529026	0.243863	0.490902	0.496765	0.260665	0.417476	0.624384	0.254125	0.437095	0.581396	0.256015	0.439768	0.58216	2.02187	0.9448	292.4	808.6	0.6159	0.2702	0.4387
opgG	b1048	STM1150	0.0396297	1.18338	0.0334884	0.042086	1.03371	0.0407134	0.0415375	0.873122	0.0475736	0.043844	0.874208	0.0501528	0.0411472	0.887059	0.0463861	0.0336667	1.07333	0.0313667	2.12721	0.8906	389.4	1134.6	0.0309	0.033	1.0656
opgH	b1049	STM1151	0.0381155	1.30593	0.0291864	0.0395046	1.14074	0.0346306	0.0390721	1.01673	0.0384292	0.0400273	0.977113	0.0409648	0.0380519	0.988312	0.0385019	0.0330836	2.90075	0.0114052	2.79313	1.1356	695.4	1812.6	0.0265	0.0338	1.2771
yceK	b1050	STM1152	0.0716294	2.98993	0.0239569	0.0849565	2.04759	0.0414911	0.0655361	0.531114	0.123394	0.0886963	1.5286	0.0580244	0.0661186	0.659732	0.10022	0.0687201	1.26272	0.0544222	4.34469	2.9907	65.5	156.5	0.0214	0.0689	3.2164
msyB	b1051	STM1153	0.0361391	NA	NA	0.0398111	1.7432	0.0228379	0.0370986	1.58827	0.0233579	0.0385928	1.85844	0.0207663	0.0350921	1.88516	0.0186149	0.0348291	3.23077	0.0107804	1.37102	2.8533	95.5	276.5	0.0103	0.037	3.5976
mdtG	b1053	STM1154	0.073828	1.87772	0.0393179	0.0801072	1.50618	0.0531856	0.0744527	1.5015	0.0495857	0.0816681	1.34404	0.0607633	0.0747774	1.41227	0.0529483	0.0578965	1.61674	0.0358108	2.12648	2.2417	355.6	853.4	0.0245	0.0587	2.3992
lpxL	b1054	STM1155	0.106385	1.81617	0.0585768	0.107066	1.56958	0.0682131	0.106257	1.531	0.0694036	0.109111	1.39754	0.0780734	0.107099	1.41738	0.0755615	0.0984501	1.44782	0.0679989	1.9459	1.5124	229.5	607.5	0.0615	0.0973	1.5814
yceA	b1055	STM1156	0.0722381	2.37403	0.0304285	0.0741533	1.57111	0.047198	0.0730522	1.4352	0.0509004	0.0719323	1.30589	0.0550829	0.0688946	1.32388	0.0520397	0.0665917	4.03073	0.016521	1.02447	1.3842	231.6	818.4	0.0356	0.0661	1.8584
yceI	b1056	STM1157	0.0468073	1.70719	0.0274178	0.0485589	1.43738	0.0337829	0.0491214	1.22801	0.0400007	0.0491019	1.16507	0.042145	0.0471359	1.17418	0.0401436	0.0449586	1.87711	0.0239509	2.16677	1.4068	149.4	423.6	0.0266	0.0444	1.6731
yceJ	b1057	STM1158	0.148282	2.26762	0.0653909	0.153259	1.69972	0.0901671	0.147634	1.67344	0.088222	0.154054	1.52136	0.101261	0.145711	1.57843	0.0923135	0.141359	1.90343	0.0742655	1.37593	1.9376	151	410	0.0695	0.1404	2.0187
solA	b1059	STM1160	0.0993635	2.25688	0.0440269	0.105308	1.61129	0.0653563	0.099671	1.61156	0.0618475	0.104918	1.38112	0.0759658	0.0980953	1.44293	0.0679836	0.0866808	2.42013	0.0358167	1.42214	2.0377	283.5	820.5	0.0362	0.0867	2.3938
bssS	b1060	STM1161	0.0338273	0.583573	0.0579658	0.0388326	0.603681	0.0643263	0.034045	0.57186	0.0595338	0.0386982	0.563873	0.0686293	0.0334882	0.579081	0.0578299	0.0266174	0.671262	0.0396528	0.81824	0.4969	53.7	198.3	0.0388	0.0264	0.6798
dinI	b1061	STM1162	0.0923726	NA	NA	0.0908531	2.112	0.0430176	0.090762	2.08261	0.0435809	0.0914577	2.02765	0.0451054	0.0909882	2.03068	0.0448068	0.0902057	2.37476	0.0379852	1.18663	1.6405	62.2	180.8	0.0486	0.091	1.8732
pyrC	b1062	STM1163	0.0676096	1.28779	0.0525004	0.0690594	1.19901	0.0575969	0.0668898	1.17396	0.0569782	0.070584	1.12462	0.0627627	0.06776	1.13439	0.0597323	0.0644757	1.19981	0.0537381	1.52481	1.1292	286.5	757.5	0.0529	0.0637	1.2031
yceB	b1063	STM1164	0.291043	0.104427	2.78703	0.290977	0.145187	2.00415	0.306034	0.130308	2.34854	0.32153	0.101833	3.15743	0.31899	0.108425	2.94202	0.311636	0.0929723	3.35192	4.50261	0.8275	136.7	352.3	4.3228	0.3513	0.0813
grxB	b1064	STM1165	0.0929268	1.62717	0.0571095	0.091407	1.33753	0.0683401	0.0934892	1.23252	0.075852	0.0904813	1.11801	0.0809305	0.090307	1.11907	0.0806982	0.0765374	3.69945	0.0206889	1.31154	1.3176	156.5	488.5	0.0515	0.0803	1.5595
mdtH	b1065	STM1166	0.0531658	2.05603	0.0258584	0.0532447	1.57679	0.0337678	0.0535983	1.4783	0.0362566	0.0547784	1.42588	0.0384172	0.0538754	1.43457	0.0375552	0.0440252	1.73412	0.0253876	2.75112	1.8798	352.9	853.1	0.0218	0.0443	2.0342
rimJ	b1066	STM1167	0.032469	1.7735	0.0183078	0.0326759	1.4827	0.0220382	0.0337162	1.26517	0.0266495	0.0323251	1.22023	0.026491	0.0317698	1.22304	0.0259762	0.0262358	1.36667	0.0191969	1.71772	1.0721	148.9	433.1	0.0198	0.0261	1.3206
yceH	b1067	STM1168	0.0624839	1.55775	0.0401115	0.0617484	1.28697	0.0479798	0.0641123	1.15166	0.0556695	0.0628044	1.10105	0.0570405	0.0628044	1.10105	0.0570405	0.0550628	1.4333	0.0384169	2.22494	1.384	174.2	446.8	0.038	0.0569	1.4984
yceM	b1068	STM1169	0.11466	1.74144	0.0658417	0.116675	1.3887	0.0840179	0.115442	1.32771	0.0869481	0.119027	1.20276	0.0989618	0.115569	1.22351	0.0944575	0.107537	1.37876	0.0779955	2.15604	1.5264	259.5	661.5	0.0716	0.1094	1.5272
murJ	b1069	STM1170	0.0406894	1.25027	0.0325445	0.0409859	1.18025	0.0347266	0.0420801	1.03522	0.0406486	0.0423883	0.995375	0.0425852	0.0414231	1.00185	0.0413468	0.0331787	2.00538	0.0165448	3.58455	1.3097	432.4	1058.6	0.0238	0.0338	1.4225
flgN	b1070	STM1171	0.126279	3.7322	0.033835	0.126575	2.02286	0.0625724	0.127799	1.85082	0.0690501	0.126674	1.47131	0.086096	0.122615	1.53961	0.0796407	0.110591	3.40901	0.0324407	2.31066	2.0252	107.5	303.5	0.0529	0.1188	2.2455
flgM	b1071	STM1172	0.129896	1.70174	0.076331	0.133682	1.40035	0.0954632	0.130307	1.37521	0.0947545	0.131214	1.09823	0.119478	0.125887	1.13882	0.110542	0.129178	1.38765	0.0930914	1.2929	1.4051	73.4	217.6	0.0884	0.1302	1.4718
flgA	b1072	STM1173	0.231023	1.79098	0.128993	0.235328	1.51193	0.155647	0.228138	1.55343	0.14686	0.237496	1.46213	0.162431	0.22938	1.50744	0.152165	0.215643	1.84092	0.117139	1.32587	2.2352	177.6	479.4	0.0995	0.2162	2.1724
flgB	b1073	STM1174	0.110485	1.79004	0.0617221	0.109031	1.48291	0.0735246	0.108375	1.44243	0.0751335	0.112094	1.37162	0.0817237	0.110008	1.38522	0.0794151	0.0975827	1.47898	0.0659798	1.92219	1.705	111.9	302.1	0.0524	0.0965	1.8425
flgC	b1074	STM1175	0.0429352	2.01379	0.0213206	0.0465093	1.87921	0.0247495	0.0432929	1.82337	0.0237433	0.0480969	1.72624	0.0278622	0.0445571	1.73995	0.0256082	0.0371387	1.43631	0.025857	1.84133	1.9735	111.8	287.2	0.016	0.0361	2.2549
flgD	b1075	STM1176	0.0989617	1.82592	0.0541981	0.0978005	1.52303	0.0642146	0.0977183	1.48862	0.0656435	0.0985422	1.34903	0.0730467	0.0973663	1.35904	0.0716433	0.0881788	1.82851	0.0482244	1.89654	1.7262	180.4	509.6	0.0456	0.0888	1.9498
flgE	b1076	STM1177	0.0625127	1.3346	0.0468399	0.0612955	1.18226	0.051846	0.0626903	1.10525	0.0567205	0.0614999	1.04008	0.0591298	0.0615204	1.03944	0.0591864	0.0559731	1.87499	0.0298524	1.88509	1.2884	267.5	884.5	0.0346	0.0575	1.6596
flgF	b1077	STM1178	0.07811	1.32941	0.0587555	0.0802341	1.17983	0.0680049	0.0773915	1.19062	0.0650009	0.080824	1.09753	0.0736418	0.0779239	1.11349	0.0699815	0.0729071	2.03962	0.0357454	1.98036	1.5223	208	545	0.0444	0.0731	1.6456
flgG	b1078	STM1179	0.00510574	0.957946	0.00532988	0.00502629	0.906689	0.00554356	0.00537084	0.747906	0.00718117	0.00529568	0.767469	0.00690019	0.00529568	0.767469	0.00690019	0.00344617	1.24011	0.00277893	3.19325	0.7146	199.4	580.6	0.0038	0.0035	0.9213
flgH	b1079	STM1180	0.0546112	1.4838	0.0368051	0.0567085	1.23494	0.0459201	0.0557022	1.13556	0.0490526	0.0584821	1.09674	0.0533237	0.055836	1.11018	0.0502945	0.0525593	1.33107	0.0394865	2.4018	1.1525	182.7	513.3	0.0412	0.054	1.3116
flgI	b1080	STM1181	0.0482335	1.59522	0.0302362	0.052238	1.40563	0.0371634	0.0493509	1.29558	0.0380918	0.0543233	1.23239	0.0440795	0.0500353	1.25074	0.0400045	0.0430735	1.36713	0.0315065	2.8659	1.4163	297.8	797.2	0.0271	0.0438	1.6188
flgJ	b1081	STM1182	0.0934458	1.40157	0.0666722	0.0911986	1.23377	0.0739189	0.0934905	1.15861	0.0806916	0.0925775	1.07925	0.0857796	0.0928958	1.07614	0.0863233	0.0881312	1.37044	0.0643086	1.74074	1.2489	225.5	707.5	0.0612	0.0884	1.4453
flgK	b1082	STM1183	0.167361	1.05352	0.158859	0.168321	0.992699	0.169558	0.171806	0.901144	0.190654	0.177593	0.834283	0.212869	0.17486	0.844148	0.207144	0.170649	1.07772	0.158343	2.77017	1.1718	420	1152	0.1776	0.1746	0.983
flgL	b1083	STM1184	0.108743	2.69609	0.0403338	0.110081	1.69297	0.0650224	0.110092	1.56078	0.0705366	0.11303	1.4143	0.0799195	0.109757	1.44209	0.0761097	0.102673	2.04093	0.0503072	2.34562	2.0663	250.2	700.8	0.0451	0.1049	2.324
rne	b1084	STM1185	0.143577	0.545661	0.263124	0.14203	0.561634	0.252887	0.147543	0.496922	0.296913	0.150231	0.456512	0.329084	0.149394	0.458134	0.326093	0.142446	0.593315	0.240086	2.97406	0.7468	755.9	2175.1	0.2723	0.1474	0.5412
rluC	b1086	STM1187	0.0149144	1.30441	0.0114338	0.0150367	1.14632	0.0131173	0.0159395	0.916568	0.0173904	0.0156168	0.923879	0.0169035	0.0152877	0.925636	0.0165158	0.0137867	1.17207	0.0117627	4.09415	1.0162	294.2	653.8	0.0133	0.0141	1.0599
yceF	b1087	STM1189	0.2835	0.240226	1.18014	0.279158	0.281436	0.991903	0.286834	0.263569	1.08827	0.301567	0.249494	1.20872	0.298468	0.257773	1.15787	0.32417	0.187434	1.72952	3.60008	0.8673	168.6	353.4	1.6638	0.3319	0.1995
yceD	b1088	STM1190	0.0195562	0.254956	0.0767043	0.0192797	0.265687	0.0725656	0.0201983	0.229437	0.088034	0.0198315	0.23017	0.0861603	0.0198315	0.23017	0.0861603	0.0196544	0.206404	0.0952229	2.00957	0.2339	152.6	366.4	0.0905	0.0197	0.2178
rpmF	b1089	STM1191	NA	0.0479105	0	NA	0.0505261	0	NA	0.0477741	0	NA	0.0494813	0	NA	0.0494813	0	NA	0.0584873	0	0.79062	0.0389	35.2	135.8	0.001	0.0001	0.0627
plsX	b1090	STM1192	0.126484	0.164963	0.766741	0.126621	0.17317	0.731192	0.133412	0.149119	0.894673	0.137277	0.14773	0.929243	0.137277	0.14773	0.929243	0.137186	0.138527	0.990319	3.75982	0.4226	181.9	421.1	1.0157	0.1415	0.1393
fabH	b1091	STM1193	0.0331504	1.05676	0.0313697	0.0337633	0.994832	0.0339386	0.0339618	0.893139	0.0380252	0.034632	0.869629	0.0398239	0.0335851	0.874636	0.0383989	0.0304354	1.01829	0.0298887	2.82316	0.9483	280.6	670.4	0.0311	0.031	0.9972
fabD	b1092	STM1194	0.0406628	1.03435	0.0393125	0.0394643	0.978771	0.0403202	0.040447	0.949855	0.0425823	0.0396491	0.907563	0.0436875	0.0401106	0.905208	0.044311	0.0413792	0.856678	0.048302	1.99546	0.9806	286.2	640.8	0.0444	0.0428	0.9629
fabG	b1093	STM1195	0.104411	0.228492	0.456956	0.106299	0.229703	0.462767	0.107869	0.212164	0.508421	0.11407	0.207405	0.549989	0.111513	0.213984	0.521129	0.111352	0.193507	0.575444	2.88885	0.4151	150.6	347.4	0.5669	0.1124	0.1983
acpP	b1094	STM1196	NA	0.0388648	0	NA	0.0429126	0	NA	0.0392981	0	NA	0.0444705	0	NA	0.0444705	0	NA	0.0359682	0	0.51133	0.0312	50.7	183.3	0.001	0	0.0478
fabF	b1095	STM1197	0.0295962	0.568553	0.0520552	0.0285764	0.587342	0.0486538	0.0308203	0.496852	0.0620312	0.0295196	0.488607	0.0604158	0.0299166	0.486883	0.0614452	0.0292763	0.506618	0.0577878	3.23813	0.5138	368.5	870.5	0.0592	0.0299	0.5052
pabC	b1096	STM1198	0.203278	1.80947	0.112341	0.203842	1.62849	0.125172	0.203647	1.55498	0.130964	0.208456	1.28632	0.162056	0.204427	1.3054	0.156601	0.197056	1.52487	0.129228	2.02171	1.6987	210.1	569.9	0.1265	0.198	1.5652
yceG	b1097	STM1199	0.0795041	1.22191	0.0650656	0.0860369	1.09108	0.0788545	0.0790958	1.09384	0.0723104	0.0852659	0.976434	0.0873237	0.0779197	1.00815	0.07729	0.067823	1.49056	0.0455016	1.24191	1.086	222.1	722.9	0.0521	0.0686	1.3168
tmk	b1098	STM1200	0.0648011	1.09958	0.0589324	0.0653582	1.04337	0.0626415	0.0646079	1.01122	0.0638912	0.0655667	0.945166	0.0693706	0.064093	0.950873	0.0674044	0.06132	1.23408	0.0496888	1.82395	1.1109	181	458	0.0545	0.0626	1.1489
holB	b1099	STM1201	0.141294	1.74801	0.0808315	0.144012	1.43842	0.100118	0.140498	1.43269	0.0980662	0.144633	1.23194	0.117403	0.139923	1.25712	0.111304	0.135216	2.59722	0.0520618	1.76067	1.6853	291.5	710.5	0.0861	0.1373	1.5961
ycfH	b1100	STM1202	0.0376804	1.3524	0.0278619	0.0389944	1.19084	0.0327453	0.0396718	1.00094	0.0396344	0.0397424	0.969388	0.0409974	0.0380902	0.976723	0.0389979	0.0366352	1.27229	0.0287947	3.30167	1.2175	250.5	544.5	0.0316	0.0381	1.2053
ptsG	b1101	STM1203	0.0171056	0.628226	0.0272285	0.0167767	0.642188	0.0261243	0.0171524	0.578368	0.0296566	0.0174814	0.579396	0.0301717	0.0172077	0.580079	0.0296645	0.0159579	0.568874	0.0280518	2.42321	0.5487	415	1016	0.0273	0.0161	0.5912
fhuE	b1102	STM1204	0.101628	1.73162	0.0586899	0.0997408	1.46548	0.0680603	0.10304	1.31669	0.0782564	0.102552	1.21225	0.0845962	0.102339	1.21125	0.08449	0.0956615	1.67173	0.057223	2.00198	1.4652	502.5	1573.5	0.0566	0.097	1.7141
hinT	b1103	STM1205	0.00742623	1.59113	0.00466726	0.007263	1.79035	0.00405674	0.00791103	1.38975	0.00569241	0.00670802	1.34327	0.00499381	0.00670802	1.34327	0.00499381	0.00813634	1.24809	0.00651904	8.3191	2.0186	114.7	242.3	0.004	0.0083	2.0772
ycfL	b1104	STM1206	0.114126	0.929817	0.12274	0.121962	0.828732	0.147167	0.113828	0.834624	0.136382	0.120855	0.770262	0.156901	0.111222	0.80824	0.13761	0.10561	1.21782	0.086721	1.2892	1.0048	99	270	0.1162	0.1101	0.9476
lpoB	b1105	STM1207	0.0675104	1.76747	0.0381961	0.0706017	1.39192	0.0507223	0.0672798	1.37894	0.0487909	0.0725429	1.33887	0.0541823	0.0685597	1.36022	0.0504032	0.0654656	1.72404	0.0379722	1.76452	1.3961	173.5	450.5	0.0436	0.0656	1.503
thiK	b1106	STM1208	0.428133	0.243093	1.76119	0.435567	0.255834	1.70254	0.430663	0.272664	1.57947	0.459899	0.240316	1.91373	0.45422	0.253981	1.7884	0.49253	0.191523	2.57165	2.36034	1.2208	252.6	518.4	2.621	0.5104	0.1947
nagZ	b1107	STM1209	0.0459306	0.910893	0.0504237	0.0455676	0.855451	0.0532673	0.0467326	0.772918	0.0604625	0.0470205	0.770279	0.0610435	0.046706	0.771485	0.0605404	0.0448491	0.893283	0.050207	2.10262	0.7906	282.6	728.4	0.0553	0.0456	0.825
ycfP	b1108	STM1210	0.0324407	NA	NA	0.0318323	1.62399	0.0196013	0.0344477	1.24117	0.0277542	0.032547	1.40882	0.0231022	0.032547	1.40882	0.0231022	0.0234212	3.48055	0.00672917	1.48742	1.1881	121.3	418.7	0.0145	0.0244	1.6786
ndh	b1109	STM1211	0.0147376	1.14374	0.0128855	0.0159048	1.03109	0.0154252	0.0153767	0.886461	0.0173462	0.0152776	0.877852	0.0174034	0.0140235	0.883663	0.0158697	0.0135655	1.23402	0.0109929	2.50169	0.8705	335.9	942.1	0.0133	0.0141	1.0643
ycfJ	b1110	STM1212	0.02992	1.71027	0.0174943	0.0381046	1.41225	0.0269815	0.030881	1.30877	0.0235954	0.0390584	1.2094	0.0322957	0.0309645	1.27013	0.0243789	0.025267	1.49927	0.0168528	3.55279	1.6777	153.3	371.7	0.0137	0.0253	1.8538
ycfQ	b1111	STM1213	0.134321	1.57994	0.0850161	0.135977	1.33152	0.102121	0.134287	1.28378	0.104603	0.135603	1.22433	0.110757	0.131851	1.24449	0.105947	0.122929	1.67023	0.0736001	1.23722	1.5769	161.3	465.7	0.0729	0.1231	1.6879
bhsA	b1112	STM1214	0.0571745	1.129	0.0506418	0.0595552	1.07999	0.0551441	0.0571486	1.06647	0.0535867	0.0569621	0.932399	0.061092	0.0541309	0.948333	0.05708	0.0563415	1.32044	0.0426686	1.36613	1.0386	73.4	181.6	0.0555	0.0587	1.0573
ldtC	b1113	STM1215	0.085606	1.79734	0.0476294	0.0908642	1.53045	0.0593709	0.0877265	1.44947	0.060523	0.0952082	1.30571	0.0729167	0.0889904	1.37329	0.0648008	0.0834072	2.36705	0.0352367	3.76535	1.7475	289.3	661.7	0.0492	0.0847	1.7209
mfd	b1114	STM1216	0.0311964	1.21655	0.0256433	0.0336876	1.05432	0.031952	0.0322846	0.924968	0.0349035	0.0341711	0.919228	0.0371737	0.0313922	0.931827	0.0336888	0.0253864	1.87443	0.0135435	2.35204	1.031	953.2	2490.8	0.0222	0.026	1.1737
lolC	b1116	STM1217	0.0412987	0.902228	0.0457741	0.0434381	0.889865	0.0488143	0.0422331	0.824146	0.0512446	0.0418462	0.749642	0.0558216	0.0394907	0.760804	0.0519066	0.0325501	1.78903	0.0181943	2.28132	0.869	347.5	849.5	0.0375	0.0342	0.914
lolD	b1117	STM1218	0.0297269	1.16114	0.0256014	0.0314244	1.00367	0.0313095	0.0314471	0.841436	0.0373732	0.0322929	0.835788	0.0386377	0.0304218	0.84408	0.0360414	0.0263365	1.91526	0.0137509	3.05219	0.9497	188.2	495.8	0.0252	0.0272	1.0792
lolE	b1118	STM1219	0.0531893	1.21126	0.0439123	0.0526923	1.17075	0.0450072	0.0556999	0.964481	0.0577512	0.0544802	0.926739	0.058787	0.0539548	0.93037	0.0579928	0.0469513	2.21816	0.0211668	3.2371	1.0115	346	896	0.0452	0.049	1.0834
nagK	b1119	STM1220	0.0622417	1.59173	0.0391032	0.0668907	1.30638	0.0512032	0.0634738	1.22625	0.0517625	0.0677406	1.14982	0.0589139	0.0626963	1.18036	0.0531163	0.0483405	1.39731	0.0345954	2.07416	1.4605	256.9	646.1	0.0307	0.0487	1.5888
cobB	b1120	STM1221	0.0438314	1.55459	0.0281948	0.0455035	1.32007	0.0344704	0.0462761	1.10641	0.0418254	0.0468357	1.06163	0.0441168	0.0449235	1.07405	0.0418262	0.0415432	1.37961	0.0301122	3.69807	1.3697	217.5	490.5	0.0302	0.042	1.3913
potD	b1123	STM1222	0.0369229	1.28519	0.0287295	0.0363495	1.2092	0.0300608	0.0385825	0.999113	0.0386167	0.037603	0.985408	0.0381598	0.037603	0.985408	0.0381598	0.0368201	1.20581	0.0305356	2.42548	0.9588	265.2	778.8	0.0316	0.0363	1.1514
potC	b1124	STM1223	0.0270962	1.20628	0.0224625	0.0274006	1.17982	0.0232245	0.0275794	0.971975	0.0283747	0.0284962	0.946236	0.0301153	0.0268256	0.953476	0.0281345	0.0229826	1.35449	0.0169677	5.12921	1.3577	232.3	541.7	0.0162	0.0235	1.4531
potB	b1125	STM1225	0.0149599	0.922363	0.0162191	0.0154867	0.892192	0.017358	0.0160738	0.698264	0.0230197	0.016332	0.707135	0.023096	0.0153347	0.710593	0.0215802	0.014976	0.797119	0.0187877	7.2377	1.2282	249.6	563.4	0.0119	0.0154	1.2985
potA	b1126	STM1226	0.0362699	1.12211	0.032323	0.0385081	1.02182	0.0376858	0.0383668	0.833381	0.0460376	0.0393924	0.815085	0.0483292	0.0367966	0.826034	0.0445461	0.0314283	1.11232	0.0282548	2.46692	0.9214	322.9	811.1	0.0322	0.0321	0.9981
pepT	b1127	STM1227	0.040511	1.61172	0.0251353	0.04187	1.29259	0.0323923	0.041425	1.14636	0.0361359	0.0420519	1.13554	0.0370324	0.0401006	1.14664	0.0349723	0.0338847	1.55793	0.0217499	1.5652	1.2381	309.3	908.7	0.0224	0.0341	1.5249
roxA	b1128	STM1229	0.0369123	1.1693	0.0315679	0.0384293	1.0395	0.036969	0.0387469	0.869201	0.0445776	0.0391878	0.857628	0.0456933	0.0373508	0.866652	0.0430978	0.0327811	1.238	0.026479	2.57878	0.9436	316.5	802.5	0.0326	0.0335	1.0271
phoQ	b1129	STM1230	0.291344	0.208943	1.39437	0.290743	0.240971	1.20655	0.302391	0.216829	1.3946	0.318143	0.20437	1.55671	0.316721	0.207152	1.52893	0.323378	0.173924	1.85931	3.78988	0.8546	409.5	943.5	1.8402	0.3305	0.1796
phoP	b1130	STM1231	0.0386398	1.42753	0.0270676	0.0455348	1.1545	0.039441	0.0396467	1.0543	0.0376047	0.0456048	1.04397	0.0436841	0.0386901	1.07501	0.0359906	0.0328498	2.25705	0.0145543	1.47926	1.1743	180.9	488.1	0.0248	0.0337	1.3572
purB	b1131	STM1232	0.0270662	0.995219	0.0271963	0.0265634	0.95561	0.0277973	0.02836	0.78397	0.0361748	0.0279308	0.799523	0.0349343	0.0279308	0.799523	0.0349343	0.0249158	0.923981	0.0269657	2.46164	0.7807	369.4	998.6	0.0277	0.0249	0.8964
hflD	b1132	STM1233	0.0301736	1.11158	0.0271448	0.0297994	1.01162	0.029457	0.0306619	0.932437	0.0328836	0.0300878	0.916884	0.0328153	0.0300878	0.916884	0.0328153	0.0237822	2.60221	0.00913922	2.11491	0.9958	182	457	0.0226	0.025	1.1024
mnmA	b1133	STM1234	0.0241359	0.948541	0.0254453	0.0237584	0.897897	0.0264601	0.0253735	0.73512	0.0345161	0.0246783	0.751076	0.0328573	0.0246783	0.751076	0.0328573	0.0231166	0.880784	0.0262455	2.42318	0.7541	295.9	808.1	0.0263	0.023	0.8748
nudJ	b1134	STM1235	0.100398	1.43321	0.0700514	0.101501	1.39577	0.0727209	0.103774	1.2332	0.0841504	0.103054	1.07767	0.0956272	0.10095	1.09128	0.0925056	0.0922198	1.17513	0.0784765	2.32671	1.2481	126.8	332.2	0.0737	0.093	1.2623
rluE	b1135	STM1237	0.115695	1.42415	0.0812379	0.11502	1.39465	0.0824718	0.117092	1.28986	0.090779	0.118551	1.17454	0.100934	0.117649	1.17801	0.099871	0.0939541	1.37888	0.0681378	2.04263	1.3713	148.4	403.6	0.0647	0.0935	1.446
icd	b1136	STM1238	0.0210678	0.80985	0.0260145	0.0206033	0.804373	0.0256141	0.0217331	0.679739	0.0319727	0.0212365	0.693889	0.030605	0.0212365	0.693889	0.030605	0.0209108	0.816644	0.0256058	2.10034	0.6643	339.5	908.5	0.0282	0.0213	0.7569
pinE	b1158	STM2702	0.10027	2.25788	0.0444088	0.105645	1.57082	0.0672549	0.0994358	1.57989	0.0629383	0.105882	1.45424	0.0728089	0.099309	1.48998	0.0666511	0.0769911	3.4908	0.0220554	1.62521	50	149.5	390.5	0.0012	0.0738	60.0076
mcrA	b1159	STM0159	0.670257	0.560997	1.19476	0.660727	0.605301	1.09157	0.634959	0.708429	0.896292	0.682283	0.598547	1.1399	0.666051	0.631912	1.05403	0.701704	0.528108	1.32871	1.37702	2.2877	111.3	401.7	1.1672	0.787	0.6743
iraM	b1160	STM1110	0.482437	NA	NA	0.519299	1.38145	0.37591	0.370097	NA	NA	0.525472	0.805253	0.652555	0.38495	NA	NA	0.470557	3.12426	0.150614	1.42859	50	65.6	228.4	0.0064	0.4705	73.0517
ycgX	b1161	STM1856	0.595195	0.788549	0.754798	0.581664	0.887579	0.655338	0.567952	0.973655	0.583319	0.596198	0.771418	0.77286	0.586398	0.806576	0.727022	0.61495	0.838558	0.733342	1.49574	2.2232	75	255	0.9173	0.7262	0.7917
ariR	b1166	STM1267	0.844938	0.520055	1.62471	0.888928	0.612285	1.45182	0.891056	0.600104	1.48484	0.953004	0.573775	1.66094	0.949963	0.571462	1.66234	0.899583	0.485039	1.85466	1.51955	2.8151	36.8	143.2	2.1881	1.0554	0.4824
minE	b1174	STM1816	0.0123907	1.41083	0.00878258	0.0121903	1.2134	0.0100464	0.0136717	0.86426	0.0158189	0.0149712	0.960561	0.0155859	0.0149712	0.960561	0.0155859	0.0105684	1.60959	0.00656593	7.71556	1.6257	87.9	176.1	0.0073	0.0117	1.6036
minD	b1175	STM1815	0.015383	0.831403	0.0185025	0.0167371	0.799293	0.0209399	0.0158589	0.69657	0.0227672	0.0171934	0.706476	0.0243369	0.0156563	0.712016	0.0219887	0.0155447	0.787552	0.019738	2.12633	0.6926	233.5	576.5	0.0208	0.0158	0.7619
minC	b1176	STM1814	0.0953577	0.961425	0.0991837	0.103279	0.887496	0.116371	0.0965653	0.854677	0.112985	0.107922	0.823677	0.131024	0.0992517	0.852568	0.116415	0.0932258	0.780061	0.119511	1.83646	0.9638	198	492	0.1026	0.0916	0.8921
ycgJ	b1177	STM0905	0.52171	0.427287	1.22098	0.516428	0.479998	1.0759	0.52019	0.468668	1.10993	0.546967	0.430973	1.26914	0.542914	0.440252	1.23319	0.59345	0.320468	1.85182	2.37279	1.7193	83.8	234.2	1.7701	0.6473	0.3657
pliG	b1178	STM2610	0.116763	1.68018	0.0694943	0.119384	1.41522	0.0843571	0.119746	1.25233	0.0956183	0.13128	1.51237	0.0868044	0.126912	1.53151	0.0828668	0.12069	1.15847	0.104181	2.71615	2.0934	103.5	295.5	0.0487	0.115	2.3614
ycgL	b1179	STM1813	0.0858281	1.51595	0.0566169	0.0861427	1.26449	0.0681243	0.0893038	1.05869	0.084353	0.0864916	0.961225	0.0899806	0.0845887	0.967779	0.087405	0.0798683	1.13603	0.0703049	1.51134	1.1476	69.2	221.8	0.0583	0.079	1.3557
ycgM	b1180	STM1812	0.102425	2.37871	0.043059	0.102774	1.67857	0.0612271	0.102262	1.59358	0.0641712	0.102215	1.56849	0.0651678	0.0998335	1.583	0.0630659	0.0948492	2.16703	0.0437692	1.05458	2.4193	167.4	489.6	0.0318	0.0921	2.896
ycgN	b1181	STM1811	0.0559552	2.74855	0.0203581	0.0562992	1.50713	0.0373552	0.0581181	1.25188	0.0464248	0.056036	1.24532	0.0449972	0.0548952	1.25311	0.0438072	0.0441703	3.38547	0.013047	1.32943	1.293	103.8	340.2	0.0257	0.0437	1.7
umuD	b1183	STM1998	0.197729	NA	NA	0.201372	3.28192	0.0613581	0.170604	1.43683	0.118736	0.210778	2.55874	0.0823756	0.177082	1.5144	0.116932	0.183582	3.54949	0.0517208	2.21837	8.5747	118.7	298.3	0.0189	0.1811	9.5855
umuC	b1184	STM1997	0.12504	NA	NA	0.129293	2.47601	0.0522183	0.124537	2.63629	0.0472394	0.130369	2.08503	0.0625261	0.123706	2.29521	0.0538975	0.111346	4.34708	0.0256139	1.49977	3.65	315.6	950.4	0.024	0.1094	4.5518
dsbB	b1185	STM1807	0.101156	1.73627	0.0582605	0.104744	1.43889	0.0727954	0.104155	1.29163	0.0806385	0.109163	1.18899	0.0918117	0.104179	1.21589	0.0856814	0.103773	1.24953	0.0830496	3.14846	1.809	163.3	364.7	0.0576	0.0995	1.7274
nhaB	b1186	STM1806	0.0510497	2.15705	0.0236664	0.0532776	1.54334	0.034521	0.0516443	1.4468	0.0356955	0.0539801	1.39672	0.0386479	0.0510672	1.41602	0.0360639	0.0449095	1.57298	0.0285506	2.14576	1.8663	445.5	1093.5	0.0226	0.0461	2.036
fadR	b1187	STM1805	0.0164382	1.20512	0.0136403	0.0179671	1.09342	0.016432	0.0176048	0.851004	0.0206871	0.017542	0.847525	0.0206979	0.0157771	0.85593	0.0184327	0.0155107	2.56589	0.00604496	3.44072	0.8321	200.2	516.8	0.017	0.0162	0.9515
ycgB	b1188	STM1804	0.0468962	0.818893	0.0572678	0.0468668	0.778274	0.0602189	0.0485302	0.615774	0.0788117	0.051204	0.659064	0.077692	0.0493785	0.666375	0.0741002	0.0496898	0.614815	0.0808208	2.64421	0.6541	399.3	1103.7	0.0701	0.0482	0.6874
dadA	b1189	STM1803	0.0577208	1.15636	0.0499158	0.0606265	1.05735	0.0573382	0.0582788	1.00196	0.0581649	0.0617861	0.952849	0.0648436	0.0582917	0.967701	0.0602373	0.0546388	1.25752	0.0434495	2.06512	1.0387	357.2	938.8	0.0495	0.0551	1.1115
dadX	b1190	STM1802	0.100855	1.26633	0.0796436	0.102827	1.19207	0.0862585	0.100326	1.14169	0.0878751	0.104685	1.03152	0.101486	0.100161	1.05132	0.0952708	0.0911959	2.16142	0.0421926	2.20623	1.2942	259	722	0.0665	0.0917	1.3783
cvrA	b1191	STM1801	0.0527188	1.8401	0.02865	0.0555005	1.5022	0.0369461	0.0535554	1.35801	0.0394365	0.0567822	1.27695	0.044467	0.0528852	1.29902	0.0407115	0.0468322	2.58111	0.0181442	2.91179	1.6743	503.2	1101.8	0.0284	0.0477	1.6758
ldcA	b1192	STM1800	0.135844	1.6802	0.0808499	0.136544	1.47533	0.0925516	0.136075	1.43644	0.0947313	0.135317	1.379	0.0981271	0.133458	1.38792	0.0961572	0.129095	1.96474	0.065706	1.21678	1.7582	230.3	672.7	0.067	0.1288	1.9217
emtA	b1193	STM1799	0.059536	1.86777	0.0318755	0.0655388	1.40612	0.0466097	0.0606851	1.29534	0.0468486	0.0664641	1.21568	0.0546723	0.0597693	1.25753	0.0475292	0.0588574	1.40336	0.0419402	2.07603	1.3447	157.8	451.2	0.0379	0.0592	1.561
ycgR	b1194	STM1798	0.246652	0.951284	0.259284	0.24677	0.924237	0.266998	0.24233	0.927345	0.261316	0.252637	0.892531	0.283057	0.24564	0.916432	0.26804	0.232344	1.12224	0.207037	1.42187	1.3199	150.3	413.7	0.2359	0.2361	1.0009
ymgE	b1195	STM1797	0.0651249	0.854776	0.0761894	0.0834925	0.771068	0.108282	0.0640598	0.84267	0.0760201	0.0830844	0.728284	0.114082	0.0641992	0.79992	0.0802571	0.0613979	0.734916	0.0835441	1.59965	1.0299	82.8	169.2	0.0682	0.0626	0.9174
treA	b1197	STM1796	0.322879	0.161539	1.99877	0.330022	0.166417	1.9831	0.335077	0.164186	2.04083	0.353075	0.132586	2.663	0.350092	0.139787	2.50447	0.348451	0.138079	2.52356	3.23249	0.8995	452.5	1104.5	2.7205	0.3673	0.135
ychF	b1203	STM1784	0.0296553	1.00601	0.0294781	0.0291574	0.981585	0.0297044	0.0306389	0.860385	0.0356107	0.0286753	0.837715	0.0342304	0.0287979	0.836949	0.0344081	0.025719	1.1693	0.0219953	1.95688	0.8648	302.9	786.1	0.0271	0.0263	0.9682
pth	b1204	STM1783	0.0445505	1.12001	0.0397769	0.0438835	1.17806	0.0372507	0.0472275	0.956063	0.0493979	0.0453644	0.912252	0.049728	0.0453644	0.912252	0.049728	0.0451543	1.03941	0.043442	3.01997	0.8953	172.6	409.4	0.0514	0.0461	0.8972
ychH	b1205	STM1782	0.0538263	0.972871	0.0553273	0.0524926	0.918716	0.057137	0.0553587	0.809901	0.0683524	0.055658	0.815474	0.0682524	0.056121	0.812464	0.069075	0.0446191	0.79602	0.0560528	2.68699	0.968	81.9	194.1	0.0445	0.0437	0.9833
dauA	b1206	STM1781	0.0436027	1.3887	0.0313983	0.0451902	1.25269	0.0360746	0.0440635	1.1762	0.0374627	0.0461153	1.11781	0.0412551	0.0439019	1.12857	0.0389004	0.0370613	1.67606	0.0221122	2.96599	1.5787	512.4	1137.6	0.0234	0.0377	1.6106
prs	b1207	STM1780	0.00284112	0.496094	0.00572698	0.00279784	0.513097	0.00545284	0.00301348	0.418768	0.00719606	0.00261435	0.424803	0.00615427	0.00261435	0.424803	0.00615427	0.00303887	0.421984	0.00720138	3.36291	0.4138	286.7	658.3	0.0068	0.003	0.4476
ispE	b1208	STM1779	0.0665942	0.665572	0.100056	0.0664854	0.664976	0.0999817	0.0675293	0.623185	0.108362	0.0681134	0.592136	0.11503	0.0675738	0.593442	0.113868	0.0601318	0.638636	0.0941566	2.01418	0.6901	246.1	596.9	0.0947	0.0607	0.6409
lolB	b1209	STM1778	0.0509338	1.62643	0.0313163	0.0518	1.32101	0.0392124	0.0520824	1.14383	0.0455332	0.0514841	1.07408	0.0479334	0.0494235	1.08596	0.0455114	0.0424594	3.06974	0.0138316	2.01156	1.2576	152.6	468.4	0.0287	0.045	1.5678
hemA	b1210	STM1777	0.0296777	0.951044	0.0312054	0.0289651	0.908613	0.0318784	0.0308236	0.758593	0.0406326	0.029141	0.747254	0.0389975	0.029141	0.747254	0.0389975	0.0267077	1.18307	0.0225749	2.99945	0.7853	360.4	893.6	0.0334	0.0281	0.8411
prfA	b1211	STM1776	0.018863	1.09103	0.0172891	0.0186293	0.989645	0.0188243	0.0197865	0.823841	0.0240174	0.0199825	0.862772	0.0231608	0.0199825	0.862772	0.0231608	0.0195006	0.693392	0.0281234	2.39538	0.8419	304.2	775.8	0.0192	0.0183	0.9499
prmC	b1212	STM1775	0.162782	1.81211	0.0898305	0.163542	1.47057	0.11121	0.160043	1.49766	0.106862	0.165647	1.32377	0.125133	0.162184	1.34542	0.120545	0.153917	1.70117	0.0904775	1.73424	2.8467	230.8	600.2	0.0507	0.153	3.0188
ychQ	b1213	STM1774	0.182507	0.749145	0.24362	0.177259	0.811206	0.218513	0.184377	0.715996	0.257511	0.189336	0.667315	0.283728	0.188002	0.670423	0.280422	0.193335	0.614406	0.31467	3.33179	1.1424	119	259	0.2512	0.1964	0.7819
ychA	b1214	STM1773	0.0834315	1.89087	0.0441233	0.0866191	1.39874	0.0619264	0.0878661	1.15494	0.0760786	0.0879472	1.06731	0.0824009	0.0836414	1.09279	0.0765397	0.0826579	2.88539	0.028647	2.00777	1.2684	226.2	580.8	0.0642	0.0831	1.2949
kdsA	b1215	STM1772	0.0434336	0.816977	0.0531638	0.0421338	0.810083	0.0520118	0.044668	0.714865	0.0624846	0.0424617	0.688335	0.0616875	0.0430564	0.685418	0.0628178	0.0372211	0.903318	0.0412048	2.36169	0.779	230.6	621.4	0.0436	0.0374	0.8585
chaA	b1216	STM1771	0.0434785	1.30172	0.0334008	0.045369	1.13469	0.0399837	0.045021	0.995898	0.0452065	0.0466074	0.966878	0.048204	0.0442209	0.978163	0.045208	0.0401854	1.28293	0.0313232	2.63533	1.1443	336.4	761.6	0.0361	0.0416	1.151
chaB	b1217	STM1770	0.089444	2.97614	0.0300536	0.0908865	1.62881	0.0557993	0.0896222	1.61067	0.0556428	0.0884731	1.5677	0.056435	0.0869119	1.577	0.0551124	0.0789923	2.66997	0.0295854	0.74873	44.5473	40.6	187.4	0.001	0.0829	83.0879
ychN	b1219	STM1769	0.0390345	1.577	0.0247525	0.0382785	1.52127	0.0251622	0.0388436	1.45302	0.0267329	0.037984	1.77999	0.0213395	0.037984	1.77999	0.0213395	0.0344906	2.08401	0.0165501	0.85983	1.3094	90.9	260.1	0.0225	0.0357	1.5837
ychO	b1220	STM1768	0.317289	0.339511	0.934549	0.311345	0.405292	0.7682	0.320065	0.370777	0.863227	0.330472	0.324264	1.01915	0.330764	0.320558	1.03184	0.34742	0.289387	1.20054	3.19509	1.0286	271.7	643.3	1.2306	0.3631	0.295
narL	b1221	STM1767	0.0247973	1.70662	0.01453	0.0246658	1.42861	0.0172656	0.0255196	1.28429	0.0198706	0.0247276	1.29109	0.0191525	0.0247276	1.29109	0.0191525	0.0172315	1.36351	0.0126376	1.62253	1.3142	172.9	475.1	0.0107	0.0171	1.5948
narX	b1222	STM1766	0.0942488	2.38104	0.0395831	0.0972334	1.59178	0.0610848	0.0970573	1.44372	0.0672275	0.0998275	1.31764	0.0757624	0.0959424	1.35096	0.0710178	0.0854634	1.54583	0.0552865	2.29077	1.6165	510.8	1283.2	0.0518	0.0867	1.6748
narK	b1223	STM1765	0.0374954	0.998152	0.0375648	0.0400089	0.924436	0.0432792	0.0373997	0.915175	0.0408662	0.0397338	0.873293	0.0454988	0.0369902	0.884218	0.0418338	0.0341563	1.00853	0.0338675	1.63272	0.9367	391.4	994.6	0.0336	0.0342	1.0189
narG	b1224	STM1764	0.0270026	0.804532	0.0335632	0.0264471	0.785603	0.0336647	0.0278625	0.674903	0.0412837	0.0264698	0.664271	0.0398479	0.0265104	0.663844	0.0399347	0.0250094	1.0714	0.0233428	2.18106	0.6198	897.5	2843.5	0.0328	0.0256	0.78
narH	b1225	STM1763	0.0412176	0.75248	0.0547757	0.0405154	0.752279	0.0538568	0.0429078	0.62486	0.0686678	0.0401228	0.595024	0.0674306	0.0401228	0.595024	0.0674306	0.0383754	0.982724	0.0390501	2.27986	0.6206	366.4	1166.6	0.0524	0.0388	0.7418
narJ	b1226	STM1762	0.0642007	0.809484	0.0793107	0.0632792	0.773953	0.081761	0.0655631	0.6935	0.0945395	0.0644566	0.672658	0.0958237	0.0644566	0.672658	0.0958237	0.0606312	0.854281	0.0709734	2.06143	0.8116	195.7	512.3	0.0768	0.0626	0.8149
narI	b1227	STM1761	0.0425073	0.834509	0.0509369	0.04347	0.815026	0.0533357	0.0439355	0.713896	0.0615432	0.0432604	0.67258	0.0643201	0.0416453	0.678182	0.0614072	0.0406809	1.31327	0.0309769	3.23862	0.9741	185.3	489.7	0.0384	0.0412	1.0739
purU	b1232	STM1756	0.0198128	1.31586	0.0150569	0.0195346	1.20744	0.0161785	0.0209932	0.973204	0.0215712	0.0199812	0.986468	0.0202553	0.0199812	0.986468	0.0202553	0.0185893	1.3074	0.0142185	2.7187	1.0188	238.2	601.8	0.0162	0.0186	1.1504
ychJ	b1233	STM1755	0.136601	0.93994	0.145329	0.145207	0.934578	0.155371	0.135183	0.936348	0.144372	0.144117	0.836098	0.172369	0.132771	0.873452	0.152007	0.127973	1.30879	0.0977792	0.98663	1.1037	102.4	353.6	0.1047	0.1259	1.2031
rssA	b1234	STM1754	0.111805	1.46124	0.0765134	0.121538	1.29587	0.0937887	0.110464	1.35669	0.0814215	0.121965	1.18898	0.10258	0.110908	1.23692	0.0896648	0.0952341	1.7211	0.0553334	1.39209	1.7358	249.1	653.9	0.0509	0.0941	1.8502
rssB	b1235	STM1753	0.0577769	2.2241	0.0259777	0.0606419	1.51988	0.0398993	0.058744	1.42514	0.0412198	0.0607271	1.43272	0.0423858	0.0576409	1.4468	0.0398402	0.0468838	1.5982	0.0293355	1.07163	1.6051	271.7	739.3	0.0248	0.0462	1.8651
galU	b1236	STM1752	0.0168043	1.06154	0.0158301	0.0164897	0.97224	0.0169605	0.0171154	0.861531	0.0198663	0.0164009	0.887582	0.0184782	0.0164009	0.887582	0.0184782	0.0131609	1.82007	0.00723101	1.80349	0.8521	247.4	658.6	0.0139	0.0139	1.0032
hns	b1237	STM1751	0.0340665	0.491217	0.0693512	0.0336193	0.510901	0.0658039	0.0347286	0.458648	0.0757195	0.032796	0.433033	0.0757356	0.032796	0.433033	0.0757356	0.0297251	0.661934	0.0449065	1.56849	0.4666	99.1	311.9	0.0558	0.0306	0.5486
tdk	b1238	STM1750	0.0514744	1.55444	0.0331143	0.0595547	1.18255	0.0503612	0.052626	1.09368	0.0481183	0.05921	1.08664	0.0544891	0.050985	1.1252	0.045312	0.0397571	1.88269	0.0211172	1.14316	1.1482	147.1	467.9	0.0273	0.0403	1.4724
adhE	b1241	STM1749	0.0131251	0.468806	0.0279969	0.012843	0.485094	0.0264753	0.0136647	0.408918	0.0334168	0.0127082	0.408791	0.0310873	0.0127172	0.408675	0.031118	0.0124614	0.46611	0.0267349	2.48602	0.3965	772.5	1888.5	0.0307	0.013	0.4235
ychE	b1242	STM1748	0.0476926	3.04224	0.0156768	0.0537734	1.78265	0.0301649	0.0486739	1.6165	0.0301106	0.0554512	1.53035	0.0362342	0.0485784	1.59273	0.0305001	0.0337993	1.59633	0.0211731	3.05603	2.4961	182.9	462.1	0.012	0.0342	2.8473
oppA	b1243	STM1746	0.328583	0.143999	2.28184	0.335246	0.158924	2.10947	0.3433	0.14726	2.33124	0.364088	0.13022	2.79595	0.363198	0.13022	2.78911	0.358802	0.119555	3.00116	3.40301	0.9192	458.8	1059.2	3.3853	0.3893	0.115
oppB	b1244	STM1745	0.0251259	1.63473	0.01537	0.0331703	1.32866	0.0249653	0.0261917	1.19429	0.0219307	0.0331944	1.13162	0.0293336	0.0254095	1.18237	0.0214903	0.0190996	1.46958	0.0129966	2.67769	1.4542	272.9	645.1	0.012	0.019	1.5858
oppC	b1245	STM1744	0.0283684	1.40872	0.0201377	0.0334832	1.16283	0.0287945	0.029272	1.06027	0.027608	0.0342227	1.02543	0.033374	0.0291282	1.05582	0.0275882	0.0202678	2.41446	0.00839433	2.42206	1.2766	265	641	0.0147	0.0207	1.4049
oppD	b1246	STM1743	0.0463259	1.95588	0.0236854	0.0486761	1.44404	0.0337084	0.0471459	1.31025	0.0359822	0.0498671	1.26677	0.0393655	0.0467805	1.28731	0.0363396	0.0420442	1.61307	0.0260648	2.22239	1.4713	275.8	729.2	0.0253	0.0423	1.6752
oppF	b1247	STM1742	0.0324825	1.82438	0.0178047	0.0392746	1.40822	0.0278896	0.032875	1.36413	0.0240997	0.0381097	1.32797	0.0286978	0.0315334	1.36238	0.0231459	0.0245241	1.97274	0.0124315	1.04398	1.4635	255.4	746.6	0.0134	0.0247	1.8422
yciU	b1248	STM1740	0.0378532	1.80091	0.021019	0.0372994	1.34701	0.0276905	0.0423722	0.911394	0.0464917	0.0398811	0.92505	0.0431124	0.0398811	0.92505	0.0431124	0.0374784	0.965278	0.0388265	4.50759	1.416	108.6	218.4	0.028	0.0376	1.345
clsA	b1249	STM1739	0.0345131	1.95353	0.0176671	0.0339519	1.47664	0.0229926	0.0351398	1.32135	0.0265938	0.0345795	1.33475	0.0259072	0.0345194	1.33475	0.0258622	0.025495	1.71548	0.0148617	2.01682	1.3543	402	1056	0.0166	0.0261	1.5688
kch	b1250	STM4372	0.738841	0.739113	0.999633	0.728074	0.822433	0.885269	0.717905	0.86571	0.829267	0.759038	0.724992	1.04696	0.747224	0.757413	0.986548	0.808125	0.62638	1.29015	1.93433	2.4119	134	349	1.2531	0.8517	0.6797
yciI	b1251	STM1738	0.0567611	NA	NA	0.0562543	0.340537	0.165193	0.0565802	0.334541	0.169128	0.0563396	0.232999	0.241802	0.0563396	0.232999	0.241802	0.0505199	1.61651	0.0312525	1.09079	3.2821	86.8	207.2	0.0142	0.0508	3.5841
tonB	b1252	STM1737	0.0809797	1.20381	0.0672696	0.0798361	1.13018	0.0706401	0.0803687	1.1014	0.0729696	0.080254	1.10494	0.0726319	0.0800826	1.10572	0.0724255	0.0746417	1.14396	0.0652484	1.56544	1.4074	206.2	486.8	0.0544	0.076	1.3974
yciA	b1253	STM1736	0.0594255	2.77173	0.0214399	0.0660065	2.0263	0.0325749	0.0598596	1.9688	0.0304041	0.0661532	1.73875	0.0380464	0.0590999	1.78591	0.0330922	0.0516713	1.60354	0.0322233	1.28177	3.2929	113.6	282.4	0.0131	0.0487	3.7052
yciB	b1254	STM1735	0.0350073	1.51176	0.0231567	0.036759	1.27185	0.0289019	0.0351807	1.18236	0.0297546	0.0384908	1.36134	0.0282741	0.0362168	1.37164	0.0264041	0.0348124	1.17111	0.029726	1.04473	1.5506	130.5	406.5	0.0165	0.0334	2.0231
yciC	b1255	STM1734	0.0802396	2.13932	0.037507	0.0861641	1.62274	0.0530978	0.0829369	1.45851	0.056864	0.0889325	1.32855	0.0669395	0.0819367	1.37166	0.0597355	0.0814732	1.72846	0.0471362	2.89565	1.9472	232.4	508.6	0.0435	0.0822	1.8898
ompW	b1256	STM1732	0.0902373	1.2634	0.0714241	0.0905982	1.15926	0.078152	0.0928726	1.05844	0.0877452	0.0967748	1.05498	0.0917316	0.0961803	1.05884	0.0908356	0.0908669	0.927954	0.0979218	3.11299	1.2836	176.3	429.7	0.0707	0.0887	1.2548
yciE	b1257	STM1730	0.0965935	1.48129	0.065209	0.100478	1.53743	0.0653548	0.0968078	1.46867	0.0659153	0.101235	1.30164	0.0777747	0.0957983	1.32246	0.0724395	0.080071	1.82326	0.0439164	1.33982	2.2151	115.8	388.2	0.0262	0.0773	2.9533
yciF	b1258	STM1729	0.344536	0.115395	2.9857	0.358395	0.127684	2.80689	0.363962	0.129642	2.80744	0.391505	0.0842789	4.64535	0.388394	0.0921368	4.2154	0.360923	0.105097	3.43419	3.06646	1.0166	102.6	290.4	5.3364	0.4302	0.0806
trpA	b1260	STM1727	0.0958115	2.05558	0.0466105	0.0971473	1.63123	0.0595548	0.0949581	1.5963	0.0594862	0.0967917	1.42414	0.0679649	0.0936855	1.4417	0.0649826	0.0899478	1.57288	0.0571866	1.58059	1.7469	231.9	572.1	0.0507	0.0909	1.7945
trpB	b1261	STM1726	0.0214486	1.07479	0.0199562	0.0222608	1.00874	0.022068	0.0224198	0.850847	0.0263499	0.0226269	0.841797	0.0268793	0.0215531	0.846484	0.0254619	0.0196316	1.35009	0.0145409	3.05273	0.8749	333.6	857.4	0.0204	0.0202	0.9893
trpC	b1262	STM1725	0.0724108	1.49839	0.0483257	0.0729206	1.33465	0.0546365	0.0749329	1.1542	0.0649218	0.0750726	1.08204	0.0693808	0.0733386	1.08946	0.0673162	0.0722219	1.48492	0.0486369	2.75833	1.255	390.7	956.3	0.0583	0.0736	1.2621
trpD	b1263	STM1724	0.0174503	1.12287	0.0155409	0.0177208	1.02496	0.0172893	0.0183665	0.867835	0.0211636	0.0181672	0.867664	0.0209381	0.0177592	0.869689	0.0204201	0.016143	1.1158	0.0144676	3.76658	0.9716	470.9	1122.1	0.0155	0.0164	1.0565
trpE	b1264	STM1723	0.0607449	1.11151	0.0546507	0.0623302	1.00851	0.061804	0.0619577	0.926152	0.066898	0.0623516	0.863003	0.0722496	0.0601067	0.872605	0.0688818	0.0557463	1.64321	0.0339252	2.16461	1.0146	439	1112	0.0547	0.0574	1.0495
trpL	b1265	STM1722	0.211101	0.928294	0.227408	0.173502	0.291733	0.59473	0.180602	0.254979	0.708302	0.18152	0.245631	0.738994	0.18152	0.245631	0.738994	0.231509	1.04533	0.22147	4.48722	1.1801	13.6	28.4	0.3706	0.2536	0.6843
yciV	b1266	STM1721	0.0532768	0.746215	0.0713961	0.0546555	0.72451	0.0754378	0.0525673	0.701705	0.0749137	0.0550158	0.667096	0.0824705	0.0522767	0.677134	0.0772029	0.0512569	0.722988	0.070896	1.68217	0.6837	239.8	624.2	0.0762	0.0522	0.6852
yciO	b1267	STM1720	0.0415712	1.602	0.0259496	0.0412017	1.3914	0.0296116	0.0438034	1.15621	0.0378855	0.0415816	1.11098	0.0374277	0.0415816	1.11098	0.0374277	0.033679	1.36745	0.0246291	2.48026	1.1418	163.7	454.3	0.0254	0.034	1.3423
rluB	b1269	STM1719	0.0205455	1.21767	0.0168729	0.019947	1.38887	0.014362	0.0217102	1.14417	0.0189746	0.0201755	1.08724	0.0185566	0.0203274	1.08631	0.0187124	0.0175327	1.03421	0.0169528	4.37342	1.0252	276.8	587.2	0.0174	0.0179	1.0286
btuR	b1270	STM1718	0.0641374	1.84772	0.0347116	0.0637148	1.58559	0.0401836	0.0652755	1.47904	0.0441337	0.0644625	1.3783	0.0467697	0.0642313	1.37714	0.0466409	0.057504	3.96469	0.0145041	2.14808	1.692	165.1	422.9	0.0313	0.0582	1.8597
yciK	b1271	STM1717	0.0687566	0.934393	0.0735843	0.0680998	0.929684	0.0732504	0.0703515	0.833751	0.0843795	0.0696411	0.785678	0.0886382	0.0694817	0.786267	0.0883691	0.0610059	0.982026	0.0621225	2.20904	0.8604	204.6	536.4	0.0701	0.0615	0.8775
sohB	b1272	STM1716	0.0707165	1.42166	0.0497421	0.0704065	1.25666	0.0560266	0.0711453	1.17755	0.0604182	0.0719643	1.16007	0.0620342	0.0712083	1.16279	0.0612389	0.0677031	1.39714	0.0484584	1.5645	1.2304	262	779	0.0462	0.0662	1.433
yciN	b1273	STM1715	0.0511686	1.15122	0.0444473	0.0533872	1.00763	0.0529828	0.0522655	0.945444	0.0552814	0.0489906	0.839645	0.0583468	0.0468422	0.850247	0.0550925	0.0405434	1.33491	0.0303716	0.67644	1.0659	54.3	194.7	0.0253	0.0377	1.4931
topA	b1274	STM1714	0.0212175	0.963041	0.0220317	0.0217337	0.894088	0.0243082	0.0222315	0.745479	0.0298218	0.0221262	0.748231	0.0295714	0.021329	0.751583	0.0283788	0.0184346	1.0823	0.0170328	2.41307	0.7201	691	1904	0.0222	0.0189	0.8495
cysB	b1275	STM1713	0.0284608	2.24307	0.0126883	0.0343591	1.50401	0.0228449	0.0292751	1.36259	0.0214848	0.0343375	1.31005	0.0262108	0.0283724	1.35503	0.0209386	0.0254947	1.89834	0.01343	2.16762	1.4911	268.6	703.4	0.0152	0.0264	1.7295
acnA	b1276	STM1712	0.0669481	0.98864	0.0677174	0.0674642	0.93813	0.0719135	0.0676071	0.876203	0.0771592	0.0708645	0.868802	0.0815657	0.0694366	0.873877	0.0794581	0.0657457	0.878144	0.074869	2.17557	0.911	730.1	1894.9	0.0709	0.0654	0.922
ribA	b1277	STM1711	0.0321061	1.42882	0.0224704	0.0341539	1.23773	0.027594	0.0342283	1.01088	0.0338601	0.0343374	0.971266	0.0353532	0.0320974	0.983958	0.0326207	0.0240615	1.15298	0.0208689	3.25837	1.159	179.2	408.8	0.0209	0.0253	1.2103
pgpB	b1278	STM1710	0.118863	NA	NA	0.121889	0.755992	0.16123	0.118043	0.801667	0.147247	0.124255	0.51166	0.242847	0.118705	0.570583	0.208041	0.107577	1.93298	0.0556537	2.11851	2.3609	237.2	524.8	0.0472	0.1081	2.2888
yciS	b1279	STM1709	0.0365524	1.26717	0.0288458	0.0404787	1.13257	0.0357405	0.0384397	0.974125	0.0394607	0.0424345	0.955635	0.0444044	0.0383069	0.971769	0.0394198	0.0402569	0.976767	0.0412144	3.21017	1.1497	97.8	208.2	0.0369	0.041	1.1115
yciM	b1280	STM1708	0.0399611	1.43289	0.0278884	0.0426689	1.20176	0.0355054	0.0425826	0.979054	0.0434936	0.0436406	0.955805	0.0456585	0.040804	0.971168	0.0420153	0.034302	1.4329	0.0239389	2.71354	1.0795	329.7	837.3	0.0293	0.0347	1.1855
pyrF	b1281	STM1707	0.0854751	1.42125	0.0601409	0.0864606	1.28883	0.0670845	0.0877216	1.19732	0.0732649	0.089352	1.12248	0.0796025	0.0882892	1.12906	0.0781973	0.0772438	1.36089	0.0567597	3.05448	1.7516	225	510	0.0449	0.0777	1.7313
yciH	b1282	STM1706	0.0551366	1.77528	0.0310579	0.0548553	1.55252	0.0353331	0.057667	1.33459	0.0432094	0.0567847	1.27975	0.0443716	0.0567847	1.27975	0.0443716	0.0499871	2.65854	0.0188024	3.97651	2.161	93.9	230.1	0.0216	0.0509	2.3606
osmB	b1283	STM1705	0.0223715	1.90037	0.0117722	0.0205926	1.92157	0.0107165	0.0234248	1.65523	0.014152	0.0221601	1.57259	0.0140915	0.0233757	1.5605	0.0149797	0.0218626	1.2984	0.0168381	9.56914	1.8906	72.8	143.2	0.0122	0.0222	1.8255
yciT	b1284	STM1704	0.115004	1.97494	0.0582316	0.117364	1.63682	0.0717025	0.114148	1.58965	0.0718068	0.12064	1.50391	0.080218	0.116133	1.52487	0.0761593	0.106051	1.53291	0.0691824	1.62862	1.9257	193.4	544.6	0.0486	0.1046	2.1545
gmr	b1285	STM1703	0.132544	NA	NA	0.137025	2.27669	0.0601857	0.13355	2.18229	0.0611975	0.141668	2.02059	0.0701124	0.134943	2.08419	0.0647461	0.126516	2.28914	0.0552679	2.13591	3.4403	546.3	1400.7	0.0333	0.1255	3.765
rnb	b1286	STM1702	0.0506275	1.06392	0.047586	0.0496469	1.01166	0.0490748	0.0516804	0.901013	0.0573581	0.0511599	0.883531	0.0579039	0.0512837	0.882853	0.0580886	0.0493077	1.05155	0.0468907	2.20318	0.9392	542.3	1389.7	0.0503	0.0497	0.988
yciW	b1287	STM1701	0.372277	1.36811	0.272111	0.366195	1.35692	0.269873	0.369785	1.30076	0.284284	0.382008	1.25928	0.303355	0.379259	1.26701	0.299333	0.375307	1.49252	0.251458	1.95478	1.9247	239.1	624.9	0.2851	0.3787	1.3285
fabI	b1288	STM1700	0.0136831	0.839513	0.0162989	0.0134807	0.840036	0.0160478	0.0142569	0.714914	0.0199421	0.014321	0.718691	0.0199265	0.014321	0.718691	0.0199265	0.0128285	0.704461	0.0182104	3.02498	0.728	233.8	552.2	0.0164	0.0129	0.7854
sapF	b1290	STM1696	0.0183151	1.94255	0.00942836	0.0215964	1.41171	0.0152981	0.0187794	1.27062	0.0147798	0.0219542	1.31234	0.016729	0.0186462	1.33251	0.0139933	0.0102164	1.76009	0.00580451	1.94876	1.5009	217.9	586.1	0.0057	0.0103	1.8182
sapD	b1291	STM1695	0.0207965	0.969763	0.021445	0.0247977	0.885368	0.0280084	0.0216151	0.775974	0.0278555	0.025065	0.790601	0.0317037	0.0211381	0.805974	0.0262268	0.0172648	0.82748	0.0208643	1.87672	0.7133	264.3	725.7	0.02	0.0169	0.8443
sapC	b1292	STM1694	0.0362667	1.27256	0.028499	0.0380181	1.17011	0.0324912	0.0367455	1.09252	0.0336339	0.0393446	1.05573	0.0372676	0.0370899	1.06467	0.0348369	0.0305158	1.1616	0.0262704	2.8181	1.2603	278	610	0.0242	0.0308	1.2743
sapB	b1293	STM1693	0.0529399	1.38346	0.0382663	0.0549576	1.20826	0.0454848	0.0535383	1.11894	0.0478472	0.0553397	1.0724	0.0516037	0.0525407	1.08591	0.0483839	0.0465167	1.83867	0.025299	2.02797	1.3014	268.3	694.7	0.0312	0.0449	1.4405
sapA	b1294	STM1692	0.0621786	1.65828	0.0374958	0.0648282	1.31986	0.0491173	0.0643309	1.16746	0.0551034	0.0655596	1.08954	0.0601718	0.0623085	1.10916	0.0561764	0.0537543	1.39892	0.0384257	2.25357	1.2679	441.3	1196.7	0.0378	0.0537	1.4231
puuC	b1300	STM1102	0.681659	0.665857	1.02373	0.6686	0.725412	0.921682	0.650955	0.784822	0.82943	0.683339	0.683023	1.00046	0.671076	0.710883	0.944003	0.736715	0.571813	1.28838	1.63802	2.234	366.2	857.8	1.1375	0.7726	0.6792
puuB	b1301	STM3128	0.715346	0.764001	0.936316	0.708214	0.824554	0.858905	0.698067	0.864308	0.80766	0.732928	0.779388	0.94039	0.72499	0.799848	0.90641	0.759548	0.688067	1.10389	1.61807	2.3159	287.5	762.5	1.0402	0.7802	0.7501
pspF	b1303	STM1691	0.067351	1.73356	0.0388512	0.0703542	1.36248	0.0516368	0.0698638	1.2047	0.0579928	0.0706545	1.12282	0.062926	0.0671998	1.14026	0.0589338	0.057604	1.25048	0.0460655	1.66672	1.4816	266.5	678.5	0.0357	0.0574	1.6054
pspA	b1304	STM1690	0.0488192	1.06885	0.0456745	0.0480827	0.965557	0.0497978	0.0505451	0.819271	0.0616952	0.0480629	0.816147	0.05889	0.0480629	0.816147	0.05889	0.0450482	2.03029	0.0221881	1.69315	0.9281	164.9	492.1	0.0428	0.0468	1.0934
pspB	b1305	STM1689	0.0642988	0.806717	0.0797043	0.0616293	0.791897	0.0778248	0.0651513	0.663571	0.0981829	0.0616245	0.630043	0.0978101	0.0616245	0.630043	0.0978101	0.0645148	0.785	0.0821845	2.19271	0.7358	65.1	156.9	0.0996	0.0672	0.6745
pspC	b1306	STM1688	0.0908515	1.1577	0.0784755	0.0906152	1.06214	0.0853134	0.0917547	0.99554	0.0921658	0.0938223	0.951635	0.0985906	0.0928586	0.956792	0.097052	0.0898756	1.032	0.0870891	2.21977	1.213	108.6	248.4	0.0817	0.0915	1.1203
pspD	b1307	STM1687	0.0871254	1.14317	0.0762139	0.0889756	1.33077	0.0668601	0.0876299	1.30905	0.0669415	0.0891764	1.15016	0.0775341	0.0872799	1.15562	0.0755262	0.0655338	1.28602	0.0509587	1.44041	1.2302	59.1	156.9	0.0482	0.064	1.3278
pspE	b1308	STM1686	0.234522	NA	NA	0.238368	1.59037	0.149882	0.23228	2.27734	0.101996	0.243381	0.974418	0.249771	0.235253	1.45194	0.162026	0.224332	3.26725	0.0686608	1.8349	4.2773	81.4	230.6	0.0464	0.224	4.8304
ycjX	b1321	STM1685	0.0450478	1.57522	0.0285978	0.0443115	1.30938	0.0338417	0.0470425	1.11673	0.0421252	0.0443315	1.07203	0.0413527	0.0445379	1.07004	0.0416227	0.0350005	1.52794	0.022907	2.55995	1.1851	388.9	1006.1	0.0274	0.0363	1.3231
ycjF	b1322	STM1684	0.0787584	1.44849	0.0543728	0.0795087	1.28666	0.0617946	0.0793155	1.21305	0.0653851	0.0821867	1.17418	0.0699951	0.0804369	1.18144	0.0680837	0.0699203	1.39542	0.0501071	2.11725	1.3336	307.4	751.6	0.0516	0.0702	1.3599
tyrR	b1323	STM1683	0.0477916	1.46697	0.0325783	0.0505081	1.19224	0.0423639	0.0494284	1.05824	0.0467083	0.0521577	1.05751	0.0493211	0.0491183	1.07304	0.045775	0.0430859	1.46981	0.029314	2.25781	1.2026	417.7	1121.3	0.0313	0.0426	1.3627
tpx	b1324	STM1682	0.072204	1.17687	0.0613528	0.0712368	1.1153	0.0638724	0.0752371	0.954138	0.0788535	0.0742098	0.906988	0.0818201	0.0742098	0.906988	0.0818201	0.0748739	1.07432	0.069694	3.1156	1.0188	152.4	351.6	0.0819	0.0774	0.9447
ycjG	b1325	STM1681	0.0968662	1.81503	0.0533689	0.0977579	1.42353	0.0686727	0.0969125	1.38157	0.0701465	0.101463	1.35269	0.0750081	0.0992931	1.36648	0.0726634	0.086906	1.6521	0.0526035	2.37191	2.0985	269.7	693.3	0.0389	0.0884	2.2707
mpaA	b1326	STM1680	0.0633194	1.61501	0.0392069	0.0687235	1.26793	0.0542015	0.0635191	1.26059	0.0503884	0.068123	1.15008	0.0592332	0.0623812	1.18601	0.0525977	0.052057	1.77796	0.029279	1.49034	1.4413	205.8	520.2	0.035	0.0545	1.5575
mppA	b1329	STM1679	0.0383139	1.89991	0.0201661	0.0394837	1.43806	0.0274562	0.0392347	1.27834	0.0306919	0.0415484	1.32708	0.0313081	0.0399107	1.33557	0.0298829	0.0352363	1.83955	0.0191548	2.00312	1.2328	421	1190	0.0238	0.0351	1.4734
ynaI	b1330	STM1663	0.343206	0.173615	1.97682	0.342485	0.213806	1.60185	0.34899	0.206989	1.68603	0.37435	0.176732	2.11818	0.37051	0.186276	1.98904	0.361098	0.158612	2.27662	3.26065	1.0355	222.2	677.8	2.5898	0.4068	0.1571
ynaJ	b1332	STM1662	0.0783945	2.12424	0.0369047	0.0824431	1.86895	0.0441121	0.0821166	1.58544	0.0517941	0.0850753	1.3874	0.0613201	0.0794887	1.45031	0.0548079	0.0763056	1.62438	0.0469753	4.41902	1.9359	64.4	184.6	0.0349	0.0791	2.268
uspE	b1333	STM1661	0.0261913	1.86784	0.0140222	0.0294067	1.37938	0.0213188	0.0266784	1.20735	0.0220967	0.0301416	1.25729	0.0239735	0.0264231	1.28088	0.0206288	0.0215525	1.317	0.0163648	2.14912	1.2957	264.9	674.1	0.0144	0.0212	1.4767
fnr	b1334	STM1660	0.00612083	0.783725	0.00780992	0.0059899	0.774088	0.00773801	0.00667574	0.565436	0.0118064	0.00600638	0.592355	0.0101398	0.00600638	0.592355	0.0101398	0.00527074	1.11335	0.00473412	3.75712	0.5621	208.5	541.5	0.0086	0.0057	0.6592
ogt	b1335	STM1659	0.0697177	1.70916	0.0407907	0.0726872	1.42282	0.0510868	0.0706088	1.31962	0.0535069	0.073355	1.22157	0.0600495	0.0693348	1.24249	0.055803	0.0690949	2.35685	0.0293167	2.2604	1.3181	153.8	359.2	0.0553	0.0717	1.2979
smrA	b1340	STM1658	0.0825217	1.07309	0.0769012	0.0819505	0.999255	0.0820116	0.0826448	0.96332	0.0857917	0.0806238	1.01024	0.0798069	0.0804114	1.01104	0.0795331	0.0717977	1.60658	0.0446899	1.05439	1.0349	126.1	434.9	0.0561	0.0721	1.2861
ydaN	b1342	STM1656	0.0547343	1.74748	0.0313219	0.0593472	1.38643	0.0428057	0.0553388	1.30835	0.0422967	0.059757	1.25807	0.0474989	0.0546402	1.28072	0.0426635	0.0429354	2.36634	0.0181443	1.41544	1.3973	268.6	712.4	0.0265	0.0421	1.5894
dbpA	b1343	STM1655	0.0880272	2.34484	0.0375408	0.089051	1.63021	0.0546255	0.0892463	1.51384	0.0589535	0.0913846	1.42344	0.0642	0.089076	1.43739	0.0619709	0.0775403	1.58971	0.0487763	2.12731	1.7759	399.3	971.7	0.0425	0.0784	1.8418
ttcA	b1344	STM1654	0.0309031	1.89437	0.0163131	0.0303016	2.09969	0.0144315	0.0321198	1.73379	0.0185258	0.0296773	1.60063	0.0185411	0.0296773	1.60063	0.0185411	0.027617	2.02175	0.01366	1.50174	1.2895	223.8	709.2	0.0163	0.0277	1.7039
intR	b1345	STM1005	0.781534	0.650935	1.20063	0.784023	0.704976	1.11213	0.758071	0.82804	0.9155	0.812757	0.601885	1.35035	0.788316	0.677976	1.16275	0.819516	0.610613	1.34212	1.47907	2.4203	257.4	777.6	1.5234	0.8822	0.5791
ydaQ	b1346	STM0894	0.606558	1.07181	0.565917	0.622993	2.07501	0.300237	0.585718	2.31642	0.252855	0.639687	2.66641	0.239906	0.614206	2.73698	0.22441	0.628469	0.954036	0.658747	0.97726	2.386	41	118	0.5357	0.6499	1.2133
recE	b1350	STM2632	0.687474	1.01866	0.67488	0.6826	1.09174	0.625243	0.67734	1.1113	0.609501	0.708175	0.95061	0.744968	0.699205	0.974196	0.717726	0.736419	0.914961	0.804864	1.90833	2.4617	443.4	1188.6	0.7496	0.7523	1.0036
ydaU	b1359	STM2626	0.613635	1.71955	0.356858	0.615718	1.62923	0.377919	0.602933	1.7815	0.338441	0.638414	1.42736	0.447268	0.620499	1.55769	0.398344	0.63887	1.78481	0.357948	1.8151	2.763	146.3	411.7	0.3843	0.6486	1.6877
ydaV	b1360	STM2625	0.391082	2.03635	0.192051	0.38878	1.89025	0.205676	0.384319	1.91452	0.200739	0.397313	1.89703	0.20944	0.392231	1.92101	0.204179	0.369113	2.71326	0.13604	1.74652	4.2419	184.6	550.4	0.0806	0.366	4.5385
tfaR	b1373	STM1050	0.266734	NA	NA	0.268132	0.680321	0.394125	0.261691	0.740318	0.353485	0.274465	0.42925	0.639405	0.267445	0.472542	0.565972	0.255477	3.72035	0.0686701	1.74853	5.1267	148.8	421.2	0.0448	0.2602	5.8104
uspF	b1376	STM1652	0.0692969	1.96022	0.0353515	0.0750343	1.58781	0.0472564	0.0698703	1.56965	0.0445134	0.0744852	1.39765	0.0532933	0.0682353	1.46309	0.0466377	0.0513972	1.6139	0.0318466	0.83723	3.8015	117.5	314.5	0.011	0.0499	4.5237
ompN	b1377	STM1473	0.181728	0.636021	0.285726	0.182302	0.636495	0.286415	0.188822	0.566699	0.333196	0.196833	0.568358	0.346319	0.195902	0.569884	0.343758	0.194255	0.534272	0.363588	3.05111	0.9055	292.8	733.2	0.3463	0.1962	0.5664
pfo	b1378	STM1651	0.0467319	1.59013	0.0293887	0.0474669	1.32827	0.035736	0.047417	1.2222	0.0387964	0.0479986	1.1803	0.0406664	0.0466714	1.18696	0.0393202	0.0422962	2.35474	0.0179621	2.00359	1.2273	989.7	2532.3	0.0319	0.0429	1.3462
hslJ	b1379	STM1648	0.183695	3.5332	0.0519911	0.185926	1.99736	0.0930858	0.194237	1.69093	0.11487	0.199259	1.49996	0.132843	0.196137	1.52707	0.12844	0.194241	1.32665	0.146414	3.7313	2.0154	111.8	296.2	0.0988	0.192	1.9435
ldhA	b1380	STM1647	0.0312755	1.89694	0.0164873	0.030799	1.45477	0.021171	0.0327445	1.21069	0.0270462	0.0314196	1.20108	0.0261595	0.0314196	1.20108	0.0261595	0.0326181	1.26953	0.025693	2.43132	1.2065	271.6	715.4	0.0241	0.0331	1.3744
ydbH	b1381	STM1646	0.248865	0.671976	0.370347	0.242734	0.705469	0.344074	0.242198	0.699802	0.346096	0.254951	0.645028	0.395255	0.252694	0.652111	0.387502	0.256848	0.605286	0.424342	2.32152	1.1259	733.3	1765.7	0.4006	0.2608	0.651
ynbE	b1382	STM1645	0.102099	NA	NA	0.10835	3.32957	0.0325417	0.0901404	1.23528	0.0729714	0.110428	2.7446	0.0402346	0.0909135	1.51163	0.0601427	0.107998	2.59826	0.0415654	2.11849	7.016	47.6	117.4	0.0129	0.1012	7.8613
ydbL	b1383	STM1644	0.229822	NA	NA	0.237775	1.35662	0.17527	0.173888	NA	NA	0.234459	0.869326	0.269702	0.174262	NA	NA	0.202993	99	0.00205044	0.93701	50	75.2	245.8	0.0029	0.2009	70.4956
feaB	b1385	STM3129	0.629067	0.568598	1.10635	0.633984	0.579914	1.09324	0.616536	0.639568	0.963988	0.658605	0.584272	1.12722	0.645912	0.613621	1.05262	0.673871	0.485246	1.38872	1.52139	1.9391	339.8	887.2	1.2669	0.6864	0.5418
azoR	b1412	STM1642	0.0822403	0.86619	0.0949449	0.080787	0.85692	0.0942761	0.0841253	0.755571	0.11134	0.0857796	0.747939	0.114688	0.0855899	0.748714	0.114316	0.0812369	0.733185	0.1108	2.74632	0.8947	179.1	423.9	0.0995	0.0808	0.8127
hrpA	b1413	STM1641	0.0282097	1.20498	0.0234109	0.028936	1.07611	0.0268895	0.0296697	0.87448	0.0339283	0.0293677	0.87654	0.0335042	0.0281419	0.882192	0.0319	0.0235406	1.66971	0.0140986	2.61132	0.8992	1030.7	2812.3	0.0228	0.024	1.0522
ydcF	b1414	STM1640	0.259465	1.57594	0.164642	0.260063	1.40254	0.185422	0.257502	1.3722	0.187657	0.267388	1.33196	0.200748	0.260852	1.36211	0.191506	0.249485	2.02853	0.122988	1.66649	1.994	189.2	509.8	0.1385	0.2476	1.7883
cybB	b1418	STM1639	0.121781	NA	NA	0.123477	2.37467	0.0519977	0.122298	2.40407	0.0508715	0.126068	1.92077	0.065634	0.121776	2.08577	0.0583843	0.101632	3.68156	0.0276057	2.16349	3.6706	144.4	383.6	0.0234	0.0987	4.2112
trg	b1421	STM1626	0.150811	2.48987	0.0605699	0.152314	1.69785	0.0897102	0.15102	1.62334	0.0930302	0.154846	1.61175	0.0960731	0.150228	1.64451	0.091351	0.140798	2.32226	0.0606297	1.47749	2.7675	427.6	1159.4	0.0466	0.1416	3.0398
ydcI	b1422	STM1625	0.279981	0.419384	0.667599	0.278163	0.442872	0.628088	0.278804	0.43908	0.634974	0.292539	0.395932	0.738863	0.291969	0.395932	0.737423	0.293475	0.382893	0.766469	2.23772	0.9847	165.3	404.7	0.7449	0.2986	0.4008
ydcJ	b1423	STM1624	0.0824377	2.51178	0.0328204	0.0811491	1.69591	0.0478499	0.0847423	1.46847	0.0577079	0.084779	1.40551	0.060319	0.0842787	1.40906	0.059812	0.0719898	1.7563	0.0409895	3.27985	2.0359	394.6	946.4	0.035	0.0744	2.1276
opgD	b1424	STM1622	0.0652327	1.97405	0.0330451	0.0651867	1.55203	0.042001	0.0667135	1.37987	0.0483475	0.0666237	1.29924	0.0512791	0.0656925	1.3043	0.0503663	0.0606505	1.4079	0.0430788	2.28428	1.324	423.5	1199.5	0.0398	0.0606	1.5199
rimL	b1427	STM1611	0.773708	1.48993	0.519293	0.769409	1.59025	0.48383	0.752848	1.76035	0.42767	0.790498	1.29583	0.610031	0.773276	1.40972	0.54853	0.783907	1.37343	0.570765	1.75637	3.0487	97.9	280.1	0.558	0.8432	1.5111
ydcK	b1428	STM1610	0.248194	1.77239	0.140033	0.251033	1.54643	0.162331	0.246301	1.50536	0.163616	0.257606	1.43732	0.179226	0.248153	1.48375	0.167247	0.241501	1.4949	0.16155	1.50325	2.3904	255.5	722.5	0.1028	0.2429	2.3629
tehA	b1429	STM1609	0.0908013	2.04127	0.0444828	0.093677	1.54716	0.0605477	0.0902047	1.53407	0.0588008	0.0961944	1.48414	0.0648149	0.0921215	1.50434	0.0612373	0.0765886	2.34331	0.0326839	1.80992	2.4195	294.8	692.2	0.0301	0.0759	2.5223
tehB	b1430	STM1608	0.102062	1.61077	0.0633624	0.101999	1.48364	0.068749	0.102121	1.38533	0.0737159	0.103944	1.2643	0.0822143	0.101878	1.27305	0.0800261	0.0938261	1.33409	0.0703297	1.42005	1.4519	142.7	445.3	0.0532	0.091	1.7106
ydcL	b1431	STM1607	0.0891627	2.05877	0.0433086	0.0943931	1.87605	0.0503149	0.0908369	1.7198	0.0528181	0.0956906	1.49672	0.0639337	0.0893689	1.52621	0.0585559	0.0889162	1.31287	0.0677264	2.08362	1.5811	166.6	457.4	0.05	0.0868	1.7356
insQ	b1432	STM2599	1.03448	1.06629	0.970169	1.03038	1.16056	0.887823	1.01413	1.22343	0.828925	1.05604	1.0618	0.994571	1.05018	1.07299	0.978741	1.12098	0.964069	1.16276	1.63834	3.3555	110.6	285.4	1.2235	1.1786	0.9633
ydcO	b1433	STM1606	0.427173	0.296321	1.44159	0.439396	0.306378	1.43416	0.438166	0.312137	1.40376	0.463644	0.247391	1.87414	0.460691	0.253677	1.81605	0.471124	0.25503	1.84733	2.85877	1.3546	325.8	718.2	2.0349	0.5367	0.2638
ydcN	b1434	STM1605	0.275989	0.714192	0.386436	0.282108	0.710793	0.396892	0.287871	0.656574	0.438444	0.305043	0.642551	0.474737	0.300725	0.655283	0.458924	0.298957	0.588537	0.507966	3.27957	1.2415	123.3	296.7	0.4148	0.2926	0.7054
ydcP	b1435	STM1604	0.0502831	2.38004	0.021127	0.0509188	1.61062	0.0316143	0.0522822	1.3777	0.037949	0.0513105	1.30638	0.0392769	0.0499804	1.31745	0.0379373	0.0455664	2.03613	0.022379	2.60977	1.4404	532.1	1420.9	0.0289	0.0472	1.6361
yncJ	b1436	STM1603	0.193935	2.31128	0.0839081	0.192149	1.75341	0.109586	0.192879	1.68396	0.114539	0.199654	1.54065	0.129591	0.197895	1.54891	0.127764	0.186617	2.16009	0.0863931	1.77204	2.3562	64.1	163.9	0.0782	0.182	2.3282
ydcR	b1439	STM1598	0.0958555	2.45273	0.0390812	0.0989613	1.67618	0.0590398	0.0967189	1.58058	0.0611922	0.10096	1.46847	0.0687519	0.0964912	1.49341	0.0646114	0.0817908	1.82758	0.0447536	1.76265	1.8172	385.4	1015.6	0.041	0.0815	1.9872
patD	b1444	STM1597	0.180457	0.930232	0.193992	0.177167	0.924644	0.191605	0.173082	0.929029	0.186304	0.181891	0.821481	0.221419	0.176581	0.842951	0.209479	0.183392	0.844055	0.217275	2.01494	1.1745	411.8	968.2	0.2161	0.188	0.8699
ydcY	b1446	STM1592	0.0870616	1.28639	0.067679	0.0887088	1.10894	0.0799946	0.0868423	1.07056	0.0811186	0.0894167	1.05543	0.0847205	0.0864811	1.06881	0.0809135	0.0698522	2.02087	0.0345653	1.29766	1.2861	53.7	177.3	0.0447	0.0717	1.6064
ydcZ	b1447	STM1591	0.0989428	2.54545	0.0388704	0.106053	1.65986	0.0638926	0.0999117	1.63475	0.0611173	0.111499	1.56067	0.0714431	0.103494	1.627	0.0636103	0.0960649	1.84442	0.052084	4.1468	3.1774	136.1	310.9	0.0295	0.096	3.2586
mnaT	b1448	STM1590	0.0906538	1.98585	0.0456498	0.090785	1.49735	0.0606303	0.0933197	1.32584	0.0703854	0.0957501	1.287	0.0743982	0.0944463	1.29362	0.0730092	0.0873002	2.63736	0.0331013	2.59167	1.4705	143.2	363.8	0.0573	0.0868	1.5145
curA	b1449	STM1589	0.836035	0.932911	0.896157	0.825491	1.01424	0.813903	0.802162	1.11086	0.722111	0.847216	0.974969	0.868968	0.831725	1.01937	0.815924	0.90438	0.793473	1.13978	1.39764	2.7904	206.4	522.6	1.003	0.9309	0.9281
mcbR	b1450	STM1588	0.37279	1.66286	0.224186	0.369064	1.57724	0.233993	0.367392	1.57723	0.232936	0.375362	1.3785	0.272297	0.370745	1.40342	0.264173	0.351286	1.80134	0.195014	1.33363	2.3604	157.1	460.9	0.1683	0.3487	2.0719
yncD	b1451	STM1587	0.0815336	3.05788	0.0266634	0.0836354	1.80769	0.0462665	0.0827797	1.68199	0.0492154	0.0852758	1.55496	0.054841	0.0822003	1.57603	0.0521567	0.07702	1.85389	0.0415451	1.78236	1.7786	483	1434	0.0361	0.0767	2.1252
yncE	b1452	STM1586	0.0593902	1.51417	0.0392231	0.0604913	1.3027	0.0464353	0.0610481	1.15015	0.0530784	0.0631586	1.11234	0.0567799	0.0611184	1.12277	0.0544354	0.0563963	1.51007	0.0373468	2.69588	1.2512	290.8	768.2	0.0409	0.056	1.3707
ansP	b1453	STM1584	0.0499197	1.80896	0.0275957	0.0526967	1.57431	0.033473	0.0516078	1.40271	0.0367914	0.0534774	1.27015	0.0421033	0.0500249	1.31066	0.0381677	0.0467892	1.23228	0.0379695	3.19008	1.3983	435.2	1034.8	0.0322	0.0471	1.4622
nhoA	b1463	STM1582	0.167919	2.88864	0.0581307	0.168878	1.64442	0.102697	0.169762	1.53713	0.110441	0.169593	1.506	0.112612	0.166415	1.52465	0.109149	0.15261	3.83404	0.0398039	1.25657	1.8754	175.8	541.2	0.074	0.1537	2.0764
yddE	b1464	STM1581	0.119988	1.91599	0.0626243	0.124227	1.60095	0.0775961	0.118878	1.65938	0.0716398	0.123809	1.42671	0.0867793	0.118761	1.46818	0.08089	0.111446	1.67449	0.0665551	1.32834	1.8325	241.1	637.9	0.0571	0.1104	1.9351
narV	b1465	STM1580	0.0236266	1.59241	0.014837	0.0277293	1.33481	0.020774	0.0249166	1.11108	0.0224255	0.0284392	1.07322	0.0264991	0.0242126	1.10261	0.0219593	0.0171685	1.77117	0.00969332	6.92401	2.1829	200.2	477.8	0.0071	0.0172	2.4233
narW	b1466	STM1579	0.114577	1.16102	0.0986863	0.114911	1.05947	0.108461	0.115755	0.989544	0.116978	0.11841	0.928708	0.127499	0.116504	0.93781	0.124229	0.107226	1.49323	0.0718081	1.98238	1.2074	184.8	508.2	0.0909	0.1097	1.2074
narY	b1467	STM1578	0.0390766	1.25598	0.0311123	0.0424214	1.09653	0.0386869	0.0405604	0.937611	0.0432593	0.0434005	0.924159	0.0469621	0.0395392	0.943563	0.0419041	0.0331886	2.42323	0.013696	2.18554	0.9664	368.5	1173.5	0.0264	0.0328	1.2435
narZ	b1468	STM1577	0.0555244	1.33913	0.0414631	0.0565939	1.20272	0.047055	0.0569297	1.05651	0.0538846	0.0573757	0.992506	0.0578089	0.0553579	1.00382	0.0551472	0.0514686	3.36341	0.0153025	2.32304	1.0361	941.9	2781.1	0.0428	0.0519	1.2119
narU	b1469	STM1576	0.0980914	1.83738	0.0533867	0.101537	1.47044	0.0690522	0.0984276	1.42826	0.0689144	0.103996	1.32997	0.0781945	0.0994441	1.35536	0.0733711	0.086681	2.18709	0.039633	1.76147	2.0006	401.2	984.8	0.0409	0.0856	2.0936
yddG	b1473	STM1571	0.104977	3.67767	0.0285445	0.108258	0.444285	0.243668	0.104076	0.463493	0.224548	0.110776	0.301918	0.36691	0.10574	0.326246	0.324112	0.0958775	1.50059	0.0638933	1.78782	2.2831	223.4	538.6	0.0397	0.094	2.369
fdnG	b1474	STM1570	0.0395367	0.738706	0.0535216	0.039234	0.721942	0.0543451	0.0403516	0.639863	0.0630629	0.0399947	0.627608	0.0637255	0.0395815	0.628941	0.0629336	0.0373805	0.815318	0.0458478	1.97927	0.6055	740.8	2301.2	0.053	0.0377	0.7117
fdnH	b1475	STM1569	0.033043	0.784594	0.0421149	0.0339455	0.750905	0.0452062	0.0347513	0.612356	0.0567502	0.0353646	0.621463	0.0569053	0.0340058	0.627322	0.054208	0.0333074	0.927917	0.0358948	2.40675	0.6166	217.5	664.5	0.0471	0.0343	0.7287
fdnI	b1476	STM1568	0.0105456	0.691786	0.0152441	0.00998894	0.693318	0.0144074	0.0111358	0.530842	0.0209776	0.0103457	0.56895	0.0181839	0.0105638	0.567723	0.0186074	0.0103839	0.616635	0.0168395	2.49198	0.5092	156.7	491.3	0.0152	0.0102	0.6701
adhP	b1478	STM1567	0.0516314	1.98868	0.0259627	0.0511665	1.56545	0.0326848	0.0520584	1.46515	0.0355311	0.0515171	1.38847	0.0371035	0.0512891	1.3903	0.0368906	0.0433084	1.48279	0.0292073	1.58003	9.7295	290.2	717.8	0.0039	0.0438	11.1573
maeA	b1479	STM1566	0.0455771	1.75589	0.0259568	0.045918	1.42329	0.0322618	0.0466664	1.24945	0.0373496	0.045926	1.19482	0.0384375	0.0446725	1.20223	0.037158	0.0398004	1.90674	0.0208736	2.05641	1.3137	442.7	1252.3	0.0262	0.041	1.5609
sra	b1480	STM1565	0.0805812	0.739551	0.10896	0.0963579	0.727703	0.132414	0.0857955	0.642752	0.133482	0.0976399	0.530157	0.184172	0.0819567	0.580784	0.141114	0.0835984	0.652411	0.128138	2.47085	0.7727	34	95	0.1092	0.0819	0.7494
bdm	b1481	STM1564	0.0853357	1.38089	0.0617976	0.0838349	1.22741	0.0683021	0.0862529	1.11259	0.0775243	0.0869781	1.10951	0.078393	0.0869781	1.10951	0.078393	0.0659531	1.44315	0.045701	1.74948	50	56.3	156.7	0.0011	0.0677	62.8113
osmC	b1482	STM1563	0.0461087	2.05551	0.0224318	0.0490455	1.56533	0.0313323	0.0461352	1.53257	0.0301032	0.0486834	1.47893	0.0329181	0.0454104	1.50211	0.0302311	0.0387842	2.00878	0.0193073	0.77429	8.0128	111.3	317.7	0.0038	0.0389	10.1854
gadC	b1492	STM2359	0.724482	1.00746	0.719116	0.705141	1.13027	0.623869	0.691035	1.19671	0.577445	0.724069	1.02519	0.706275	0.712485	1.05936	0.672559	0.778717	0.880058	0.884848	1.66928	2.6111	322.9	784.1	0.7578	0.7961	1.0506
ydeN	b1498	STM0035	0.680261	0.652738	1.04216	0.691652	0.701308	0.986231	0.692632	0.69895	0.990961	0.736911	0.643043	1.14597	0.727431	0.662507	1.098	0.755025	0.535047	1.41114	2.16783	2.1365	289.5	745.5	1.3251	0.7646	0.577
lsrK	b1511	STM4072	0.261972	0.440618	0.594556	0.262955	0.452727	0.580825	0.261955	0.449555	0.582697	0.277835	0.400792	0.693215	0.272338	0.416585	0.653739	0.279236	0.381324	0.73228	2.42302	0.9579	443.6	1059.4	0.7046	0.2842	0.4033
lsrR	b1512	STM4073	0.386574	0.30457	1.26924	0.380643	0.334807	1.1369	0.380983	0.336057	1.13369	0.394322	0.286566	1.37603	0.391596	0.293562	1.33395	0.399535	0.286366	1.39519	1.91457	1.139	171.9	464.1	1.5358	0.4192	0.2729
lsrA	b1513	STM4074	0.187827	2.22231	0.0845189	0.188284	1.70861	0.110197	0.183665	1.73926	0.105599	0.191427	1.51721	0.12617	0.186712	1.54356	0.120962	0.177499	1.70704	0.103981	1.46657	2.2342	407.7	1110.3	0.074	0.1707	2.3078
lsrC	b1514	STM4075	0.0995307	3.78914	0.0262673	0.097816	2.61952	0.0373412	0.101295	2.41015	0.0420283	0.102043	2.04257	0.0499583	0.100345	2.1175	0.0473887	0.0999723	1.24597	0.0802367	3.86654	2.3929	323.1	687.9	0.0427	0.0976	2.288
lsrD	b1515	STM4076	0.669888	0.851113	0.787073	0.659584	0.993627	0.663814	0.650695	1.019	0.638561	0.680742	0.828221	0.821934	0.666891	0.856761	0.778386	0.741324	0.705233	1.05118	2.07607	2.2994	152.9	378.1	0.9153	0.7465	0.8157
lsrB	b1516	STM4077	0.0975158	2.07815	0.0469242	0.101453	1.56485	0.0648324	0.0979969	1.48534	0.0659762	0.103492	1.35487	0.0763856	0.0976959	1.39087	0.0702409	0.0895977	1.48429	0.0603641	1.75239	2.0219	271.9	748.1	0.0391	0.0893	2.2823
lsrF	b1517	STM4078	0.0601529	2.06744	0.0290953	0.0678537	1.69667	0.0399922	0.0607673	1.58225	0.0384055	0.0703908	1.56668	0.0449298	0.0620053	1.60338	0.0386717	0.0552123	1.74564	0.0316287	1.90877	1.7631	228.3	644.7	0.0255	0.0534	2.0963
lsrG	b1518	STM4079	0.12588	2.14674	0.0586378	0.128545	1.49941	0.0857304	0.125891	1.47224	0.0855099	0.123364	1.39456	0.088461	0.119514	1.41892	0.0842289	0.114071	2.9661	0.0384584	0.54364	2.4359	56.4	231.6	0.0312	0.1147	3.6735
yneE	b1520	STM1527	0.108366	2.12062	0.0511008	0.116702	1.54841	0.0753688	0.109216	1.47543	0.0740229	0.116418	1.24865	0.0932348	0.105796	1.31655	0.0803586	0.0949354	1.79247	0.0529635	1.41779	1.7725	248.6	663.4	0.0491	0.0941	1.9166
yneG	b1523	STM1526	0.127882	NA	NA	0.128716	0.526934	0.244273	0.125408	0.54897	0.228442	0.127531	0.343338	0.371445	0.123591	0.361424	0.341955	0.112767	3.30883	0.0340806	0.87679	2.2995	88.7	268.3	0.0414	0.1135	2.7426
glsB	b1524	STM1525	0.046357	2.29719	0.0201799	0.0509424	1.545	0.0329724	0.0465996	1.47839	0.0315205	0.051502	1.45136	0.0354853	0.0463928	1.48111	0.031323	0.0414901	1.86131	0.0222908	1.70076	1.6051	248.2	663.8	0.0226	0.0419	1.8535
sad	b1525	STM1524	0.121573	1.86785	0.0650871	0.125435	1.57383	0.0797003	0.122471	1.51551	0.0808119	0.126047	1.4273	0.0883114	0.120831	1.45625	0.0829741	0.116839	2.43709	0.0479419	1.42586	2.8632	386.9	999.1	0.037	0.1154	3.1213
yneJ	b1526	STM1523	0.113107	NA	NA	0.113951	2.38387	0.0478011	0.112473	2.31394	0.0486068	0.113389	2.24683	0.0504663	0.110595	2.26325	0.0488656	0.103327	3.27874	0.0315144	1.06792	2.6729	232.6	628.4	0.0339	0.1024	3.0209
ydeA	b1528	STM1522	0.0823038	4.09851	0.0200814	0.0882973	1.92113	0.0459611	0.0830151	1.93578	0.0428846	0.0914376	1.73533	0.0526918	0.0844512	1.84464	0.045782	0.0730829	1.51858	0.0481259	2.86304	2.7583	366.1	821.9	0.0254	0.0716	2.8227
marC	b1529	STM1521	0.0541805	1.95314	0.0277402	0.0559444	1.63016	0.0343184	0.0552135	1.49116	0.0370272	0.0551624	1.3345	0.0413357	0.0524361	1.36343	0.0384589	0.0503363	1.74454	0.0288536	2.42742	1.6371	187.9	475.1	0.0284	0.0511	1.796
marR	b1530	STM1520	0.0495656	1.12509	0.044055	0.0564193	0.963077	0.0585823	0.0521894	0.83981	0.0621443	0.0589589	0.822897	0.071648	0.0519927	0.855255	0.060792	0.0483584	0.907824	0.0532684	2.22409	0.9048	105.4	269.6	0.05	0.0475	0.9515
marA	b1531	STM1519	0.034446	0.824447	0.0417807	0.03648	0.775272	0.0470545	0.0365292	0.614085	0.0594855	0.0357474	0.600908	0.059489	0.0330339	0.610055	0.054149	0.0315239	1.17172	0.0269039	1.7966	0.5914	91.7	289.3	0.0455	0.0326	0.7165
marB	b1532	STM1518	0.519096	1.88552	0.275307	0.506739	2.03877	0.248552	0.513346	1.95229	0.262946	0.514276	1.65687	0.310391	0.517811	1.61157	0.321308	0.527247	1.40449	0.3754	1.74033	2.9824	61.7	151.3	0.2522	0.5349	2.1209
eamA	b1533	STM1517	0.119043	2.08243	0.0571652	0.125758	1.76586	0.0712161	0.116896	1.80399	0.0647985	0.12678	1.59624	0.0794239	0.117954	1.63292	0.0722353	0.105002	2.90836	0.0361035	1.54778	50	268.6	628.4	0.0019	0.1027	55.4134
ydeE	b1534	STM1516	0.266215	0.700181	0.380209	0.267066	0.718577	0.371659	0.272114	0.668839	0.406846	0.282514	0.582069	0.485361	0.278821	0.595168	0.468474	0.275833	0.690026	0.399742	2.6246	1.1699	311.2	813.8	0.444	0.2897	0.6523
ydeI	b1536	STM1515	0.141501	1.93893	0.0729791	0.148269	1.50526	0.0985004	0.142447	1.45726	0.0977499	0.152015	1.28168	0.118606	0.143455	1.32849	0.107984	0.140649	1.39539	0.100795	2.15267	1.81	99.6	254.4	0.0816	0.1448	1.7751
ydeJ	b1537	STM1514	0.623462	0.57706	1.08041	0.634646	0.576397	1.10106	0.619694	0.634667	0.976408	0.667324	0.519457	1.28466	0.649261	0.565074	1.14898	0.7109	0.438791	1.62013	1.89715	1.9871	89.6	228.4	1.4228	0.7229	0.5081
dcp	b1538	STM1512	0.147649	2.44356	0.0604238	0.14884	1.63707	0.0909184	0.146031	1.64631	0.0887022	0.150806	1.48044	0.101865	0.147398	1.50323	0.0980542	0.131529	3.50993	0.0374733	1.60311	2.2828	529.1	1489.9	0.0528	0.1336	2.5274
ydfG	b1539	STM1511	0.073954	1.32299	0.0558993	0.0742248	1.2067	0.0615108	0.0749332	1.12013	0.0668971	0.0763923	1.06656	0.0716249	0.0752823	1.07182	0.070238	0.0719845	1.27847	0.0563051	1.9937	1.1326	205.7	538.3	0.0614	0.0722	1.1763
rspR	b1540	STM1510	0.073145	3.70989	0.0197162	0.0735477	1.88864	0.0389422	0.0766522	1.54052	0.0497575	0.0758405	1.41017	0.0537812	0.0739525	1.43839	0.0514134	0.0692394	1.77824	0.0389371	2.9684	1.5275	191	493	0.044	0.072	1.6372
ydfZ	b1541	STM1509	0.131168	0.941509	0.139317	0.134612	1.29507	0.103943	0.133007	1.23566	0.107641	0.136357	1.11054	0.122785	0.132453	1.12062	0.118196	0.130976	0.903862	0.144907	1.23248	1.1923	52.2	148.8	0.1081	0.1265	1.17
ydfI	b1542	STM1508	0.135262	1.94542	0.0695285	0.137136	1.58587	0.0864736	0.134295	1.56742	0.0856794	0.137742	1.35127	0.101935	0.133872	1.37366	0.097456	0.126422	1.66139	0.076094	1.65256	2.0002	388.2	1063.8	0.0591	0.1269	2.1462
cspI	b1552	STM1996	0.0973477	1.27361	0.0764341	0.100934	1.16639	0.0865352	0.095278	1.25815	0.0757284	0.0967128	1.31196	0.0737165	0.0926349	1.32954	0.0696745	0.0816343	2.7285	0.0299191	0.42832	1.6646	42.5	167.5	0.0339	0.082	2.4195
rzpQ	b1553	STM1869	0.246873	0.502553	0.491239	0.243474	0.52903	0.460228	0.246127	0.506523	0.485915	0.252524	0.478038	0.52825	0.251582	0.480556	0.523523	0.249719	0.494984	0.504499	1.63344	0.9788	97	296	0.4935	0.2604	0.5276
quuQ	b1559	STM0903	0.814974	0.695036	1.17256	0.798233	0.800964	0.99659	0.78201	0.854111	0.915584	0.831702	0.878093	0.947169	0.825988	0.890512	0.927543	0.894418	0.577958	1.54755	1.20445	2.5991	136.4	349.6	1.3644	0.9365	0.6864
ydfU	b1560	STM2240	0.468217	0.489813	0.95591	0.458863	0.568332	0.807385	0.461892	0.557952	0.827835	0.477709	0.499225	0.956902	0.474015	0.508302	0.932545	0.510346	0.417134	1.22346	2.2786	1.5096	252.1	584.9	1.1887	0.5285	0.4446
relE	b1563	STM4450	0.284685	NA	NA	0.299638	3.53803	0.0846907	0.211564	1.4974	0.141288	0.300647	2.82454	0.106441	0.216026	1.60655	0.134465	0.248677	3.17489	0.0783263	1.36474	50	67.8	211.2	0.0035	0.2375	67.8182
relB	b1564	STM4449	0.485076	0.91159	0.532121	0.475957	1.00852	0.471937	0.460717	1.10534	0.416812	0.481042	1.08454	0.443545	0.475135	1.10452	0.430173	0.477324	0.971354	0.4914	0.9825	1.9549	53.3	156.7	0.4243	0.4847	1.1424
dicA	b1570	STM2628	0.666821	1.62844	0.409485	0.633758	0.533983	1.18685	0.621962	0.574483	1.08265	0.641634	0.326699	1.96399	0.641634	0.326699	1.96399	0.659765	1.70226	0.387582	2.40704	7.7253	32.3	81.7	0.1275	0.8772	6.8781
rspB	b1580	STM1506	0.24371	1.07212	0.227316	0.248044	1.02074	0.243003	0.239732	1.03928	0.230671	0.258996	0.928431	0.278961	0.248524	0.967831	0.256785	0.249315	1.01103	0.246596	1.96455	1.393	263.8	711.2	0.248	0.255	1.0286
rspA	b1581	STM1505	0.0317635	2.10584	0.0150836	0.0321624	1.5997	0.0201053	0.0325188	1.38134	0.0235414	0.032748	1.34301	0.0243841	0.0316838	1.35017	0.0234666	0.0273266	1.48411	0.0184128	2.12378	1.266	318.5	893.5	0.0179	0.0274	1.529
ynfA	b1582	STM1504	0.0948835	NA	NA	0.0764483	1.08741	0.0703028	0.0780528	1.02343	0.076266	0.0819006	1.26646	0.0646691	0.0819006	1.26646	0.0646691	0.0731937	2.75213	0.0265953	3.36061	50	96.9	227.1	0.0013	0.0713	55.5507
ynfB	b1583	STM1503	0.0666359	1.13392	0.058766	0.0656818	1.03858	0.0632422	0.0670577	0.964258	0.0695433	0.0653939	1.04661	0.0624815	0.0653939	1.04661	0.0624815	0.061648	3.12225	0.0197447	0.98519	0.8947	66	240	0.0536	0.062	1.1574
speG	b1584	STM1502	0.0475857	2.53472	0.0187736	0.0516267	1.59518	0.0323641	0.0498732	1.31409	0.0379526	0.0516142	1.27727	0.0404096	0.0470504	1.30359	0.036093	0.0474143	1.54029	0.0307827	1.65871	1.3456	140.1	417.9	0.0289	0.0475	1.6447
ynfC	b1585	STM1501	0.194796	NA	NA	0.193219	2.93406	0.0658539	0.19458	2.78661	0.0698269	0.198286	2.29928	0.0862383	0.196413	2.31411	0.0848766	0.184496	3.87482	0.0476141	1.66333	2.4945	175.2	526.8	0.0679	0.1878	2.7674
ynfD	b1586	STM1500	0.219286	NA	NA	0.226102	2.35398	0.0960511	0.220752	2.35387	0.0937826	0.232552	1.91348	0.121533	0.223878	2.00823	0.11148	0.207391	2.41643	0.0858256	1.85449	50	84.6	218.4	0.0036	0.2104	59.1604
ynfE	b1587	STM1499	0.11951	1.09459	0.109183	0.119925	1.03287	0.116109	0.120166	0.962065	0.124904	0.124787	0.904305	0.137992	0.121737	0.917591	0.13267	0.112622	1.3769	0.0817935	2.11735	1.0729	611.2	1758.8	0.1084	0.1146	1.0571
ynfF	b1588	STM1498	0.0474537	NA	NA	0.0491206	2.07877	0.0236297	0.0485548	1.84091	0.0263754	0.0494674	1.71222	0.0288907	0.0470404	1.73588	0.0270989	0.0410823	4.76161	0.00862781	2.05081	1.8889	607.6	1777.4	0.0178	0.0417	2.3495
ynfH	b1590	STM1496	0.425015	0.235077	1.80799	0.43242	0.258085	1.67549	0.433436	0.265032	1.63541	0.460525	0.223927	2.05659	0.455594	0.236755	1.92432	0.450692	0.217265	2.07439	2.99736	1.2747	221.8	585.2	2.3173	0.5036	0.2173
dmsD	b1591	STM1495	0.160827	1.59308	0.100954	0.16104	1.40314	0.114771	0.159877	1.39271	0.114796	0.162535	1.45347	0.111825	0.160775	1.4607	0.110067	0.147498	2.11059	0.0698848	1.29574	1.9845	171.9	440.1	0.0749	0.148	1.9765
clcB	b1592	STM1490	0.140386	1.50915	0.093023	0.146251	1.33823	0.109287	0.138717	1.37405	0.100955	0.14772	1.17872	0.125322	0.139501	1.22664	0.113726	0.135294	1.84081	0.0734971	1.84989	1.64	383.3	867.7	0.0931	0.1373	1.4736
ynfK	b1593	STM1489	0.0461677	1.3466	0.0342846	0.0476805	1.16422	0.040955	0.046542	1.09416	0.0425368	0.0486098	1.08857	0.0446548	0.0465169	1.09754	0.042383	0.0383583	1.41623	0.0270848	1.58094	1.1694	191.6	501.4	0.029	0.0381	1.3105
mlc	b1594	STM1488	0.0514863	1.65785	0.0310561	0.054431	1.31651	0.0413449	0.0518813	1.23251	0.0420941	0.0555828	1.24698	0.0445739	0.0519175	1.26564	0.0410206	0.0453509	1.48272	0.0305863	1.73408	1.2541	311.1	846.9	0.0319	0.0457	1.4316
ynfL	b1595	STM1487	0.109855	1.50709	0.0728922	0.111552	1.36046	0.0819955	0.110166	1.31655	0.0836774	0.113971	1.20737	0.0943959	0.111018	1.21926	0.0910531	0.105271	1.66026	0.0634066	2.14298	1.7569	254.6	621.4	0.0589	0.1038	1.7618
ynfM	b1596	STM1486	0.0597999	2.58431	0.0231396	0.0621476	1.70002	0.036557	0.06001	1.64969	0.0363766	0.0618576	1.51523	0.0408238	0.0589404	1.53836	0.0383139	0.0491529	2.13337	0.02304	1.5729	1.9728	349.2	901.8	0.0219	0.0488	2.2296
asr	b1597	STM1485	0.27383	0.0275304	9.94648	0.273652	0.0309793	8.83339	0.270201	0.0325406	8.30349	0.281073	0.0227422	12.3591	0.281073	0.0227422	12.3591	0.243696	0.0416227	5.85488	1.26618	0.7025	30	165	7.1427	0.2699	0.0378
ydgD	b1598	STM1484	0.156118	2.98042	0.0523811	0.160202	2.16148	0.0741171	0.156525	2.11041	0.074168	0.165203	1.83819	0.089873	0.159415	1.86836	0.0853233	0.155467	4.17157	0.0372681	2.08481	2.2889	239	568	0.0695	0.1537	2.2113
mdtI	b1599	STM1483	0.113733	1.34558	0.0845234	0.130458	1.16922	0.111577	0.114246	1.18989	0.0960136	0.133487	1.06223	0.125667	0.116269	1.12751	0.103121	0.104501	1.08662	0.0961709	2.00666	1.6762	104.5	219.5	0.0674	0.1022	1.5173
mdtJ	b1600	STM1482	0.10371	1.26105	0.0822415	0.104969	1.19078	0.088151	0.102921	1.13734	0.0904922	0.106828	1.22183	0.0874325	0.103038	1.23568	0.083386	0.107137	1.06008	0.101066	1.21941	1.3402	98.2	255.8	0.0794	0.1059	1.3339
tqsA	b1601	STM1481	0.0866994	1.59616	0.0543174	0.0857151	1.398	0.0613129	0.0860274	1.33565	0.0644088	0.0889142	1.31805	0.0674586	0.087765	1.32298	0.066339	0.0818504	1.20867	0.0677194	1.7126	2.4584	320.5	711.5	0.0313	0.0773	2.4672
pntB	b1602	STM1480	0.0275644	1.30013	0.0212013	0.027117	1.19863	0.0226233	0.0282462	1.04728	0.026971	0.0281284	1.02704	0.0273877	0.0279105	1.02788	0.0271535	0.0237115	1.20804	0.0196281	3.87781	1.3164	395.9	990.1	0.0157	0.0232	1.478
pntA	b1603	STM1479	0.0758004	0.670747	0.113009	0.0744438	0.681313	0.109265	0.0762718	0.617634	0.12349	0.0780863	0.602836	0.129532	0.0774046	0.605084	0.127924	0.0784006	0.568196	0.137981	2.58561	0.7106	447.6	1058.4	0.1296	0.0791	0.61
ydgH	b1604	STM1478	0.0506226	1.33785	0.0378388	0.0528042	1.32198	0.0399434	0.0508764	1.24782	0.0407724	0.0523154	1.13467	0.0461062	0.04945	1.14649	0.0431317	0.0493261	1.53606	0.0321122	1.76847	1.2035	258.4	671.6	0.0386	0.0506	1.3122
ydgI	b1605	STM1477	0.0468151	1.641	0.0285283	0.0496482	1.37652	0.036068	0.0478055	1.26937	0.0376607	0.0511386	1.20077	0.042588	0.0476996	1.22377	0.0389776	0.0373054	1.69067	0.0220654	3.24825	1.8893	437.8	942.2	0.0201	0.0383	1.9026
ydgC	b1607	STM1476	0.100523	1.46025	0.0688401	0.102671	1.37094	0.0748908	0.0989359	1.3196	0.0749744	0.105295	1.21276	0.0868232	0.0995239	1.24378	0.0800175	0.10052	1.34927	0.0744993	2.16504	1.3865	94.2	238.8	0.0738	0.1016	1.3758
rstA	b1608	STM1475	0.11551	3.96494	0.0291329	0.121346	1.75266	0.0692353	0.116401	1.69774	0.0685623	0.124271	1.55593	0.0798697	0.117144	1.6061	0.0729369	0.103715	2.16901	0.0478169	1.52697	2.1268	192.8	521.2	0.0431	0.1014	2.3514
rstB	b1609	STM1471	0.176937	1.13543	0.155833	0.175657	1.06939	0.164259	0.175055	1.05079	0.166594	0.180842	0.939814	0.192423	0.178565	0.948522	0.188256	0.169251	1.30526	0.129669	1.95403	1.2921	357.2	911.8	0.1569	0.1714	1.0925
tus	b1610	STM1470	0.134747	1.99689	0.0674787	0.133836	1.63336	0.0819392	0.135023	1.54078	0.0876331	0.134068	1.30147	0.103013	0.13202	1.31846	0.100132	0.124846	2.06577	0.0604357	1.94926	1.6951	249.6	677.4	0.0743	0.1297	1.7466
fumC	b1611	STM1469	0.0536813	2.54955	0.0210552	0.0536389	1.70245	0.031507	0.0547745	1.54254	0.0355092	0.053449	1.43151	0.0373374	0.0528095	1.43877	0.0367046	0.0475227	2.53312	0.0187605	2.15685	1.694	379.8	1021.2	0.0251	0.049	1.9508
fumA	b1612	STM1468	0.0273449	1.5463	0.0176841	0.0284464	1.27172	0.0223684	0.0282795	1.09121	0.0259156	0.0285345	1.08452	0.0263108	0.0270211	1.09304	0.024721	0.0255458	1.53789	0.016611	2.17761	1.0565	431.5	1212.5	0.0209	0.0265	1.2675
manA	b1613	STM1467	0.0890819	1.85168	0.0481086	0.08828	1.46176	0.060393	0.0906108	1.31678	0.0688126	0.0904909	1.23478	0.0732853	0.0897326	1.23908	0.0724185	0.0884466	2.42268	0.0365077	2.17789	1.4452	308.8	768.2	0.0611	0.0892	1.4584
ydgA	b1614	STM1466	0.118588	1.6797	0.0706007	0.119954	1.37602	0.0871742	0.118519	1.33241	0.0889506	0.121007	1.19653	0.101131	0.118069	1.21175	0.0974369	0.115824	1.3662	0.0847782	1.58408	1.4729	379.2	1126.8	0.0715	0.115	1.6081
malY	b1622	STM1557	0.684193	0.84556	0.809159	0.669163	0.925859	0.722749	0.658656	0.974497	0.675894	0.681284	0.819292	0.831553	0.674963	0.836418	0.806968	0.718993	0.789023	0.911245	1.61735	2.2825	267.7	695.3	0.9965	0.7601	0.7628
add	b1623	STM1463	0.0657833	1.60208	0.0410612	0.0659035	1.41578	0.0465494	0.0654278	1.35799	0.04818	0.0652887	1.2535	0.0520852	0.0639306	1.2597	0.0507506	0.0615503	1.48888	0.0413399	1.3935	1.4345	279.4	719.6	0.0406	0.0629	1.5479
ydgJ	b1624	STM1462	0.289004	0.118337	2.44222	0.294752	0.130646	2.25611	0.302327	0.12068	2.5052	0.316955	0.0997978	3.17597	0.316955	0.0997978	3.17597	0.297231	0.114805	2.58899	3.51134	0.7952	258.9	704.1	2.9474	0.3223	0.1094
cnu	b1625	STM1461	0.0601623	1.65711	0.0363055	0.0593286	1.33938	0.0442956	0.0617776	1.17222	0.0527012	0.0581812	1.08497	0.0536247	0.0581812	1.08497	0.0536247	0.0571692	1.81487	0.0315005	1.46345	1.1935	53.4	159.6	0.0424	0.0597	1.4075
ydgK	b1626	STM1460	0.119693	1.59267	0.0751522	0.120797	1.3334	0.0905932	0.118817	1.31049	0.0906657	0.123705	1.21417	0.101885	0.120454	1.23281	0.0977065	0.110944	1.55681	0.0712635	1.93371	1.6774	136	302	0.0738	0.1142	1.5471
rsxA	b1627	STM1459	0.0165695	1.20342	0.0137686	0.02384	1.02938	0.0231595	0.0169463	0.979458	0.0173017	0.0244577	0.956955	0.0255578	0.0175006	0.991094	0.0176578	0.00762398	1.01337	0.0075234	2.45648	1.4245	176.7	402.3	0.0049	0.0076	1.5387
rsxB	b1628	STM1458	0.073403	0.95778	0.0766386	0.0724694	0.932504	0.0777148	0.0743145	0.833225	0.089189	0.0742201	0.790862	0.0938471	0.0734579	0.794218	0.0924909	0.0720633	1.06775	0.0674908	2.29438	0.9188	160.2	415.8	0.0822	0.0746	0.9075
rsxC	b1629	STM1457	0.0752043	1.68718	0.044574	0.0768341	1.41054	0.0544716	0.0751762	1.3345	0.0563328	0.0784926	1.25648	0.0624703	0.0752584	1.27476	0.0590373	0.0650665	2.17357	0.0299354	2.34237	1.6839	599.3	1386.7	0.0393	0.0671	1.7047
rsxD	b1630	STM1456	0.0848018	1.5145	0.0559933	0.0883775	1.34074	0.0659169	0.0844919	1.33235	0.0634155	0.0889021	1.19342	0.0744936	0.0840828	1.22986	0.0683675	0.0766954	1.78343	0.0430045	2.04315	1.5843	310.2	745.8	0.0473	0.0764	1.6142
rsxG	b1631	STM1455	0.110611	4.02421	0.0274863	0.111567	2.00987	0.0555094	0.109569	1.98624	0.0551643	0.11041	1.69915	0.0649795	0.107601	1.72338	0.0624362	0.094457	3.36098	0.028104	0.79837	50	158	460	0.0014	0.092	64.9081
rsxE	b1632	STM1454	0.0472187	1.23321	0.0382894	0.0504447	1.13073	0.0446124	0.0474395	1.06945	0.0443587	0.0516228	1.0239	0.050418	0.0476469	1.03957	0.0458331	0.0441212	1.11618	0.0395287	2.31129	1.1872	207.2	473.8	0.0374	0.0448	1.1979
nth	b1633	STM1453	0.0286667	3.3843	0.00847049	0.0310139	1.82082	0.0170329	0.0293758	1.66463	0.0176471	0.0300693	1.57422	0.0191011	0.0274982	1.61511	0.0170256	0.0209301	3.72692	0.00561593	1.60074	1.493	159.9	473.1	0.0115	0.0219	1.9048
dtpA	b1634	STM1452	0.057069	0.847798	0.0673143	0.0591646	0.847875	0.0697799	0.0583132	0.767325	0.0759954	0.0620405	0.748648	0.0828701	0.0591703	0.758533	0.0780063	0.0547183	0.741255	0.0738184	2.60935	0.8854	424.3	1072.7	0.0594	0.0537	0.9053
gstA	b1635	STM1451	0.121434	1.718	0.0706835	0.120252	1.41236	0.0851423	0.119593	1.41007	0.0848133	0.121106	1.29734	0.0933492	0.120167	1.30177	0.09231	0.107378	1.86377	0.0576135	1.37717	1.5674	156	447	0.0641	0.1094	1.7057
pdxY	b1636	STM1450	0.0595039	1.96447	0.0302901	0.060658	1.50228	0.0403774	0.0601445	1.38938	0.0432889	0.0611549	1.31091	0.0466505	0.0589719	1.32671	0.0444498	0.0533055	1.54614	0.0344765	2.23689	1.7145	245	613	0.0295	0.055	1.8638
tyrS	b1637	STM1449	0.0186593	0.688247	0.0271114	0.0183767	0.667238	0.0275414	0.0199987	0.517952	0.038611	0.0186942	0.536689	0.0348325	0.0186942	0.536689	0.0348325	0.018114	0.734175	0.0246727	2.49622	0.5068	332.9	939.1	0.0317	0.0188	0.5925
pdxH	b1638	STM1448	0.048235	1.9495	0.0247423	0.0489065	1.53428	0.0318758	0.0513397	1.23302	0.0416373	0.0501049	1.17088	0.0427923	0.0490814	1.17827	0.0416553	0.0460238	1.10702	0.0415744	2.76385	1.219	183	471	0.0348	0.0463	1.3326
mliC	b1639	STM1447	0.116713	1.37237	0.0850451	0.120348	1.19376	0.100815	0.116382	1.15532	0.100735	0.117095	1.0955	0.106887	0.111501	1.11954	0.0995955	0.0987894	3.1478	0.0313836	0.65122	1.3266	62.9	264.1	0.0517	0.0976	1.8893
anmK	b1640	STM1446	0.176873	0.929828	0.190221	0.176336	0.902635	0.195357	0.172727	0.899202	0.192089	0.181483	0.787953	0.230322	0.17559	0.816006	0.215183	0.175267	0.950544	0.184386	2.13518	1.13	312.5	761.5	0.2165	0.1835	0.8475
slyB	b1641	STM1445	0.0301725	1.76242	0.0171199	0.0290311	1.52958	0.0189798	0.0302439	1.46023	0.0207117	0.0301033	1.40333	0.0214513	0.0306817	1.3994	0.021925	0.0256859	1.57168	0.016343	2.68007	1.8047	138.5	320.5	0.0135	0.0261	1.9339
slyA	b1642	STM1444	0.0639579	1.18551	0.0539496	0.0766495	1.01281	0.0756799	0.0642481	1.0135	0.0633923	0.0717882	0.871253	0.0823965	0.0588972	0.928233	0.0634509	0.0566473	2.12867	0.0266116	0.95542	1.0035	103.6	328.4	0.0491	0.0593	1.2066
ydhI	b1643	STM1443	0.115703	1.20036	0.0963905	0.117927	1.23082	0.0958122	0.111785	1.22879	0.0909721	0.124051	1.22938	0.100905	0.116662	1.25001	0.0933282	0.120821	0.746022	0.161954	1.72554	1.3559	75.7	158.3	0.1015	0.117	1.1524
ydhJ	b1644	STM1442	0.330555	0.247143	1.3375	0.330199	0.280508	1.17715	0.336529	0.264212	1.27371	0.351244	0.221456	1.58607	0.350568	0.221456	1.58302	0.363288	0.209173	1.73678	3.22615	0.9836	176.2	396.8	1.8965	0.3836	0.2023
ydhK	b1645	STM1441	0.101412	1.99413	0.050855	0.102527	1.50605	0.068077	0.101626	1.44525	0.0703174	0.105833	1.39787	0.0757103	0.10329	1.41312	0.0730935	0.0859225	1.62548	0.0528599	2.05516	1.8103	562.1	1435.9	0.0444	0.0856	1.9263
sodC	b1646	STM1440	0.111626	NA	NA	0.111069	2.21651	0.0501098	0.112808	2.06698	0.0545763	0.114105	1.84063	0.0619924	0.113029	1.84996	0.0610979	0.113818	1.5828	0.0719093	1.88403	5.0878	149.7	369.3	0.0202	0.113	5.602
ydhF	b1647	STM1439	0.0689287	1.52967	0.0450611	0.0725085	1.2669	0.0572331	0.0702418	1.16035	0.0605349	0.0724882	1.08216	0.066985	0.0681356	1.10201	0.0618287	0.0601891	1.37333	0.0438272	1.61374	1.2991	208.7	574.3	0.0414	0.0604	1.4586
ydhL	b1648	STM1438	0.104292	1.6918	0.0616454	0.105941	1.61495	0.0656	0.106858	1.56451	0.0683011	0.102294	1.51206	0.0676519	0.102294	1.51206	0.0676519	0.10749	2.98792	0.0359749	0.81628	1.3233	59.5	177.5	0.0735	0.1059	1.4412
nemR	b1649	STM1437	0.133651	1.46035	0.0915199	0.136129	1.25625	0.108361	0.13281	1.24417	0.106746	0.135185	1.22337	0.110501	0.130917	1.24176	0.105429	0.123688	1.77198	0.0698023	1.06405	1.4344	131	400	0.0797	0.1243	1.5588
nemA	b1650	STM1436	0.0527354	1.70913	0.0308551	0.0532551	1.43474	0.0371184	0.0536995	1.298	0.0413709	0.0546816	1.23628	0.0442307	0.0532764	1.24573	0.0427671	0.0525745	1.92796	0.0272695	2.72973	1.3422	329.7	765.3	0.0396	0.0539	1.3607
gloA	b1651	STM1435	0.0557234	1.19918	0.0464678	0.0560563	1.13967	0.0491864	0.0568543	1.07016	0.053127	0.0553868	1.00424	0.0551531	0.0550848	1.00584	0.0547651	0.0407841	1.56532	0.0260548	1.37583	1.1515	101	304	0.0297	0.042	1.4129
rnt	b1652	STM1434	0.0661691	1.12873	0.0586227	0.065403	1.03629	0.0631128	0.068145	0.91215	0.0747081	0.0676629	0.878378	0.0770317	0.0676629	0.878378	0.0770317	0.0640502	1.1498	0.0557054	2.64057	0.9712	184.9	457.1	0.0684	0.0657	0.9614
grxD	b1654	STM1433	0.0114182	0.939803	0.0121496	0.011219	0.904098	0.0124091	0.0119328	0.741634	0.0160899	0.0103767	0.760823	0.0136387	0.0103767	0.760823	0.0136387	0.0117036	1.03017	0.0113609	2.1417	0.6597	92.3	252.7	0.0154	0.0121	0.789
mepH	b1655	STM1432	0.286695	0.208765	1.37329	0.295566	0.218892	1.35028	0.307928	0.195163	1.5778	0.324708	0.202765	1.6014	0.323493	0.205218	1.57634	0.323934	0.165011	1.96311	3.78966	0.8555	206.1	480.9	1.8637	0.3312	0.1777
sodB	b1656	STM1431	0.0301068	1.10315	0.0272917	0.0308845	1.04298	0.0296117	0.0310715	0.911552	0.0340863	0.0321378	0.912071	0.0352361	0.0310287	0.916277	0.0338639	0.031535	0.719342	0.0438386	2.11862	0.8328	160.4	418.6	0.0325	0.03	0.924
ydhP	b1657	STM0257	0.540203	0.936269	0.576974	0.523531	1.05219	0.497565	0.524415	1.0452	0.501738	0.535724	0.925112	0.579091	0.534366	0.927607	0.576069	0.570531	0.861584	0.662188	1.93558	2.0961	272	655	0.6166	0.5909	0.9583
purR	b1658	STM1430	0.0182183	1.18493	0.015375	0.0206466	1.08828	0.0189718	0.0192773	0.901199	0.0213907	0.0213796	0.885671	0.0241394	0.0188768	0.900845	0.0209546	0.0196689	0.96079	0.0204716	3.72194	0.8939	290.6	732.4	0.0194	0.0194	1
ydhB	b1659	STM1429	0.0591642	1.24022	0.0477044	0.0615593	1.10217	0.0558526	0.0611763	0.975066	0.0627406	0.0634998	0.928222	0.0684101	0.0604501	0.942691	0.064125	0.0511008	1.23521	0.0413699	2.81268	1.1105	264.7	665.3	0.0439	0.0515	1.1714
ydhC	b1660	STM1428	0.0943978	2.00618	0.0470535	0.0929594	1.66123	0.0559582	0.0954112	1.5004	0.0635904	0.0978156	1.40929	0.0694076	0.0964928	1.41698	0.0680976	0.0913888	1.65863	0.0550991	3.48031	1.9008	383.1	801.9	0.052	0.092	1.7671
cfa	b1661	STM1427	0.0563632	1.68387	0.0334725	0.058405	1.31743	0.0443324	0.0577173	1.16399	0.0495857	0.0580872	1.10166	0.0527268	0.0552296	1.11703	0.0494435	0.0480871	2.73926	0.0175547	1.28065	1.1629	269.4	876.6	0.0334	0.0497	1.4875
ribC	b1662	STM1426	0.0625973	2.05552	0.0304532	0.0677021	1.54601	0.0437914	0.0636654	1.41352	0.0450404	0.0712295	1.4502	0.049117	0.0652503	1.47739	0.0441658	0.0594401	1.59423	0.0372846	2.53889	1.8199	171.7	458.3	0.0283	0.0586	2.07
mdtK	b1663	STM1425	0.0480125	1.29201	0.0371612	0.0484222	1.19547	0.0405048	0.0476667	1.15865	0.0411399	0.0492043	1.11699	0.0440506	0.0477639	1.12239	0.0425555	0.0414621	1.50911	0.0274746	1.94271	1.3239	405	966	0.0294	0.041	1.3961
ydhR	b1667	STM3461	0.247343	NA	NA	0.255146	2.70938	0.0941712	0.246832	2.7084	0.0911357	0.256958	2.69727	0.0952658	0.246295	2.77878	0.0886341	0.226732	3.14739	0.0720381	1.29638	4.7818	69	225	0.0373	0.2259	6.0579
ydhU	b1670	STM2063	0.550276	0.441774	1.2456	0.535499	0.49706	1.07733	0.530899	0.510083	1.04081	0.551999	0.466829	1.18244	0.549084	0.470337	1.16743	0.596205	0.373137	1.59782	1.7721	1.6854	181.9	460.1	1.5539	0.6249	0.4022
ydhZ	b1675	STM1388	0.0771328	1.87585	0.0411189	0.0812161	1.47807	0.0549474	0.0783077	1.30428	0.0600388	0.0819343	1.16634	0.0702489	0.0752276	1.21326	0.0620047	0.0695604	1.53772	0.0452359	1.79929	1.5414	54.9	152.1	0.0405	0.0705	1.7404
pykF	b1676	STM1378	0.0235482	0.642656	0.036642	0.0230967	0.684238	0.0337553	0.0242411	0.597109	0.0405974	0.0233469	0.585667	0.0398637	0.0234033	0.585441	0.0399755	0.0236493	0.632097	0.0374141	2.08895	0.5762	384.5	1025.5	0.0373	0.0239	0.6406
lpp	b1677	STM1377	0.0290884	0.0713693	0.407576	0.0289929	0.0742037	0.39072	0.0281148	0.0822075	0.341998	0.026893	0.0616039	0.436548	0.026893	0.0616039	0.436548	0.0321235	0.0562508	0.571077	0.74529	0.1196	51	183	0.3449	0.0282	0.0818
ldtE	b1678	STM1375	0.0924904	2.46482	0.0375243	0.100362	1.7403	0.0576693	0.0920296	1.73891	0.0529236	0.100513	1.5039	0.0668346	0.0910497	1.5736	0.0578606	0.0847851	2.03453	0.0416731	1.68643	1.973	273.7	713.3	0.0397	0.0854	2.1493
sufE	b1679	STM1374	0.0861525	1.66453	0.0517577	0.0849774	1.38026	0.0615661	0.0870933	1.23869	0.0703108	0.0857266	1.16654	0.0734878	0.0851035	1.16991	0.0727439	0.0736566	1.9656	0.0374729	1.80194	1.309	105.4	308.6	0.0507	0.0757	1.4929
sufS	b1680	STM1373	0.0835251	1.5312	0.0545489	0.0849133	1.30535	0.0650501	0.0834626	1.26197	0.066137	0.0862579	1.18485	0.072801	0.0836261	1.19843	0.0697798	0.0764287	1.58502	0.0482193	1.78695	1.4514	313.8	904.2	0.0461	0.0764	1.658
sufD	b1681	STM1372	0.313486	0.220035	1.42471	0.316019	0.233492	1.35345	0.311904	0.250678	1.24424	0.331419	0.190394	1.7407	0.325623	0.205623	1.58359	0.350047	0.17396	2.01222	2.48839	0.9254	362.8	798.2	2.2523	0.3733	0.1658
sufC	b1682	STM1371	0.0472632	1.13101	0.0417884	0.0486553	1.01427	0.0479707	0.0484657	0.904258	0.0535972	0.0496988	0.910597	0.0545783	0.047769	0.919267	0.0519642	0.0392057	1.4772	0.0265406	1.58337	0.983	193	551	0.0344	0.0396	1.1501
sufB	b1683	STM1370	0.0246052	1.71142	0.0143771	0.0266062	1.33819	0.0198821	0.0252886	1.17518	0.0215189	0.0272658	1.21805	0.0223849	0.0250377	1.23077	0.0203431	0.0188375	1.8398	0.0102389	1.68069	1.1678	362.8	1122.2	0.0119	0.0183	1.5366
sufA	b1684	STM1369	0.0855974	1.58043	0.0541609	0.0893981	1.29566	0.0689982	0.0867943	1.22536	0.0708318	0.0899025	1.12499	0.0799143	0.0854821	1.14363	0.074746	0.0846833	1.47669	0.0573468	1.50948	1.3571	100.3	265.7	0.0581	0.0831	1.4302
menI	b1686	STM1366	0.0587601	NA	NA	0.0618358	0.43356	0.142623	0.0582685	0.448353	0.129961	0.0624132	0.293039	0.212986	0.0586069	0.311645	0.188057	0.0529735	3.96415	0.0133632	0.96083	2.252	94.1	256.9	0.0199	0.0528	2.6568
ydiJ	b1687	STM1365	0.0727651	1.62444	0.044794	0.0738821	1.33332	0.055412	0.0731512	1.26441	0.0578542	0.0743472	1.18405	0.0627909	0.072172	1.19525	0.0603823	0.0668326	1.50587	0.0443813	1.75434	1.3338	813.4	2240.6	0.0449	0.0667	1.4855
ydiK	b1688	STM1364	0.0715435	1.3606	0.0525822	0.075055	1.2324	0.0609016	0.071446	1.21037	0.0590283	0.0761597	1.11738	0.0681595	0.0716128	1.14234	0.0626894	0.0629851	1.40051	0.0449731	2.21111	1.5167	343.5	766.5	0.043	0.0641	1.4906
ydiL	b1689	STM1362	0.245469	1.43138	0.171492	0.243316	1.31199	0.185456	0.245037	1.22376	0.200234	0.251616	1.30164	0.193307	0.24772	1.31741	0.188036	0.234965	1.57688	0.149006	1.48383	1.517	76.7	253.3	0.1768	0.2429	1.3736
ydiM	b1690	STM1361	0.136338	2.17027	0.0628208	0.135331	1.97409	0.0685537	0.134467	1.92241	0.0699474	0.136523	1.64199	0.0831452	0.134021	1.65326	0.0810646	0.122194	2.10078	0.0581658	1.3199	1.9829	304.5	868.5	0.0555	0.1219	2.1985
ydiN	b1691	STM1360	0.0906545	2.25813	0.0401458	0.0940064	1.69345	0.0555118	0.0910185	1.60869	0.0565794	0.0944208	1.42531	0.0662457	0.0892665	1.46417	0.0609674	0.080916	1.6599	0.0487475	1.45174	2.4226	341.5	885.5	0.0291	0.0785	2.6978
ydiB	b1692	STM1359	0.0688921	1.54725	0.0445256	0.0690776	1.48582	0.0464911	0.0683807	1.42066	0.0481331	0.0705161	1.3876	0.0508189	0.0689402	1.3935	0.0494726	0.0554482	2.87713	0.019272	1.24344	1.557	223.1	640.9	0.03	0.0556	1.8503
aroD	b1693	STM1358	0.134298	1.57723	0.0851478	0.139273	1.40837	0.0988898	0.13332	1.39637	0.0954758	0.140856	1.20849	0.116555	0.133607	1.24357	0.107438	0.13223	1.73707	0.0761222	1.59568	1.6648	203.6	507.4	0.083	0.1333	1.6059
ydiF	b1694	STM1357	0.0420917	2.45484	0.0171465	0.0425238	1.72029	0.024719	0.0426222	1.55409	0.0274258	0.0441851	1.58161	0.0279367	0.0429509	1.58817	0.0270443	0.0370297	1.49275	0.0248064	1.94283	1.7036	432.4	1118.6	0.019	0.0369	1.9413
ydiO	b1695	STM1356	0.0281522	1.48336	0.0189787	0.0293059	1.26052	0.0232492	0.0290211	1.09159	0.026586	0.0290688	1.08193	0.0268674	0.0275895	1.08952	0.0253227	0.0232621	1.52866	0.0152172	1.72255	1.026	291.4	857.6	0.0186	0.0238	1.2785
ydiP	b1696	STM1355	0.131694	2.56679	0.0513068	0.141439	1.51903	0.0931117	0.132737	1.45765	0.0910629	0.147161	1.42041	0.103605	0.13494	1.49797	0.0900817	0.122398	1.98617	0.061625	2.0328	1.8666	212	670	0.0559	0.123	2.2003
ydiQ	b1697	STM1354	0.136114	1.26069	0.107968	0.13463	1.19078	0.11306	0.13332	1.18268	0.112726	0.135432	1.03488	0.130867	0.133337	1.04706	0.127344	0.129863	1.6591	0.0782733	1.72359	1.2948	214.3	547.7	0.1125	0.1341	1.1917
ydiR	b1698	STM1353	0.414218	0.270841	1.52938	0.411736	0.315225	1.30617	0.409513	0.323622	1.26541	0.4362	0.27663	1.57684	0.433975	0.282425	1.5366	0.456253	0.223714	2.03945	2.55044	1.228	260.6	600.4	2.2641	0.4926	0.2176
ydiS	b1699	STM1352	0.135008	1.60079	0.0843384	0.138097	1.42791	0.0967126	0.133271	1.44519	0.0922169	0.139817	1.27458	0.109696	0.13466	1.29898	0.103666	0.125879	1.81836	0.0692263	1.56237	1.8573	371.4	909.6	0.0683	0.1249	1.8295
ydiT	b1700	STM1351	0.122808	1.76895	0.0694245	0.120558	1.3864	0.0869579	0.121797	1.33483	0.0912448	0.119678	1.1634	0.102869	0.118955	1.1634	0.102248	0.120752	2.19811	0.0549343	1.05483	1.2453	62.5	228.5	0.0827	0.1227	1.4831
fadK	b1701	STM1350	0.118292	2.25415	0.0524774	0.121567	1.76628	0.0688268	0.118999	1.68186	0.0707547	0.124344	1.50269	0.0827474	0.119258	1.52721	0.0780887	0.108497	1.49805	0.0724255	1.83898	1.7858	456.7	1175.3	0.0577	0.1069	1.8523
ppsA	b1702	STM1349	0.015085	0.937535	0.0160901	0.0150487	0.90777	0.0165777	0.01586	0.753868	0.0210382	0.0145529	0.741629	0.0196229	0.0144191	0.742218	0.0194271	0.0146159	1.34241	0.0108878	3.00167	0.7395	661	1715	0.0181	0.0153	0.8463
ppsR	b1703	STM1348	0.0216657	1.9803	0.0109406	0.0258198	1.43168	0.0180345	0.0223842	1.26139	0.0177456	0.0272993	1.33017	0.0205232	0.0231046	1.3595	0.016995	0.0156117	3.89502	0.00400812	2.60054	1.5685	225.3	605.7	0.0089	0.0168	1.8837
aroH	b1704	STM1347	0.0529043	1.76677	0.0299441	0.0553758	1.422	0.0389423	0.0551405	1.21199	0.0454957	0.0562401	1.13495	0.0495531	0.0530274	1.15643	0.0458545	0.0494434	1.55792	0.0317368	2.73638	1.2712	288.9	755.1	0.037	0.0517	1.3963
ydiE	b1705	STM1346	0.289903	0.9967	0.290863	0.293959	0.955956	0.307502	0.290215	0.946726	0.306546	0.309312	0.809091	0.382296	0.30162	0.834642	0.361376	0.288642	1.07218	0.269211	2.28208	1.511	46.9	130.1	0.2694	0.2932	1.088
ydiU	b1706	STM1345	0.11313	1.65873	0.0682031	0.113244	1.34772	0.0840265	0.112283	1.31495	0.085389	0.112677	1.16472	0.0967421	0.110653	1.17496	0.0941764	0.107082	1.70684	0.0627367	1.55062	1.3434	371.1	1059.9	0.0775	0.1096	1.414
ydiV	b1707	STM1344	0.458588	0.890429	0.515019	0.455228	0.917857	0.495968	0.456187	0.902243	0.505615	0.478681	0.901274	0.531116	0.474996	0.909292	0.52238	0.491828	0.743267	0.661711	1.7869	1.7626	174.2	461.8	0.6205	0.5033	0.811
nlpC	b1708	STM1343	0.103369	3.04561	0.0339404	0.106591	1.85861	0.0573501	0.103359	1.88299	0.0548911	0.106249	1.5784	0.0673146	0.101655	1.66342	0.061112	0.0774994	3.5009	0.022137	1.28741	50	113	349	0.0011	0.0758	67.8927
btuD	b1709	STM1342	0.13844	3.33212	0.041547	0.141475	1.80864	0.0782219	0.138674	1.81674	0.0763314	0.143185	1.5392	0.0930257	0.138522	1.60212	0.0864622	0.131669	2.12566	0.0619429	2.00339	2.0005	216.5	530.5	0.0686	0.1352	1.9699
btuE	b1710	STM1341	0.0795882	1.68628	0.0471976	0.0868389	1.32896	0.0653437	0.0794203	1.33511	0.059486	0.0879618	1.32775	0.0662488	0.0801547	1.37125	0.0584539	0.0736653	2.41386	0.0305176	1.32224	1.3209	135.1	413.9	0.0462	0.0724	1.5672
btuC	b1711	STM1340	0.0540491	1.71835	0.0314541	0.0583035	1.37148	0.0425114	0.0538276	1.35109	0.03984	0.0591589	1.28748	0.0459494	0.0542072	1.31587	0.041195	0.0498881	1.23823	0.0402898	2.1102	1.743	326.5	651.5	0.0297	0.0487	1.6431
ihfA	b1712	STM1339	0.00443581	0.156258	0.0283876	0.00443609	0.166675	0.0266151	0.00520063	0.111247	0.0467483	0.00408571	0.105405	0.0387619	0.00408571	0.105405	0.0387619	0.00456137	0.142654	0.031975	10.4985	0.1228	96.5	200.5	0.0431	0.005	0.1156
pheT	b1713	STM1338	0.0420326	0.753315	0.0557968	0.0416453	0.739859	0.0562882	0.0427648	0.665373	0.0642719	0.0426496	0.65292	0.0653212	0.042132	0.654141	0.0644082	0.0399221	0.720932	0.0553757	2.21793	0.6961	678.3	1706.7	0.057	0.0407	0.7135
pheS	b1714	STM1337	0.012863	0.745066	0.0172642	0.012696	0.719392	0.0176483	0.0137702	0.570225	0.0241486	0.0138177	0.590577	0.023397	0.0138177	0.590577	0.023397	0.0132835	0.608012	0.0218475	3.62608	0.5793	280.6	700.4	0.0204	0.0131	0.6425
rplT	b1716	STM1336	NA	0.0965253	0	NA	0.104945	0	NA	0.110959	0	NA	0.113788	0	NA	0.113788	0	NA	0.103275	0	0.62204	0.0737	80.1	273.9	0.001	0.0001	0.1081
rpmI	b1717	STM1335	NA	0.0632798	0	NA	0.0682127	0	NA	0.0574551	0	NA	0.060132	0	NA	0.060132	0	NA	0.0530499	0	1.90471	0.0481	51.4	143.6	0.001	0.0001	0.0606
thrS	b1719	STM1333	0.0175636	0.648978	0.0270635	0.0177702	0.642596	0.0276537	0.0187936	0.493102	0.0381129	0.0173687	0.493087	0.0352245	0.0168539	0.494829	0.03406	0.0168356	0.839148	0.0200628	2.44901	0.4784	516.2	1409.8	0.0331	0.018	0.5457
ydiY	b1722	STM1327	0.0688083	1.35452	0.0507991	0.0690079	1.23213	0.0560071	0.0696456	1.15666	0.0602126	0.0706397	1.08971	0.0648243	0.0697742	1.09272	0.0638534	0.0625688	1.51666	0.0412543	1.68579	1.2208	196.7	559.3	0.0452	0.0626	1.3857
pfkB	b1723	STM1326	0.0449492	1.94334	0.0231299	0.0494536	1.49765	0.0330208	0.0454473	1.43828	0.0315985	0.0494322	1.3443	0.0367717	0.0447128	1.37485	0.0325218	0.0390357	1.44378	0.027037	2.07819	1.5245	274.6	649.4	0.0248	0.04	1.6151
ydiZ	b1724	STM1325	0.209033	2.93471	0.0712278	0.212184	1.95302	0.108644	0.216774	1.70335	0.127263	0.228238	1.57428	0.144979	0.222721	1.6047	0.138792	0.216539	1.27078	0.170399	3.09017	2.9718	78.4	209.6	0.0697	0.2136	3.0667
yniA	b1725	STM1324	0.0440284	1.88174	0.0233977	0.0463393	1.4241	0.0325394	0.0466397	1.17369	0.0397376	0.0482015	1.14211	0.0422041	0.0455409	1.15802	0.0393264	0.0406371	1.19829	0.0339127	3.09853	1.3749	262.9	595.1	0.0287	0.0403	1.4045
yniB	b1726	STM1323	0.106181	2.83512	0.0374521	0.118039	1.6642	0.0709285	0.106288	1.67418	0.0634867	0.119344	1.54772	0.0771095	0.106318	1.6389	0.0648714	0.0934021	2.14947	0.0434535	1.51306	1.9731	137.5	396.5	0.0407	0.093	2.2867
yniC	b1727	STM1322	0.0746698	NA	NA	0.0731227	2.32927	0.031393	0.0768603	2.05842	0.0373395	0.074887	1.84876	0.0405066	0.0752598	1.84355	0.0408233	0.0698052	1.38818	0.0502852	3.13306	2.1637	222.5	443.5	0.036	0.0724	2.0147
ydjM	b1728	STM1321	0.067367	2.0619	0.0326723	0.0766189	1.51397	0.0506081	0.0687073	1.47673	0.0465267	0.0782784	1.33346	0.0587031	0.0686616	1.41911	0.0483837	0.0689202	1.55796	0.0442373	2.14486	1.6013	171	414	0.0411	0.0683	1.661
ydjN	b1729	STM1320	0.0284717	1.32686	0.0214579	0.0325642	1.2512	0.0260264	0.0298627	1.09034	0.0273884	0.0346386	1.05354	0.0328782	0.0304512	1.0705	0.0284459	0.0220197	1.09631	0.0200852	5.33937	1.4323	433.5	955.5	0.015	0.0221	1.4809
cedA	b1731	STM1319	0.100338	0.821144	0.122193	0.0921526	1.06159	0.086806	0.0984132	0.931838	0.105612	0.0990811	0.905699	0.109397	0.101086	0.896849	0.112712	0.106459	0.638771	0.166663	3.45041	0.9593	70.4	169.6	0.123	0.1035	0.8411
katE	b1732	STM1318	0.0698621	1.98949	0.0351156	0.0711253	1.56697	0.0453902	0.0708408	1.44112	0.0491567	0.0716889	1.33725	0.0536091	0.0694993	1.3487	0.0515307	0.0656537	1.53699	0.0427157	1.83682	1.4622	603.6	1640.4	0.0407	0.0664	1.6316
chbG	b1733	STM1317	0.218258	0.839796	0.259894	0.209928	0.914429	0.229572	0.2131	0.87496	0.243555	0.220212	0.80645	0.273064	0.220409	0.803942	0.27416	0.216736	0.821426	0.263854	2.36584	1.1941	200.2	504.8	0.2558	0.2179	0.852
chbF	b1734	STM1316	0.0566055	1.35471	0.0417841	0.05576	1.19489	0.0466655	0.0591422	0.986376	0.0599591	0.0579563	0.983753	0.0589135	0.0577159	0.984172	0.0586441	0.0509157	1.37728	0.0369683	2.34643	1.1082	364.4	976.6	0.041	0.0502	1.2247
chbR	b1735	STM1315	0.0865455	1.40864	0.0614391	0.0894024	1.21381	0.0736547	0.0890757	1.04789	0.0850051	0.0941183	1.09423	0.0860129	0.0896969	1.11063	0.0807621	0.0817379	1.88098	0.0434549	1.79893	1.2178	188.8	648.2	0.0532	0.0809	1.522
chbA	b1736	STM1314	0.0756845	1.766	0.0428565	0.0724046	1.89658	0.0381764	0.0754185	1.8062	0.0417553	0.0722221	1.57814	0.0457639	0.0736313	1.57017	0.0468938	0.0694206	1.7208	0.040342	1.15992	1.5525	85.5	256.5	0.0372	0.0693	1.8625
chbC	b1737	STM1313	0.0306519	0.97211	0.0315313	0.0312639	0.995348	0.03141	0.0310931	0.896891	0.0346677	0.0313128	0.8628	0.0362921	0.030059	0.867031	0.0346689	0.0276619	0.954976	0.028966	2.24626	0.8834	393.9	962.1	0.0298	0.0282	0.945
chbB	b1738	STM1312	0.0361994	0.741935	0.0487905	0.0355637	0.764312	0.0465304	0.0357322	0.752334	0.0474952	0.0373806	0.780336	0.0479032	0.0373806	0.780336	0.0479032	0.02774	0.61982	0.044755	1.36491	0.7324	90.5	227.5	0.0345	0.0273	0.7893
osmE	b1739	STM1311	0.019875	0.947316	0.0209803	0.0195518	0.911305	0.0214547	0.0208576	0.747239	0.0279128	0.0196223	0.732874	0.0267744	0.0191532	0.732874	0.0261343	0.0164266	1.13093	0.0145248	3.47777	0.7494	96.4	236.6	0.0216	0.0177	0.8195
nadE	b1740	STM1310	0.0826235	1.40516	0.0588001	0.0850736	1.31296	0.0647953	0.0859272	1.12075	0.0766693	0.0896388	1.06867	0.0838792	0.0859297	1.08386	0.0792808	0.0775148	1.42672	0.0543308	2.63315	1.2301	229.2	577.8	0.0611	0.0765	1.251
cho	b1741	STM1309	0.128115	NA	NA	0.130011	2.13726	0.0608307	0.126793	2.11415	0.0599736	0.131087	1.91459	0.0684676	0.126978	1.9381	0.0655167	0.115019	3.09631	0.0371471	1.40182	2.4906	238.2	622.8	0.0422	0.1141	2.702
spy	b1743	STM1308	0.0507289	1.30771	0.0387922	0.0503488	1.22676	0.0410421	0.0538217	0.984891	0.0546473	0.0515336	0.933847	0.0551843	0.0515336	0.933847	0.0551843	0.0541727	1.01151	0.0535561	4.16459	1.3316	148.6	334.4	0.042	0.0553	1.3183
astE	b1744	STM1307	0.26983	0.960478	0.280933	0.264519	0.948222	0.278963	0.265441	0.928366	0.285923	0.26813	0.843462	0.317892	0.266304	0.848723	0.31377	0.258055	1.22393	0.21084	1.65859	1.4315	249	675	0.2463	0.2615	1.0618
astB	b1745	STM1306	0.108856	2.02882	0.0536547	0.11039	1.48184	0.0744952	0.108773	1.44656	0.0751944	0.112049	1.33031	0.084228	0.109139	1.34736	0.0810023	0.0962778	1.91598	0.05025	1.75688	2.1087	365	976	0.0418	0.097	2.3229
astD	b1746	STM1305	0.125375	1.77052	0.0708125	0.128259	1.49286	0.0859145	0.125202	1.47524	0.0848688	0.127988	1.42105	0.0900656	0.123444	1.44517	0.085418	0.104916	2.16577	0.0484428	1.15689	50	348.9	935.1	0.0017	0.1036	61.0561
astA	b1747	STM1304	0.0511919	1.76632	0.0289822	0.0526536	1.35765	0.0387829	0.0519193	1.25504	0.0413687	0.0528652	1.20567	0.0438472	0.0507871	1.21852	0.0416794	0.044272	1.71428	0.0258255	1.72449	1.322	246.8	698.2	0.0288	0.0449	1.56
astC	b1748	STM1303	0.0974266	1.08666	0.0896568	0.0968368	1.03405	0.0936477	0.0971341	1.00314	0.0968303	0.0986502	0.930505	0.106018	0.0977959	0.933163	0.104801	0.0937849	1.09117	0.0859491	1.83779	1.1077	340.2	877.8	0.0866	0.0935	1.0805
xthA	b1749	STM1302	0.0536303	1.16592	0.0459984	0.0559146	1.04784	0.0533619	0.0554275	0.915924	0.0605153	0.0568025	0.881576	0.0644329	0.0538161	0.894527	0.0601615	0.0462585	1.2829	0.0360576	1.87966	0.9732	200.6	603.4	0.039	0.0454	1.1636
nudG	b1759	STM1301	0.14057	1.69803	0.0827843	0.13477	1.50643	0.089463	0.137911	1.47878	0.0932599	0.136994	1.3437	0.101953	0.138441	1.32841	0.104216	0.13269	2.29243	0.0578816	1.97551	1.9691	124.5	280.5	0.0768	0.1398	1.8196
ynjH	b1760	STM1300	0.152553	1.44932	0.105258	0.156444	1.24707	0.125449	0.153875	1.19411	0.128862	0.162411	1.0698	0.151814	0.155737	1.10093	0.141459	0.155348	1.40821	0.110316	2.57543	1.4481	73.3	178.7	0.1266	0.1605	1.2686
gdhA	b1761	STM1299	0.0476976	1.0878	0.0438477	0.047215	1.0175	0.0464032	0.0482411	0.945384	0.0510281	0.0478109	0.903788	0.0529006	0.0476698	0.904145	0.0527237	0.0412247	1.28458	0.0320919	1.86409	0.9779	364.2	976.8	0.0384	0.0418	1.0879
topB	b1763	STM1298	0.0250072	1.31433	0.0190265	0.026085	1.12705	0.0231445	0.0257797	0.988429	0.0260815	0.0268862	1.01166	0.0265762	0.0254645	1.01877	0.0249953	0.0196186	1.60319	0.0122373	2.66706	1.1289	509.1	1350.9	0.015	0.0198	1.3223
selD	b1764	STM1297	0.0442011	0.979867	0.0451093	0.045759	0.928678	0.0492733	0.0443341	0.893846	0.0495992	0.046057	0.860824	0.0535034	0.0440624	0.868743	0.0507197	0.0404713	1.11644	0.0362504	1.78384	0.9031	282.8	758.2	0.0411	0.041	0.9981
ydjA	b1765	STM1296	0.0748659	1.19793	0.0624963	0.0740679	1.13025	0.0655322	0.0755877	1.03346	0.0731406	0.0779159	1.01241	0.0769609	0.0771173	1.01615	0.0758913	0.0739568	0.969034	0.0763202	2.89059	1.1661	164.8	384.2	0.0657	0.0738	1.1231
sppA	b1766	STM1295	0.079287	2.06387	0.0384167	0.0788224	1.66547	0.0473276	0.080537	1.50402	0.0535477	0.0797953	1.36275	0.0585548	0.0787483	1.37013	0.057475	0.0775823	1.43225	0.0541679	2.19886	1.4562	495.7	1352.3	0.0486	0.0776	1.5977
ansA	b1767	STM1294	0.0349659	1.28282	0.027257	0.03748	1.13346	0.0330668	0.0357029	1.0273	0.0347543	0.0374409	0.98504	0.0380095	0.0344933	1.00192	0.0344271	0.0302153	2.26463	0.0133422	2.08063	1.0278	279.6	734.4	0.0267	0.031	1.1611
pncA	b1768	STM1293	0.133361	NA	NA	0.132395	2.32214	0.0570143	0.134725	2.14796	0.0627224	0.13301	1.78635	0.0744593	0.132218	1.79172	0.0737935	0.122259	3.73739	0.0327123	1.38852	2.5579	150.2	464.8	0.0393	0.1223	3.1118
yeaC	b1777	STM1292	0.0666762	1.95957	0.034026	0.0642679	1.45116	0.0442871	0.0674771	1.28452	0.0525312	0.0643577	1.26598	0.0508363	0.0651995	1.2572	0.0518608	0.0567793	2.88766	0.0196628	1.20483	1.1913	56.4	210.6	0.0359	0.0595	1.6582
msrB	b1778	STM1291	0.0757061	2.42694	0.0311941	0.0809376	1.62579	0.0497836	0.0784886	1.48064	0.05301	0.0819084	1.33421	0.061391	0.0766149	1.38738	0.0552228	0.0761361	1.47313	0.0516832	1.81491	1.3979	102.4	308.6	0.0457	0.0751	1.6444
gapA	b1779	STM1290	0.00672763	0.259131	0.0259623	0.0066514	0.277302	0.0239861	0.0067143	0.269118	0.0249492	0.0062148	0.259547	0.0239448	0.0062148	0.259547	0.0239448	0.00554896	0.258224	0.0214889	0.95454	0.2254	240.7	752.3	0.0185	0.0054	0.293
yeaD	b1780	STM1289	0.0986905	1.73966	0.0567296	0.100526	1.40355	0.071623	0.0995534	1.32594	0.0750814	0.10208	1.2061	0.0846362	0.0990274	1.2241	0.0808979	0.0934691	1.43875	0.0649656	1.81988	1.3622	240.9	641.1	0.0683	0.096	1.4069
yeaE	b1781	STM1288	0.146381	NA	NA	0.148943	2.80335	0.0531302	0.144883	2.96018	0.0489439	0.150505	2.41634	0.0622865	0.145713	2.56076	0.0569022	0.135739	4.06705	0.0333754	1.52122	5.6409	231.3	611.7	0.0206	0.134	6.4978
mipA	b1782	STM1286	0.0933504	1.37997	0.0676464	0.0918397	1.24387	0.073834	0.0956035	1.09392	0.0873956	0.0963531	1.05494	0.0913349	0.0963531	1.05494	0.0913349	0.0912574	1.47298	0.0619542	2.33495	1.2274	185	559	0.0652	0.0897	1.3744
yeaG	b1783	STM1285	0.00743126	1.06735	0.00696237	0.00896714	0.959487	0.00934576	0.00802762	0.726084	0.011056	0.00930569	0.767992	0.0121169	0.00775964	0.775122	0.0100109	0.00716162	0.964914	0.00742203	2.60703	0.7112	505.5	1426.5	0.008	0.0071	0.886
yeaH	b1784	STM1284	0.0262038	2.12453	0.0123339	0.0276593	1.44446	0.0191485	0.02737	1.20342	0.0227435	0.0276936	1.245	0.0222438	0.0259595	1.25532	0.0206796	0.024277	2.06848	0.0117367	1.73093	1.179	307.8	949.2	0.0162	0.0248	1.5287
yeaJ	b1786	STM1283	0.234243	NA	NA	0.238362	2.41612	0.0986546	0.232647	2.5316	0.0918975	0.243818	1.93174	0.126216	0.235192	2.08502	0.112801	0.224209	4.42205	0.0507024	1.78847	6.1348	361.9	1108.1	0.0288	0.2198	7.6341
yeaK	b1787	STM1282	0.0952648	1.94904	0.0488778	0.0957914	1.49768	0.06396	0.0946603	1.48245	0.0638541	0.0976934	1.40326	0.0696188	0.095664	1.4163	0.067545	0.0911974	2.84288	0.0320793	1.66932	1.848	147	348	0.0501	0.0929	1.8542
yoaI	b1788	STM1281	0.32721	1.10076	0.297259	0.324962	1.21596	0.267247	0.319545	1.21855	0.262233	0.327861	0.988451	0.331692	0.317896	1.03512	0.307112	0.331313	1.29756	0.255336	1.49023	2.045	30	69	0.2634	0.3688	1.4003
yeaL	b1789	STM1280	0.0271832	0.865622	0.0314031	0.0298905	0.830195	0.0360042	0.0269762	0.817925	0.0329812	0.0311402	0.802597	0.0387993	0.0281036	0.81363	0.0345411	0.024426	0.719843	0.0339324	2.74879	1.114	138.7	305.3	0.0215	0.0245	1.1351
yeaM	b1790	STM1279	0.294416	0.701129	0.419917	0.293905	0.699372	0.420241	0.29319	0.695615	0.421483	0.308963	0.594869	0.51938	0.306042	0.603082	0.507464	0.301678	0.67956	0.44393	2.22859	1.2077	163.1	415.9	0.5085	0.3164	0.6222
yeaN	b1791	STM1278	0.124309	2.69218	0.0461741	0.131836	1.88676	0.0698742	0.122629	1.93583	0.0633471	0.13306	1.68512	0.0789619	0.123723	1.74105	0.0710624	0.117369	3.7129	0.0316111	1.46574	2.3482	368.3	804.7	0.0523	0.1169	2.2375
yeaO	b1792	STM1277	0.256544	0.584502	0.438911	0.258605	0.589876	0.438405	0.257885	0.585177	0.440695	0.266568	0.54499	0.489124	0.262702	0.558469	0.470397	0.260907	0.556398	0.468921	1.65495	1.0558	94.7	241.3	0.4845	0.2707	0.5588
yoaF	b1793	STM1275	0.234006	2.11172	0.110813	0.230741	1.96995	0.11713	0.229533	1.96612	0.116744	0.234836	2.299	0.102147	0.233166	2.30787	0.101031	0.230101	1.71984	0.133792	1.39928	2.0276	63.7	182.3	0.1155	0.2265	1.9607
yeaQ	b1795	STM1274	0.0244975	0.92419	0.026507	0.0299581	0.936593	0.0319863	0.0250835	0.845952	0.0296512	0.0298126	0.823944	0.0361827	0.024323	0.845257	0.0287758	0.0253998	0.648533	0.039165	1.58541	0.9669	76.6	169.4	0.0254	0.0249	0.9797
yoaG	b1796	STM1272	0.0184477	NA	NA	0.016538	1.87001	0.0088438	0.0188743	1.68716	0.011187	0.0191106	1.77343	0.010776	0.0203829	1.76096	0.0115749	0.0151148	2.83177	0.00533758	4.62012	2.8617	55.9	124.1	0.0055	0.0167	3.034
yeaR	b1797	STM1271	0.095122	1.3945	0.0682122	0.0978074	1.28443	0.0761488	0.0941018	1.27884	0.0735839	0.0975004	1.35536	0.0719369	0.0934114	1.37415	0.0679777	0.0915065	1.98284	0.0461492	1.04401	1.3705	85	269	0.0567	0.0914	1.6124
leuE	b1798	STM1270	0.169098	0.700432	0.241419	0.168099	0.692004	0.242917	0.170276	0.654935	0.259989	0.177676	0.627877	0.282979	0.176495	0.631567	0.279455	0.179902	0.585647	0.307184	2.19696	0.9438	166.7	400.3	0.2951	0.1848	0.6263
rnd	b1804	STM1817	0.0876735	1.51561	0.0578469	0.0886226	1.28842	0.0687838	0.0893252	1.16556	0.0766375	0.0875251	1.02703	0.0852219	0.0850864	1.04135	0.0817076	0.0813479	1.36424	0.0596289	1.83873	1.2207	300.5	812.5	0.0648	0.0831	1.2824
fadD	b1805	STM1818	0.0308346	1.56697	0.0196778	0.0304828	1.35016	0.0225772	0.0320825	1.1619	0.0276121	0.029461	1.10934	0.0265572	0.029461	1.10934	0.0265572	0.0298484	1.31382	0.0227188	2.37795	1.1685	431.1	1107.9	0.0236	0.031	1.3109
yeaY	b1806	STM1819	0.0759055	1.53426	0.0494736	0.0821641	1.31271	0.0625912	0.0761802	1.26583	0.0601822	0.0860688	1.21588	0.070787	0.0785772	1.25453	0.062635	0.0692995	1.20855	0.0573411	3.27009	1.9085	171.1	407.9	0.0343	0.0683	1.9898
tsaB	b1807	STM1820	0.0925646	1.30629	0.0708608	0.0941178	1.20754	0.0779421	0.0922137	1.19171	0.0773792	0.0973023	1.14731	0.0848091	0.0947601	1.1596	0.0817179	0.0910853	1.16316	0.0783088	2.06422	1.3667	198.8	494.2	0.0671	0.0913	1.3608
yoaA	b1808	STM1821	0.0273603	1.15113	0.0237683	0.0291414	0.999691	0.0291504	0.0277726	0.896361	0.0309837	0.0293294	0.897318	0.0326857	0.0269913	0.908367	0.0297141	0.026085	1.58522	0.0164552	2.12638	0.8826	523.5	1384.5	0.0269	0.0269	1.0011
yoaB	b1809	STM1822	0.0532884	1.49158	0.0357261	0.0524003	1.44685	0.0362167	0.0546606	1.26073	0.0433562	0.053493	1.18463	0.0451557	0.053493	1.18463	0.0451557	0.0547139	1.62265	0.0337188	2.12371	1.0708	91	251	0.0468	0.0556	1.1884
yoaC	b1810	STM0327	0.215726	1.95847	0.11015	0.22083	1.65326	0.133573	0.219948	1.59001	0.138332	0.233019	1.46593	0.158957	0.227117	1.51911	0.149506	0.22641	1.60939	0.140681	2.87646	3.1728	84.3	212.7	0.0731	0.2299	3.1447
yoaH	b1811	STM1823	0.0489288	1.29162	0.0378817	0.0558615	1.06559	0.0524232	0.0505848	0.955654	0.0529321	0.0535599	0.858121	0.0624153	0.0465277	0.891706	0.0521782	0.0452987	1.55716	0.0290906	1.54367	0.9785	49.2	127.8	0.0466	0.0487	1.0464
pabB	b1812	STM1824	0.155217	1.39701	0.111106	0.156648	1.24517	0.125804	0.155678	1.19112	0.130699	0.1581	1.13927	0.138773	0.15428	1.15561	0.133505	0.146317	1.42624	0.102589	1.37444	1.4378	339.1	974.9	0.1021	0.1466	1.4358
nudL	b1813	STM1825	0.080384	1.91552	0.0419647	0.0847196	1.52516	0.0555481	0.0809619	1.48368	0.0545684	0.0862637	1.35137	0.0638342	0.0811123	1.39103	0.0583108	0.0806743	1.72354	0.0468073	2.3631	1.6687	183	393	0.0518	0.0817	1.5755
sdaA	b1814	STM1826	0.0335045	1.24852	0.0268353	0.0329978	1.15434	0.0285859	0.0345681	0.995898	0.0347105	0.0340123	0.97326	0.0349468	0.0339323	0.973654	0.0348504	0.0320228	1.32677	0.0241359	2.88193	1.0503	375.5	968.5	0.0276	0.0323	1.1699
yoaD	b1815	STM1827	0.415006	0.173439	2.39281	0.416718	0.201332	2.06981	0.415584	0.209902	1.97989	0.438684	0.171612	2.55626	0.43532	0.180306	2.41435	0.462014	0.141202	3.272	2.82488	1.1847	445.9	1006.1	3.8673	0.5113	0.1322
yoaE	b1816	STM1828	0.0474194	1.06512	0.0445204	0.0483282	1.00864	0.0479142	0.0481872	0.925028	0.0520928	0.0492647	0.891774	0.0552435	0.0476084	0.898957	0.0529596	0.0432632	1.08685	0.039806	2.51113	1.177	462	1077	0.0362	0.0437	1.205
manX	b1817	STM1830	0.0236678	0.847617	0.0279227	0.0232783	0.827853	0.0281189	0.0245355	0.707828	0.0346631	0.0236143	0.695738	0.0339414	0.0236143	0.695738	0.0339414	0.0234758	0.79702	0.0294544	2.9665	0.7101	294.6	671.4	0.0341	0.0245	0.7202
manY	b1818	STM1831	0.0385496	0.726661	0.0530503	0.0383852	0.75528	0.0508225	0.0382404	0.716003	0.0534082	0.0406386	0.713463	0.0569597	0.0398072	0.71608	0.0555905	0.0363125	0.607074	0.0598157	2.59589	0.8369	242.4	555.6	0.0423	0.0354	0.837
manZ	b1819	STM1832	0.0487417	0.770393	0.0632686	0.0484542	0.812112	0.0596645	0.0496816	0.732924	0.0677855	0.0488966	0.686718	0.0712034	0.0482757	0.688336	0.0701339	0.0447075	0.797762	0.0560411	2.62003	0.7842	247.9	601.1	0.0586	0.0459	0.7837
yobD	b1820	STM1833	0.0729915	1.14989	0.063477	0.0815739	1.04188	0.0782951	0.0759568	0.904258	0.0839989	0.085279	0.870492	0.0979664	0.0754345	0.90623	0.0832399	0.0661205	0.991797	0.0666674	2.17568	1.1354	133	323	0.059	0.0669	1.1351
mntP	b1821	STM1834	0.0579313	2.00667	0.0288693	0.0642862	1.56863	0.0409823	0.0576295	1.61015	0.0357914	0.0653162	1.45918	0.0447624	0.0580065	1.54151	0.0376297	0.0493434	2.39638	0.0205908	1.63703	1.7149	170.9	393.1	0.028	0.0497	1.7719
rlmA	b1822	STM1835	0.148699	1.40582	0.105774	0.155046	1.21937	0.127152	0.147579	1.24194	0.118829	0.159232	1.14129	0.13952	0.151261	1.17374	0.128871	0.133138	1.76705	0.0753445	1.68498	1.6745	214.3	592.7	0.0756	0.1315	1.7381
cspC	b1823	STM1837	NA	0.199945	0	NA	0.214048	0	NA	0.145117	0	NA	0.153582	0	NA	0.153582	0	NA	0.141956	0	5.98674	0.1407	64.5	142.5	0.001	0.0001	0.1502
yobF	b1824	STM1838	0.0280013	0.137449	0.203722	0.027639	0.147951	0.186813	0.0285752	0.131956	0.216551	0.0281411	0.120378	0.233771	0.0281411	0.120378	0.233771	0.0282823	0.135621	0.208539	1.68013	0.1665	35.4	105.6	0.2167	0.0291	0.1342
yebO	b1825	STM1839	0.197763	1.50082	0.13177	0.205682	1.20442	0.170772	0.206749	1.08438	0.190661	0.219984	0.995824	0.220906	0.21182	1.03531	0.204597	0.209479	1.09889	0.190627	2.72977	1.6297	81.1	197.9	0.1526	0.2078	1.3619
mgrB	b1826	STM1840	0.0560779	1.21149	0.0462882	0.0549118	1.12191	0.0489448	0.0579537	0.923374	0.062763	0.0558313	0.910597	0.0613129	0.0558313	0.910597	0.0613129	0.0640312	0.70038	0.0914235	2.48944	1.0587	44.6	96.4	0.0685	0.0666	0.9722
kdgR	b1827	STM1842	0.0202855	1.91492	0.0105934	0.0215977	1.47215	0.0146708	0.0216347	1.16898	0.0185074	0.0215518	1.14881	0.01876	0.0199809	1.16216	0.017193	0.0173567	1.61902	0.0107205	3.30462	1.2869	230.4	558.6	0.013	0.0185	1.4244
yebQ	b1828	STM1843	0.0689328	NA	NA	0.0740963	2.25832	0.0328104	0.0697086	2.30223	0.0302788	0.0753091	1.92279	0.0391666	0.0692804	2.09112	0.0331308	0.0582136	2.16228	0.0269223	2.3786	2.7819	435	936	0.0212	0.0592	2.7954
htpX	b1829	STM1844	0.0229355	1.14109	0.0200997	0.0229416	1.04098	0.0220384	0.0238688	0.881996	0.0270623	0.0239627	0.89097	0.026895	0.0236033	0.892758	0.0264387	0.0180141	1.06201	0.0169623	3.5854	1.0268	247.1	631.9	0.0153	0.0179	1.1719
prc	b1830	STM1845	0.0403437	1.23634	0.0326315	0.0416129	1.08405	0.0383864	0.0420153	0.92313	0.0455139	0.0418144	0.893226	0.0468128	0.0400403	0.902378	0.044372	0.0363202	3.42747	0.0105968	2.1891	0.9479	531.9	1514.1	0.0333	0.037	1.1101
proQ	b1831	STM1846	0.0385429	0.712814	0.0540715	0.0382738	0.712865	0.0536901	0.0398685	0.622713	0.0640239	0.0398006	0.615402	0.0646742	0.0395947	0.615928	0.0642846	0.03897	0.585518	0.0665564	2.37247	0.626	196	479	0.0624	0.0389	0.6234
yebS	b1833	STM1848	0.089609	1.30688	0.0685668	0.0940458	1.1512	0.0816938	0.0891758	1.12788	0.0790652	0.0954889	1.05437	0.0905652	0.0893342	1.08142	0.0826084	0.0798907	1.45437	0.0549316	1.67561	1.3071	360.8	920.2	0.0593	0.0797	1.3435
yebT	b1834	STM1849	0.0620852	1.91587	0.0324057	0.0635756	1.4987	0.0424206	0.0628424	1.39757	0.0449655	0.0645614	1.31647	0.0490415	0.0622093	1.33396	0.0466351	0.0536299	1.61529	0.0332014	2.07058	1.6382	727.9	1903.1	0.0296	0.0543	1.8317
rsmF	b1835	STM1850	0.0984483	1.73502	0.0567417	0.100119	1.49342	0.0670396	0.0982658	1.43291	0.0685779	0.102196	1.32072	0.0773786	0.0987696	1.33511	0.0739786	0.0936598	1.97984	0.0473068	1.64696	1.3854	401.7	1035.3	0.0663	0.0935	1.4109
yebV	b1836	STM1851	0.0635123	0.841924	0.0754371	0.0689178	0.830564	0.082977	0.0659572	0.728175	0.0905788	0.069077	0.650164	0.106246	0.063217	0.67081	0.0942399	0.0539438	1.05123	0.0513148	1.56567	0.8101	60.2	173.8	0.0609	0.0544	0.8928
yebW	b1837	STM1852	0.0629538	0.993693	0.0633534	0.0737503	0.861385	0.0856182	0.068712	0.679297	0.101152	0.0801842	0.697727	0.114922	0.0696901	0.742442	0.093866	0.0760573	0.502001	0.151508	3.34031	0.9025	55.3	133.7	0.0815	0.07	0.859
pphA	b1838	STM1853	0.341364	1.03079	0.331169	0.348663	0.963102	0.362021	0.336068	1.01581	0.330837	0.35418	0.84606	0.418623	0.339254	0.902825	0.375769	0.323082	1.44126	0.224167	1.50076	1.6156	158.5	468.5	0.3026	0.3403	1.1243
yebY	b1839	STM1873	0.128616	2.4603	0.0522767	0.128941	1.93982	0.0664707	0.127749	1.85239	0.0689643	0.130295	1.90827	0.0682794	0.126829	1.92286	0.0659584	0.120522	3.42157	0.0352243	1.12829	2.0288	82	251	0.0509	0.121	2.3763
yebZ	b1840	STM1874	0.269092	1.86416	0.144351	0.27106	1.79447	0.151053	0.268441	1.75381	0.153062	0.278424	1.63882	0.169893	0.27208	1.67075	0.16285	0.269361	1.56853	0.171728	2.05074	3.3116	270.7	599.3	0.0903	0.2669	2.9569
yobA	b1841	STM1875	0.171938	NA	NA	0.169447	0.738364	0.22949	0.172835	0.696227	0.248245	0.166672	0.509024	0.327435	0.166672	0.509024	0.327435	0.165646	3.53252	0.0468917	0.7736	7.3423	101.2	270.8	0.0194	0.166	8.5521
holE	b1842	STM1876	0.0820881	1.06859	0.0768189	0.080428	0.978054	0.0822327	0.0812083	0.964937	0.0841592	0.0801545	0.892534	0.0898055	0.0805097	0.890311	0.0904288	0.073289	1.83022	0.0400439	1.43589	0.9496	62.5	165.5	0.0824	0.078	0.9476
yobB	b1843	STM1877	0.262813	NA	NA	0.25837	0.632939	0.408207	0.261165	0.614572	0.424954	0.264961	0.421506	0.628607	0.262243	0.436277	0.601092	0.250093	2.173	0.115091	1.75013	3.7176	188.9	465.1	0.0659	0.2432	3.6924
exoX	b1844	STM1878	0.0591463	1.54603	0.0382569	0.0693245	1.30436	0.0531484	0.0612455	1.22043	0.0501834	0.0705659	1.06977	0.0659634	0.0598918	1.161	0.0515866	0.0491483	1.37206	0.0358208	2.27007	1.233	170.3	489.7	0.0338	0.0491	1.4519
ptrB	b1845	STM1879	0.0679569	1.7398	0.0390601	0.0690272	1.34495	0.0513234	0.0688337	1.22205	0.0563264	0.070095	1.19075	0.0588664	0.0677777	1.20528	0.0562339	0.0583069	1.95573	0.0298133	1.56396	1.2672	500.3	1539.7	0.0382	0.0589	1.5413
yebE	b1846	STM1880	0.0912952	2.18329	0.0418155	0.0910214	1.65609	0.0549615	0.0939251	1.46112	0.0642831	0.0952215	1.39161	0.0684253	0.0941346	1.39763	0.0673529	0.085058	3.56464	0.0238616	3.27014	2.4581	203.4	453.6	0.0357	0.0876	2.4508
yebF	b1847	STM1881	0.132544	1.63	0.0813153	0.129628	1.79241	0.0723203	0.130277	1.76124	0.073969	0.129301	1.44903	0.0892332	0.129301	1.44903	0.0892332	0.127775	1.50156	0.0850945	1.42289	1.4926	89.1	258.9	0.083	0.1299	1.5661
yebG	b1848	STM1882	0.11948	1.39762	0.0854882	0.119262	1.44528	0.0825183	0.121817	1.34454	0.090601	0.118761	1.12649	0.105426	0.118761	1.12649	0.105426	0.119013	1.48211	0.0802993	1.75431	1.405	72.4	209.6	0.0797	0.1181	1.4815
purT	b1849	STM1883	0.0799889	1.84722	0.0433023	0.0814374	1.51936	0.0535998	0.0799051	1.46915	0.0543886	0.0821586	1.3355	0.0615191	0.0793814	1.35809	0.058451	0.0760323	2.10002	0.0362055	2.12713	1.7585	367.7	808.3	0.0458	0.0779	1.7032
eda	b1850	STM1884	0.0197898	0.938423	0.0210883	0.0194428	0.903615	0.0215167	0.0200053	0.834087	0.0239846	0.0196207	0.819625	0.0239386	0.0196207	0.819625	0.0239386	0.0182094	0.861719	0.0211315	2.71396	0.8628	193.7	445.3	0.0207	0.0187	0.9058
edd	b1851	STM1885	0.036301	1.29229	0.0280904	0.0368856	1.17795	0.0313133	0.0370873	1.0747	0.0345094	0.036951	1.02414	0.0360799	0.0360227	1.02814	0.0350366	0.0334843	1.36865	0.0244652	2.23857	1.059	533.3	1275.7	0.0305	0.034	1.1159
zwf	b1852	STM1886	0.0148109	1.09696	0.0135018	0.014565	0.983744	0.0148057	0.0152852	0.845257	0.0180835	0.0143029	0.863986	0.0165546	0.0143029	0.863986	0.0165546	0.0124431	1.30879	0.00950737	1.80154	0.7575	368.9	1104.1	0.0134	0.013	0.9691
yebK	b1853	STM1887	0.0439795	1.00332	0.0438339	0.0448188	0.921521	0.0486357	0.0446584	0.851503	0.0524465	0.0467657	0.872494	0.0536	0.0454392	0.876882	0.051819	0.0417034	0.858096	0.0485999	1.60633	0.8495	230.9	636.1	0.0427	0.0406	0.9513
pykA	b1854	STM1888	0.0117136	1.07875	0.0108584	0.0124799	1.01036	0.012352	0.0119525	0.917997	0.0130202	0.0133417	0.924327	0.0144339	0.0124717	0.92759	0.0134452	0.0100093	0.878381	0.0113952	2.29672	0.9226	418.1	1021.9	0.0095	0.0099	1.035
lpxM	b1855	STM1889	0.20373	0.248683	0.819238	0.207173	0.267233	0.775249	0.223999	0.215139	1.04119	0.232614	0.223159	1.04237	0.232145	0.224412	1.03446	0.228149	0.202904	1.12442	5.20918	0.6816	202.6	472.4	1.1053	0.2339	0.2116
mepM	b1856	STM1890	0.0437561	1.46385	0.0298911	0.0457012	1.27285	0.0359047	0.0456398	1.10046	0.0414735	0.0470392	1.04749	0.0449065	0.0446522	1.06406	0.0419639	0.0429999	1.51944	0.0282999	2.97452	1.1168	359.2	894.8	0.0365	0.0435	1.1913
znuA	b1857	STM1891	0.0653447	0.50811	0.128604	0.0680809	0.501552	0.135741	0.0658784	0.488177	0.134948	0.068039	0.436345	0.15593	0.0649848	0.44572	0.145797	0.0658248	0.461287	0.142698	1.60311	0.5309	259.9	667.1	0.1462	0.0671	0.459
znuC	b1858	STM1892	0.0386192	1.98801	0.019426	0.0387958	1.62853	0.0238226	0.0404667	1.40579	0.0287858	0.0412886	1.36721	0.0301991	0.0408399	1.36932	0.0298249	0.0293791	1.19393	0.0246071	3.50792	1.6268	248.7	504.3	0.0182	0.0289	1.583
znuB	b1859	STM1893	0.0247203	1.5981	0.0154686	0.0258232	1.36176	0.0189631	0.0256239	1.20768	0.0212175	0.0260557	1.15951	0.0224714	0.0246596	1.16664	0.0211373	0.0210138	2.43201	0.00864048	4.11571	2.0132	240.2	542.8	0.0099	0.0211	2.14
ruvB	b1860	STM1894	0.0249718	1.60193	0.0155886	0.0291067	1.30458	0.0223111	0.0254686	1.16886	0.0217892	0.0294643	1.12476	0.026196	0.0249237	1.15591	0.0215621	0.0209321	2.7457	0.00762362	3.37629	1.5158	296.1	711.9	0.012	0.02	1.6718
ruvA	b1861	STM1895	0.0294462	1.08716	0.0270855	0.0288047	1.00169	0.028756	0.0303746	0.873491	0.0347738	0.0293583	0.875221	0.0335439	0.0294852	0.874463	0.0337181	0.0266138	0.977594	0.0272238	2.37875	0.9715	181.4	427.6	0.026	0.0266	1.0247
yebB	b1862	STM1897	0.144707	2.27286	0.0636673	0.149636	1.80676	0.0828205	0.146929	1.65446	0.0888076	0.154309	1.42315	0.108428	0.146545	1.47098	0.0996235	0.136219	1.68227	0.0809732	2.20151	1.6098	158.6	432.4	0.0848	0.1377	1.624
ruvC	b1863	STM1898	0.015705	1.43117	0.0109736	0.0206544	1.22565	0.0168519	0.0164055	1.0516	0.0156005	0.0198013	1.01417	0.0195246	0.0149184	1.03922	0.0143553	0.0134065	1.31954	0.01016	2.76016	1.0105	141.4	374.6	0.0116	0.0138	1.1927
yebC	b1864	STM1899	0.0116702	0.745957	0.0156446	0.0110504	0.748681	0.0147598	0.0120244	0.65387	0.0183895	0.0104066	0.646519	0.0160964	0.0107475	0.645092	0.0166605	0.0115774	0.613454	0.0188725	1.80276	0.5969	204.6	533.4	0.0166	0.0114	0.688
nudB	b1865	STM1900	0.0595039	0.840788	0.0707715	0.05982	0.834764	0.071661	0.0651814	0.63106	0.103289	0.0664247	0.637434	0.104206	0.0654704	0.640179	0.102269	0.0577778	0.668738	0.0863982	6.58601	0.8885	135.6	299.4	0.0707	0.0581	0.8215
aspS	b1866	STM1901	0.0327151	0.72757	0.0449649	0.0331449	0.709619	0.046708	0.0341478	0.599813	0.0569307	0.0342477	0.59184	0.0578664	0.0333309	0.595315	0.0559887	0.0312488	0.706558	0.0442268	2.94822	0.6384	494.2	1275.8	0.0464	0.0316	0.6806
yecD	b1867	STM1902	0.136191	1.70229	0.0800046	0.136074	1.62176	0.0839049	0.135996	1.53328	0.0886962	0.139376	1.34839	0.103364	0.136514	1.36078	0.100321	0.122876	1.36574	0.0899706	1.61805	1.871	154.1	409.9	0.0616	0.1209	1.9615
yecE	b1868	STM1903	0.11453	1.37394	0.0833582	0.113397	1.25367	0.0904515	0.114899	1.1872	0.096781	0.11495	1.0724	0.10719	0.114492	1.07451	0.106553	0.105967	1.77645	0.0596511	1.76708	1.2487	229.4	586.6	0.0883	0.1066	1.2081
yecN	b1869	STM1904	0.0356535	0.502753	0.0709165	0.035201	0.50809	0.0692809	0.03828	0.395614	0.096761	0.0381378	0.410231	0.0929667	0.0381378	0.410231	0.0929667	0.039312	0.353262	0.111283	3.54313	0.4599	116	277	0.089	0.0381	0.4284
cmoA	b1870	STM1905	0.0351904	1.10596	0.031819	0.0352775	0.996712	0.0353939	0.0366812	0.83862	0.0437399	0.0369548	0.857698	0.0430861	0.0363851	0.860208	0.042298	0.0325918	1.02121	0.0319148	2.17554	0.8484	200.3	540.7	0.0336	0.0322	0.9593
cmoB	b1871	STM1906	0.0389974	1.48221	0.0263104	0.0398513	1.30552	0.0305253	0.0410556	1.08014	0.0380094	0.0401688	1.02814	0.0390695	0.0388342	1.03504	0.0375195	0.0395515	2.42271	0.0163253	3.03248	1.0444	274.9	694.1	0.0364	0.0409	1.124
cutC	b1874	STM1907	0.111239	1.19122	0.0933825	0.117766	1.1643	0.101148	0.111628	1.15974	0.0962528	0.118919	1.02202	0.116357	0.112082	1.04634	0.107119	0.103718	1.0854	0.0955569	1.48994	1.324	218.2	522.8	0.0816	0.1024	1.2537
yecM	b1875	STM1908	0.106939	2.00919	0.0532249	0.110711	1.52864	0.0724241	0.107547	1.42652	0.0753912	0.112861	1.30689	0.0863589	0.106841	1.34039	0.0797084	0.0966355	1.69254	0.057095	1.80254	1.5169	148.6	412.4	0.058	0.0953	1.6443
argS	b1876	STM1909	0.0269868	0.938193	0.0287647	0.0266431	0.900735	0.0295792	0.0274351	0.814864	0.0336684	0.0261684	0.796912	0.0328372	0.0261059	0.797145	0.0327492	0.0243104	1.25445	0.0193794	1.84172	0.7907	457.7	1273.3	0.027	0.0251	0.927
flhE	b1878	STM1912	0.182417	NA	NA	0.148127	1.33766	0.110736	0.150415	1.27796	0.1177	0.155962	1.62843	0.0957747	0.15519	1.62843	0.0953008	0.158832	3.01819	0.0526248	2.17229	5.0495	122.7	267.3	0.0314	0.1572	5.0061
flhA	b1879	STM1913	0.0317911	1.28365	0.0247661	0.03243	1.13657	0.0285333	0.032372	1.03058	0.0314116	0.0327557	1.00621	0.0325536	0.0315106	1.01195	0.0311386	0.0274075	1.84663	0.0148419	2.60852	1.15	616.2	1459.8	0.0232	0.0284	1.2242
flhB	b1880	STM1914	0.0618194	1.29569	0.0477114	0.0666419	1.12175	0.0594087	0.0626567	1.05415	0.0594381	0.067382	0.984529	0.0684409	0.0618023	1.0117	0.0610875	0.0550241	1.90791	0.02884	2.00546	1.3425	324.5	818.5	0.0388	0.0557	1.4356
cheZ	b1881	STM1915	0.0507312	1.10602	0.0458684	0.049231	0.98803	0.0498274	0.0499334	0.940587	0.0530875	0.0477495	0.912198	0.0523455	0.0477495	0.912198	0.0523455	0.0462775	1.94924	0.0237413	1.18329	0.9047	130.3	433.7	0.0424	0.0485	1.1438
cheY	b1882	STM1916	0.0135428	2.1643	0.00625736	0.0167605	1.41749	0.0118241	0.0140557	1.22941	0.0114329	0.0177241	1.31152	0.0135142	0.0145736	1.3305	0.0109535	0.010761	1.99541	0.00539286	1.91012	1.5997	103	284	0.0053	0.0105	1.975
cheB	b1883	STM1917	0.0309828	1.29474	0.0239297	0.033637	1.12738	0.0298364	0.0308407	1.08372	0.0284582	0.0333964	1.05226	0.0317378	0.0302258	1.07017	0.0282439	0.0234801	2.06467	0.0113723	1.56031	1.1135	280.1	766.9	0.018	0.0238	1.3225
cheR	b1884	STM1918	0.0710144	1.12896	0.0629027	0.0698125	1.0143	0.0688283	0.0704693	0.98441	0.0715853	0.068777	0.920637	0.0747059	0.068777	0.920637	0.0747059	0.0657471	2.78961	0.0235685	1.45088	1.0037	219.9	638.1	0.0608	0.0674	1.1094
tar	b1886	STM1919	0.12197	1.30576	0.093409	0.121722	1.20546	0.100975	0.123416	1.12168	0.110028	0.126797	1.05306	0.120409	0.12529	1.06062	0.11813	0.121847	1.22783	0.099238	2.39013	1.3361	466.7	1171.3	0.0975	0.1225	1.2557
cheW	b1887	STM1920	0.0485088	1.30823	0.0370797	0.0539126	1.14784	0.0469688	0.0483206	1.14533	0.0421891	0.0535085	1.09856	0.0487077	0.0478474	1.12261	0.0426214	0.0397409	4.55446	0.00872572	1.30483	1.5018	138	363	0.0236	0.0404	1.7113
cheA	b1888	STM1921	0.211143	0.378357	0.558052	0.215192	0.379915	0.566423	0.220942	0.34729	0.636189	0.231832	0.326581	0.709878	0.229496	0.333161	0.688845	0.220478	0.351927	0.626489	2.99869	0.7878	494	1321	0.6638	0.2308	0.3476
motB	b1889	STM1922	0.26478	0.130247	2.03291	0.269814	0.13808	1.95404	0.279001	0.127625	2.18611	0.292511	0.104385	2.80224	0.290986	0.108205	2.6892	0.27676	0.121975	2.26899	3.52764	0.7346	244.3	616.7	2.6091	0.2968	0.1138
motA	b1890	STM1923	0.0413792	1.14313	0.036198	0.0421782	1.03788	0.0406389	0.0413905	0.97713	0.0423592	0.0410195	0.92762	0.0442202	0.0394369	0.934698	0.0421921	0.0372874	2.37078	0.0157279	1.58597	0.982	246	639	0.0361	0.0389	1.0765
flhC	b1891	STM1924	0.0394206	1.80669	0.0218193	0.042306	1.32177	0.0320072	0.0418742	1.06966	0.039147	0.0433248	1.06252	0.0407757	0.0400937	1.08066	0.037101	0.031178	1.49036	0.0209197	2.6889	1.1062	169.5	406.5	0.0282	0.0331	1.1736
flhD	b1892	STM1925	0.051987	NA	NA	0.0560906	0.636024	0.0881895	0.0568181	0.505572	0.112384	0.0581355	0.380572	0.152758	0.0540772	0.401567	0.134665	0.0507242	1.88838	0.0268612	3.26815	1.483	98	238	0.0313	0.0492	1.5745
uspC	b1895	STM1927	0.149647	2.43558	0.0614419	0.149985	1.71037	0.0876917	0.147026	1.7378	0.0846047	0.14902	1.4683	0.101492	0.146001	1.4936	0.0977505	0.141625	2.47211	0.057289	1.13479	1.8824	97	296	0.0677	0.1427	2.1065
otsA	b1896	STM1928	0.0690723	6.94083	0.00995159	0.0696793	1.8481	0.0377032	0.0708249	1.64686	0.043006	0.0715225	1.58784	0.0450438	0.0698938	1.59727	0.0437583	0.0664545	1.67055	0.0397799	2.10527	1.734	386.7	1029.3	0.0336	0.0654	1.9424
otsB	b1897	STM1929	0.162822	1.32505	0.12288	0.169504	1.18101	0.143525	0.161091	1.22424	0.131585	0.174062	1.09915	0.158361	0.165484	1.14023	0.145132	0.164252	1.09086	0.150571	1.96964	1.5318	236.6	543.4	0.1266	0.1652	1.304
ftnB	b1902	STM1932	0.127827	1.78606	0.0715692	0.12578	1.55162	0.0810639	0.13212	1.34164	0.098477	0.128971	1.17571	0.109696	0.129491	1.17093	0.110588	0.126855	1.24048	0.102263	2.64848	1.4674	143.6	357.4	0.0962	0.1324	1.3765
yecR	b1904	STM1934	0.347273	0.54022	0.642837	0.347519	0.572073	0.607473	0.350301	0.554291	0.63198	0.374243	0.526778	0.710438	0.371045	0.533258	0.695807	0.390876	0.421461	0.92743	2.57724	1.2535	92.4	198.6	0.7696	0.3816	0.4958
ftnA	b1905	STM1935	0.0435969	NA	NA	0.0428503	1.81129	0.0236573	0.0461758	1.40554	0.0328528	0.0428576	1.39807	0.0306547	0.0428576	1.39807	0.0306547	0.0383253	3.56961	0.0107366	1.96086	1.6554	127.5	367.5	0.0197	0.0399	2.0279
yecH	b1906	STM1936	0.0929516	2.47896	0.0374962	0.103724	1.6815	0.0616851	0.0969722	1.54225	0.0628773	0.104361	1.24471	0.0838434	0.0929121	1.36345	0.0681449	0.0858752	1.61453	0.053189	2.0346	2.0125	62.9	174.1	0.0373	0.0854	2.291
tyrP	b1907	STM1937	0.0786906	2.01012	0.0391472	0.0799374	1.55615	0.0513688	0.0800514	1.43443	0.0558071	0.0833753	1.35563	0.0615031	0.0807279	1.36924	0.058958	0.0755629	1.84857	0.0408764	2.89874	2.1843	387.6	821.4	0.0365	0.077	2.108
yecA	b1908	STM1938	0.119967	1.8474	0.0649382	0.120401	1.52523	0.0789395	0.121968	1.41292	0.0863233	0.120941	1.21895	0.0992168	0.119318	1.2291	0.0970776	0.113955	1.69863	0.0670864	1.63506	1.9031	166.7	496.3	0.0508	0.1113	2.1917
pgsA	b1912	STM1945	0.030778	1.12144	0.0274452	0.0327561	1.10236	0.0297146	0.0311797	1.01334	0.0307692	0.0333829	0.982271	0.0339854	0.031046	0.99091	0.0313307	0.0313491	0.981122	0.0319523	2.25871	0.9663	153.7	392.3	0.0297	0.0316	1.0635
uvrC	b1913	STM1946	0.0300972	1.36448	0.0220577	0.0323303	1.15754	0.0279303	0.0314593	0.977251	0.0321917	0.0329652	0.96877	0.0340279	0.0303744	0.981642	0.0309425	0.0237235	2.63886	0.00899007	2.44393	1.0007	485.4	1278.6	0.0212	0.0243	1.1482
uvrY	b1914	STM1947	0.0192678	0.932473	0.0206631	0.0209077	0.884782	0.0236304	0.0195474	0.798915	0.0244674	0.0211898	0.822945	0.0257487	0.0193068	0.829893	0.0232643	0.0144843	1.06965	0.0135412	1.54631	0.7332	168.2	485.8	0.0162	0.0147	0.9079
yecF	b1915	STM1949	0.0728724	0.788265	0.0924466	0.0723284	0.831499	0.0869856	0.0739759	0.767296	0.0964111	0.0708895	0.663097	0.106907	0.0708895	0.663097	0.106907	0.069774	0.791035	0.088206	1.38511	0.8025	54.4	167.6	0.0769	0.0679	0.8819
sdiA	b1916	STM1950	0.188635	NA	NA	0.189032	1.94636	0.0971209	0.191578	1.78175	0.107522	0.195083	1.4668	0.132999	0.190749	1.50272	0.126936	0.187894	1.84786	0.101682	2.21695	1.8928	186.5	533.5	0.0987	0.1875	1.899
yecC	b1917	STM1951	0.0395336	2.13136	0.0185485	0.0444705	1.49138	0.0298184	0.0402823	1.38631	0.0290572	0.043524	1.29931	0.0334979	0.038265	1.34009	0.028554	0.0367833	2.28339	0.0161091	2.10668	1.6814	205.6	544.4	0.0196	0.0382	1.9435
yecS	b1918	STM1952	0.0444529	1.23066	0.0361212	0.0473299	1.11179	0.042571	0.0452804	1.0127	0.0447124	0.0474342	0.961756	0.0493205	0.0437813	0.979861	0.0446811	0.0355758	1.32932	0.0267624	2.19424	1.2111	177.3	488.7	0.0257	0.0364	1.4164
dcyD	b1919	STM1953	0.0660075	1.37387	0.0480448	0.0682362	1.20658	0.0565532	0.0658312	1.17597	0.0559804	0.0696301	1.13384	0.061411	0.0663692	1.14751	0.0578377	0.0574897	1.65159	0.0348087	1.89648	1.8547	283.6	700.4	0.0287	0.0575	2.0033
fliY	b1920	STM1954	0.0415957	0.949134	0.0438249	0.0429046	0.880054	0.0487523	0.0426424	0.793318	0.0537519	0.0432556	0.767323	0.0563721	0.0415014	0.774639	0.0535751	0.03895	1.0863	0.0358558	1.943	0.8391	204.7	551.3	0.0434	0.0402	0.9248
fliZ	b1921	STM1955	0.146623	1.55386	0.0943606	0.145424	1.28683	0.11301	0.147276	1.15826	0.127153	0.149035	1.04016	0.143281	0.146106	1.05341	0.138699	0.136084	1.75814	0.0774024	1.79187	1.3048	134.2	414.8	0.1068	0.1429	1.3378
fliA	b1922	STM1956	0.0376125	0.731622	0.0514097	0.0365064	0.73451	0.0497017	0.0394168	0.633047	0.0622652	0.0370335	0.628965	0.05888	0.037715	0.625991	0.0602485	0.0337154	0.64997	0.0518722	1.95804	0.6752	193.8	493.2	0.0473	0.0337	0.7121
fliC	b1923	STM2771	0.210596	1.01034	0.20844	0.206573	1.03523	0.199542	0.209412	0.99225	0.211048	0.2082	0.803148	0.25923	0.208064	0.803148	0.25906	0.209652	1.57244	0.133329	2.05074	1.2519	234.8	674.2	0.2183	0.2168	0.9931
fliD	b1924	STM1960	0.498248	1.22985	0.40513	0.49452	1.23399	0.40075	0.494856	1.22106	0.405268	0.5137	1.13183	0.453868	0.508901	1.14698	0.443689	0.517256	1.1933	0.433467	1.75555	2.3888	357.1	926.9	0.3748	0.5439	1.4513
fliS	b1925	STM1961	0.326091	NA	NA	0.325472	0.627681	0.518531	0.327835	0.612725	0.535044	0.336565	0.379545	0.886757	0.33141	0.401956	0.824493	0.318704	2.33401	0.136548	1.45727	3.3065	102	300	0.0902	0.3096	3.4344
fliT	b1926	STM1962	0.866512	0.404765	2.14078	0.864083	0.463659	1.86362	0.859324	0.481548	1.7845	0.900252	0.395975	2.27351	0.891548	0.412401	2.16185	0.942866	0.370939	2.54183	2.18047	2.4846	70.1	172.9	2.7486	1.0142	0.369
amyA	b1927	STM1963	0.077236	NA	NA	0.0788623	2.13563	0.0369269	0.0794743	1.93902	0.0409868	0.078589	1.67142	0.0470194	0.0762932	1.72222	0.0442994	0.0678037	4.36705	0.0155262	1.23178	46.0788	342.9	1139.1	0.001	0.0661	66.1649
yedD	b1928	STM1964	0.099774	1.33485	0.0747454	0.102592	1.19214	0.0860577	0.0993767	1.18182	0.0840879	0.10154	1.15721	0.0877454	0.0976598	1.17465	0.0831395	0.084678	1.64745	0.0513994	1.20022	1.5927	94.5	298.5	0.0436	0.0846	1.9408
yedE	b1929	STM1965	0.0472963	1.18953	0.0397606	0.0493263	1.1212	0.0439944	0.0482849	1.00872	0.0478675	0.0501211	0.95131	0.0526864	0.0472839	0.965286	0.0489843	0.0441043	1.60217	0.0275278	2.81701	1.0985	333.6	869.4	0.0372	0.0447	1.2039
yedF	b1930	STM1966	NA	1.00732	0	NA	0.943813	0	NA	0.736001	0	NA	0.792983	0	NA	0.792983	0	NA	0.801048	0	2.97563	0.7291	62.7	168.3	0.001	0.0009	0.8929
yedK	b1931	STM1053	0.133728	2.91782	0.0458314	0.14108	2.11745	0.0666275	0.134402	2.02149	0.0664864	0.142182	1.62559	0.0874647	0.13191	1.71209	0.0770459	0.123684	2.41701	0.0511722	1.9787	1.9356	169	425	0.0662	0.1287	1.9438
fliE	b1937	STM1968	0.0917199	0.912636	0.1005	0.0904302	0.913836	0.0989567	0.0912474	0.88581	0.10301	0.0939833	0.867186	0.108377	0.0939833	0.867186	0.108377	0.0834537	1.0771	0.0774798	1.9924	1.0431	79.6	232.4	0.0746	0.0836	1.1193
fliF	b1938	STM1969	0.103361	0.873039	0.118392	0.1015	0.8481	0.119679	0.102739	0.817285	0.125708	0.106197	0.801981	0.132418	0.106015	0.80172	0.132235	0.104215	0.750793	0.138807	2.10526	0.9102	455	1141	0.1295	0.104	0.8034
fliG	b1939	STM1970	0.0202914	0.755051	0.0268743	0.0200436	0.726274	0.0275978	0.0214523	0.588716	0.0364391	0.0199794	0.595743	0.033537	0.0198765	0.596127	0.0333427	0.0176604	1.02823	0.0171755	2.77121	0.6158	269.1	723.9	0.0264	0.0187	0.7072
fliH	b1940	STM1971	0.0919006	1.85602	0.0495149	0.0935099	1.46098	0.0640051	0.0922253	1.41624	0.0651199	0.093084	1.27365	0.0730843	0.0904007	1.2884	0.0701649	0.0789553	1.86226	0.0423976	1.64214	2.4037	178.1	493.9	0.028	0.0785	2.8061
fliI	b1941	STM1972	0.0529993	1.11077	0.0477139	0.0523099	1.0531	0.0496725	0.0533701	0.982112	0.0543422	0.0526908	0.928841	0.0567275	0.0524361	0.930112	0.0563761	0.0408019	2.69596	0.0151345	2.50669	1.1865	400.4	967.6	0.0339	0.0424	1.2488
fliJ	b1942	STM1973	0.0741872	1.32215	0.0561109	0.0800843	1.13407	0.0706164	0.0755194	1.05185	0.0717967	0.0802106	1.00537	0.0797819	0.0739326	1.03115	0.0716993	0.059675	1.46088	0.0408486	2.17594	2.0264	112.5	328.5	0.0252	0.0621	2.4661
fliK	b1943	STM1974	0.344764	1.32255	0.260681	0.343849	1.26552	0.271705	0.341646	1.269	0.269225	0.357599	1.03454	0.345662	0.352788	1.05672	0.33385	0.339181	2.30106	0.147402	2.46417	1.9679	266.5	678.5	0.2503	0.3556	1.4209
fliL	b1944	STM1975	0.257406	0.225748	1.14024	0.264604	0.220211	1.20159	0.259479	0.239989	1.08121	0.281197	0.217213	1.29457	0.273842	0.236178	1.15947	0.279686	0.188773	1.4816	2.24751	0.7789	123.2	305.8	1.3615	0.281	0.2064
fliM	b1945	STM1976	0.0232397	0.86686	0.0268091	0.0268914	0.798276	0.0336869	0.0245755	0.658243	0.037335	0.0277859	0.668616	0.0415574	0.0239785	0.683251	0.0350947	0.0240704	0.781416	0.0308036	2.76775	0.698	270.1	731.9	0.0299	0.0239	0.7983
fliN	b1946	STM1977	0.0466385	0.928757	0.0502161	0.0459928	0.927464	0.0495899	0.0490874	0.768494	0.0638748	0.0460564	0.725417	0.0634896	0.0460564	0.725417	0.0634896	0.0471164	1.41041	0.0334061	3.4227	0.8547	110.1	300.9	0.0531	0.0493	0.9289
fliO	b1947	STM1978	0.223492	1.42389	0.156959	0.22861	1.38173	0.165451	0.218018	1.49133	0.14619	0.226074	1.43933	0.157069	0.219513	1.46781	0.149551	0.206276	1.68804	0.122199	0.76166	50	100.2	250.8	0.0035	0.1998	57.8733
fliP	b1948	STM1979	0.0536375	1.45711	0.0368109	0.0589934	1.27091	0.0464183	0.0544148	1.18581	0.0458882	0.0590763	1.11811	0.052836	0.0532673	1.14057	0.0467025	0.0465135	1.38975	0.033469	1.53797	1.5828	207.4	527.6	0.0271	0.0475	1.7492
fliQ	b1949	STM1980	0.0254596	1.25663	0.0202602	0.0248938	1.16591	0.0213514	0.0257471	1.05076	0.0245034	0.0274973	1.12655	0.0244084	0.0274973	1.12655	0.0244084	0.0213005	1.20941	0.0176123	2.79506	1.4363	70.9	196.1	0.0122	0.0212	1.7436
fliR	b1950	STM1981	0.0770329	1.91162	0.0402971	0.0769251	1.47092	0.0522973	0.0781311	1.33746	0.0584175	0.0802693	1.30319	0.0615947	0.0785119	1.31126	0.059875	0.0695475	1.66753	0.0417068	2.63658	2.4419	247	533	0.0286	0.0693	2.4208
rcsA	b1951	STM1982	0.0631172	1.16558	0.0541511	0.0715894	1.0476	0.0683367	0.0644448	0.936042	0.0688482	0.0717893	0.928092	0.0773515	0.0624059	0.961672	0.0648931	0.0556861	1.39654	0.0398744	1.22434	1.0464	135.8	470.2	0.0404	0.0551	1.3658
yodD	b1953	STM1984	0.0435716	1.77458	0.0245531	0.0433249	0.497332	0.0871145	0.0443657	0.455025	0.0975017	0.0467556	0.289048	0.161757	0.0467556	0.289048	0.161757	0.0483893	0.743714	0.0650644	1.61675	1.4949	57.7	167.3	0.0238	0.0432	1.8185
yedP	b1955	STM1986	0.180256	NA	NA	0.182381	2.22733	0.0818831	0.181067	2.17051	0.0834213	0.186314	1.77859	0.104754	0.181576	1.84173	0.09859	0.178834	1.82804	0.0978281	2.06495	2.1781	230	583	0.0852	0.1798	2.111
yedQ	b1956	STM1987	0.252113	3.37286	0.0747475	0.253383	1.96103	0.129209	0.248681	1.9964	0.124565	0.261388	1.71955	0.15201	0.255961	1.75344	0.145976	0.241945	1.99997	0.120974	2.10421	4.2942	441.3	1211.7	0.0489	0.2312	4.7268
yedI	b1958	STM1989	0.0947419	1.25343	0.0755863	0.097485	1.18907	0.0819843	0.0956222	1.11888	0.0854623	0.0988045	0.99033	0.0997692	0.093942	1.02221	0.0919009	0.0907304	1.59319	0.056949	2.34188	1.4418	270.6	638.4	0.0667	0.0931	1.3948
yedA	b1959	STM1990	0.08107	1.88677	0.0429677	0.0839189	1.5533	0.0540262	0.0800133	1.57832	0.0506951	0.0824007	1.38529	0.0594826	0.0783738	1.4196	0.0552082	0.0764215	1.53827	0.04968	1.36805	2.0363	270.4	647.6	0.0368	0.078	2.1177
vsr	b1960	STM1991	0.0922834	1.74664	0.0528348	0.104712	1.28857	0.0812618	0.0937425	1.2592	0.0744461	0.106874	1.16197	0.0919765	0.0940209	1.23204	0.076313	0.0771111	2.05769	0.0374746	1.89549	1.9279	117.7	350.3	0.0333	0.0774	2.3251
dcm	b1961	STM1992	0.0995712	1.60638	0.0619848	0.102766	1.312	0.0783271	0.100666	1.23003	0.0818403	0.104807	1.14291	0.0917012	0.100298	1.16507	0.0860875	0.0932449	1.35632	0.0687484	1.8277	1.3823	369.8	1031.2	0.0628	0.0932	1.4857
yedJ	b1962	STM1993	0.1627	NA	NA	0.165131	2.01016	0.0821481	0.162712	1.99961	0.081372	0.164777	1.60988	0.102354	0.160304	1.66773	0.0961213	0.153056	3.78283	0.0404606	1.2865	40.3473	163.8	487.2	0.0029	0.1528	53.0088
yedV	b1968	STM1095	0.540695	0.787762	0.686369	0.543784	0.823526	0.660312	0.540616	0.823941	0.656134	0.577145	0.754868	0.764565	0.564441	0.777734	0.72575	0.579416	0.677181	0.855629	2.07459	1.9526	314	886	0.7843	0.6072	0.7741
yedW	b1969	STM1096	0.206363	NA	NA	0.215456	3.05716	0.070476	0.204936	3.04156	0.0673786	0.218365	3.7288	0.0585619	0.205233	3.83037	0.0535805	0.181142	3.84167	0.0471518	1.39851	17.5482	174.7	488.3	0.0083	0.1804	21.6935
hiuH	b1970	STM1097	0.232955	NA	NA	0.231938	2.3309	0.0995055	0.234012	2.20081	0.10633	0.240262	2.66951	0.0900024	0.237703	2.68725	0.0884559	0.224065	2.53966	0.0882265	1.80946	3.857	102.9	302.1	0.0514	0.2259	4.3957
yedY	b1971	STM3377	0.0688445	2.08734	0.032982	0.0711248	1.54867	0.0459265	0.0703236	1.40937	0.0498972	0.0727984	1.32716	0.0548529	0.0697423	1.34492	0.051856	0.0658096	1.38361	0.0475639	2.19647	1.3887	281.5	720.5	0.045	0.0665	1.4773
yedZ	b1972	STM3378	0.102625	1.31535	0.0780207	0.103581	1.15194	0.089919	0.10306	1.06346	0.0969098	0.108435	1.03835	0.104431	0.104348	1.05319	0.0990782	0.1015	0.904821	0.112177	1.90611	1.3832	181.2	406.8	0.0782	0.0995	1.273
zinT	b1973	STM1263	0.201219	NA	NA	0.208165	2.11382	0.0984783	0.204833	1.96805	0.104079	0.220247	1.92602	0.114354	0.211368	1.97794	0.106863	0.202873	1.61878	0.125324	3.23966	10.739	167.5	459.5	0.0158	0.2035	12.8434
yodB	b1974	STM1253	0.298994	NA	NA	0.320882	2.64398	0.121364	0.25173	NA	NA	0.332373	1.675	0.198431	0.265677	NA	NA	0.28357	3.71522	0.0763266	2.47208	50	153.4	374.6	0.005	0.284	56.6856
mtfA	b1976	STM2001	0.102146	NA	NA	0.113887	1.79873	0.0633153	0.104559	1.76061	0.0593877	0.117871	1.6282	0.0723934	0.10538	1.76582	0.0596779	0.0911749	1.60137	0.0569356	2.51777	6.5315	213.4	515.6	0.0127	0.0917	7.2163
shiA	b1981	STM0212	0.557433	1.07459	0.518743	0.54661	1.12757	0.484766	0.542371	1.14842	0.472277	0.560241	1.03315	0.542263	0.556612	1.042	0.534176	0.599116	0.913483	0.655859	1.68184	2.2427	334.4	778.6	0.6049	0.6249	1.0331
amn	b1982	STM2009	0.0702008	3.16	0.0222154	0.0702725	2.06635	0.0340081	0.0692605	2.0485	0.0338103	0.0702727	1.93933	0.0362355	0.0690742	1.94521	0.0355098	0.0581796	3.693	0.015754	1.06142	2.0166	369.6	1082.4	0.0232	0.0575	2.4726
yeeN	b1983	STM4499	0.0184788	0.436711	0.0423137	0.0190031	0.447347	0.0424795	0.0191984	0.373439	0.0514097	0.0194899	0.381635	0.0510694	0.0186444	0.384274	0.0485185	0.0178745	0.575648	0.0310511	2.79939	0.4007	163	551	0.0357	0.0186	0.5221
yeeO	b1985	STM2013	0.093466	1.66121	0.0562638	0.0991733	1.38853	0.0714231	0.0936517	1.3502	0.0693612	0.102592	1.25169	0.0819633	0.0951577	1.30202	0.0730847	0.0870555	2.10061	0.041443	2.35456	1.7978	312	795	0.0458	0.0872	1.9039
nac	b1988	STM0692	0.646871	1.13665	0.569102	0.646814	1.17608	0.549975	0.639085	1.20659	0.529664	0.673444	1.12676	0.597682	0.663942	1.15481	0.574934	0.697171	0.939158	0.742337	1.8727	2.537	216.8	512.2	0.5675	0.6894	1.2148
ldtA	b1990	STM2015	0.148896	2.59869	0.0572966	0.150973	1.87967	0.0803189	0.14664	1.8841	0.0778305	0.15647	1.81714	0.086108	0.151745	1.84089	0.0824301	0.142453	1.94604	0.0732017	2.0461	2.0611	249.4	668.6	0.0667	0.1431	2.1454
cobT	b1991	STM2016	0.154267	2.35532	0.0654971	0.155298	1.9223	0.0807876	0.154739	1.84484	0.0838771	0.158692	1.74962	0.0907008	0.154952	1.76742	0.0876712	0.141596	1.63947	0.0863674	1.58602	4.0855	314	739	0.0324	0.1375	4.2433
cobS	b1992	STM2017	0.111838	1.64931	0.0678093	0.116632	1.41363	0.0825052	0.113365	1.35035	0.0839524	0.121009	1.23617	0.0978899	0.114938	1.27144	0.0903996	0.113399	1.20427	0.0941643	3.12144	2.0796	246.4	494.6	0.0599	0.1115	1.8611
cobU	b1993	STM2018	0.11422	4.35105	0.0262511	0.11789	2.05537	0.0573568	0.115584	2.06159	0.0560652	0.121756	1.73271	0.0702692	0.116384	1.87566	0.0620498	0.105824	2.56301	0.041289	2.45434	2.2785	148.6	394.4	0.0437	0.1086	2.4869
yeeX	b2007	STM2059	0.0239214	0.682871	0.0350306	0.0234758	0.672547	0.0349059	0.0262859	0.467046	0.0562812	0.0251389	0.500362	0.0502414	0.0251389	0.500362	0.0502414	0.0242607	0.788604	0.0307641	2.66562	0.5132	81.2	242.8	0.0418	0.0254	0.6064
yeeA	b2008	STM2060	0.130994	1.67184	0.0783533	0.140052	1.37156	0.102111	0.131473	1.37387	0.0956953	0.144941	1.29619	0.111821	0.134737	1.34324	0.100308	0.123455	1.48813	0.0829601	1.86953	1.7164	296.5	759.5	0.0678	0.1176	1.7364
sbmC	b2009	STM2061	0.20631	NA	NA	0.205331	3.33112	0.0616404	0.209567	3.28512	0.0637928	0.214675	2.51268	0.0854367	0.212549	2.71237	0.078363	0.213208	1.6374	0.130211	2.77335	5.4686	122.5	309.5	0.0363	0.2139	5.8898
dacD	b2010	STM2062	0.0730378	1.99456	0.0366184	0.0741285	1.60881	0.0460766	0.0725734	1.55245	0.0467477	0.0761018	1.57587	0.0482918	0.0737735	1.58631	0.0465062	0.0668224	1.70984	0.039081	1.31301	1.3585	282.6	881.4	0.0399	0.0662	1.6586
sbcB	b2011	STM2067	0.279542	0.0600783	4.65296	0.284572	0.0719131	3.95717	0.295691	0.0726167	4.07194	0.310448	0.0542474	5.72281	0.307114	0.0618113	4.96858	0.324614	0.0446315	7.2732	4.72283	0.756	418.6	838.4	11.7183	0.3624	0.0309
plaP	b2014	STM2068	0.00396792	0.546587	0.00725946	0.00389861	0.551462	0.00706958	0.00415904	0.460737	0.00902693	0.00408933	0.471724	0.00866889	0.00408933	0.471724	0.00866889	0.00415456	0.49891	0.00832728	3.8492	0.4614	383.1	972.9	0.0078	0.0042	0.5338
yeeY	b2015	STM2069	0.0769068	1.33404	0.0576495	0.0788766	1.15282	0.0684208	0.0765444	1.12784	0.0678679	0.080979	1.11865	0.0723902	0.0778284	1.13249	0.0687233	0.0681326	1.61438	0.0422035	1.60057	1.2049	249.7	653.3	0.0543	0.069	1.2716
yeeZ	b2016	STM2070	0.0615216	1.63733	0.0375744	0.0638049	1.37303	0.0464703	0.0631361	1.24301	0.050793	0.0663958	1.19662	0.0554863	0.0634135	1.21098	0.0523653	0.0603679	1.38864	0.0434728	2.78673	1.3837	241.8	580.2	0.042	0.0599	1.4242
yefM	b2017	STM3559	0.520261	0.653745	0.795817	0.508112	0.783491	0.648523	0.517791	0.729127	0.710151	0.540286	0.743974	0.726216	0.53916	0.743974	0.724703	0.559878	0.568322	0.985142	2.40849	1.823	41.2	120.8	0.7673	0.5641	0.7352
hisG	b2019	STM2071	0.0302927	0.739253	0.0409775	0.0317261	0.736529	0.0430752	0.0318912	0.613124	0.0520143	0.0313369	0.586554	0.0534255	0.0295194	0.593111	0.0497704	0.0263407	0.846771	0.0311073	2.96743	0.6475	261.6	635.4	0.0408	0.0274	0.6733
hisD	b2020	STM2072	0.0451696	1.2358	0.036551	0.0457265	1.13486	0.0402925	0.0454484	1.06848	0.0425354	0.0455939	1.00808	0.0452285	0.0443723	1.01338	0.0437866	0.0408582	1.59689	0.0255861	2.46376	1.2202	376.2	925.8	0.0324	0.0423	1.3036
hisC	b2021	STM2073	0.0592999	0.835389	0.0709848	0.0610005	0.795818	0.0766513	0.0598345	0.740242	0.080831	0.0632668	0.728472	0.0868486	0.0604518	0.737943	0.0819193	0.0584041	0.841704	0.0693879	2.11119	0.7957	284	781	0.0705	0.0587	0.833
hisB	b2022	STM2074	0.0279132	1.25857	0.0221785	0.0274219	1.10538	0.0248078	0.0291542	0.903368	0.0322728	0.0278034	0.907369	0.0306418	0.027706	0.907849	0.0305182	0.0245414	2.98377	0.00822495	2.33448	0.9075	280.3	784.7	0.0233	0.0251	1.0788
hisH	b2023	STM2075	0.0572112	0.997379	0.0573615	0.0562331	0.944393	0.0595441	0.05936	0.807818	0.0734819	0.0572766	0.770841	0.0743041	0.0574117	0.770025	0.0745582	0.0528788	1.60872	0.0328701	2.80327	0.9002	149.5	438.5	0.0519	0.0531	1.0243
hisA	b2024	STM2076	0.0359903	0.837102	0.042994	0.0417916	0.791097	0.0528274	0.0371527	0.719285	0.0516522	0.0425678	0.686196	0.0620345	0.0366218	0.706215	0.0518564	0.0350159	0.721608	0.0485248	2.51438	0.8107	223.6	511.4	0.0436	0.0352	0.8077
hisF	b2025	STM2077	0.0306918	0.966475	0.0317564	0.0321817	0.945163	0.0340488	0.0312156	0.839117	0.0372006	0.0319952	0.812806	0.0393638	0.0299096	0.820795	0.0364398	0.0293255	0.966775	0.0303333	2.0574	0.8353	214.7	559.3	0.0322	0.0298	0.926
hisI	b2026	STM2078	0.0526289	1.33804	0.0393329	0.0519427	1.14781	0.0452538	0.0546293	0.986313	0.0553874	0.0525821	0.952553	0.0552013	0.0525821	0.952553	0.0552013	0.0488492	1.24611	0.0392013	2.37294	1.0508	155.4	453.6	0.0406	0.0498	1.2272
wzzB	b2027	STM2079	0.196285	3.55038	0.0552857	0.198159	2.02511	0.0978513	0.198106	1.93896	0.102171	0.206698	1.59708	0.129423	0.200014	1.69415	0.118061	0.188506	1.82495	0.103294	2.66158	3.2751	254.2	711.8	0.0505	0.1836	3.6343
ugd	b2028	STM2080	0.0783347	NA	NA	0.0841339	2.44992	0.0343415	0.0784629	2.31211	0.0339356	0.0837831	2.11499	0.0396139	0.0766031	2.1716	0.035275	0.0675885	4.24298	0.0159295	1.15163	3.4429	271	893	0.014	0.0658	4.7122
gnd	b2029	STM2081	0.0180963	0.994177	0.0182023	0.0178159	1.0289	0.0173156	0.0188734	0.86392	0.0218463	0.0172404	0.845672	0.0203867	0.0172404	0.845672	0.0203867	0.0172921	1.41092	0.0122559	2.08109	0.787	374.2	1029.8	0.0192	0.0179	0.935
glf	b2036	STM0719	0.524384	1.71792	0.305244	0.530281	1.58907	0.333705	0.506136	1.75994	0.287587	0.538496	1.45894	0.369102	0.515567	1.54716	0.333235	0.490798	3.93874	0.124608	1.29902	4.042	194.9	759.1	0.1173	0.5309	4.5263
rfbC	b2038	STM2094	0.404799	0.87558	0.462321	0.413065	0.819467	0.504065	0.393596	0.957737	0.410964	0.407306	0.792198	0.514147	0.397773	0.819959	0.485114	0.399946	1.06427	0.375794	1.10247	1.7098	97.4	271.6	0.5457	0.4672	0.8562
rfbA	b2039	STM2095	0.0516847	2.73193	0.0189187	0.0527058	1.83114	0.028783	0.05476	1.45671	0.0375917	0.0565635	1.44909	0.0390337	0.0547999	1.45916	0.0375558	0.0459082	1.83071	0.0250767	4.11722	1.8235	229.5	646.5	0.0216	0.0473	2.1868
rfbD	b2040	STM2096	0.0951545	NA	NA	0.0962302	2.24872	0.0427932	0.0956767	2.17756	0.0439375	0.0963643	1.87168	0.0514854	0.094115	1.91196	0.0492244	0.0822438	2.8715	0.0286414	1.25532	4.7384	238.6	658.4	0.0143	0.0815	5.7134
rfbB	b2041	STM2097	0.0742123	1.62176	0.0457604	0.0750061	1.55185	0.0483333	0.0753837	1.38485	0.0544346	0.0773992	1.30546	0.0592889	0.0750596	1.3148	0.0570883	0.0659366	1.936	0.0340581	2.14928	1.4498	247.6	835.4	0.0355	0.0671	1.8874
wcaN	b2042	STM2098	0.0431587	1.35338	0.0318896	0.047365	1.22726	0.038594	0.0448233	1.05428	0.0425157	0.0483468	1.0049	0.0481111	0.0436642	1.02634	0.0425438	0.036676	1.6728	0.021925	2.51086	1.2226	248.1	642.9	0.026	0.0356	1.3713
wcaM	b2043	STM2099	0.14555	2.79303	0.0521119	0.149588	1.76787	0.0846152	0.145415	1.70318	0.0853787	0.153578	1.52763	0.100534	0.146502	1.57714	0.0928909	0.136915	1.93516	0.0707512	1.87171	2.8333	344.5	1035.5	0.0394	0.1334	3.3822
wcaL	b2044	STM2100	0.09381	1.4561	0.0644256	0.0958751	1.22149	0.0784904	0.0933098	1.19681	0.0779655	0.0972663	1.12592	0.0863881	0.0936854	1.14575	0.0817676	0.0851864	1.47107	0.0579076	1.77464	1.384	305.5	828.5	0.0588	0.0868	1.4769
wcaK	b2045	STM2101	0.404567	0.367432	1.10107	0.409863	0.373246	1.09811	0.409301	0.378499	1.08138	0.427672	0.329642	1.29738	0.421883	0.343711	1.22743	0.422584	0.337625	1.25164	2.07605	1.2594	330.7	854.3	1.3005	0.4487	0.3451
wzxC	b2046	STM2102	0.0950314	1.01348	0.0937674	0.0942453	0.97842	0.096324	0.0957257	0.893237	0.107167	0.0976064	0.842684	0.115828	0.095811	0.849845	0.112739	0.0880888	1.39355	0.0632117	2.55746	1.3233	381.2	1094.8	0.0602	0.0877	1.4559
wcaJ	b2047	STM2103	0.142536	0.438095	0.325354	0.143497	0.442066	0.324605	0.145247	0.413065	0.351633	0.151187	0.38939	0.388266	0.14884	0.396736	0.375163	0.143921	0.430398	0.33439	2.6058	0.663	278.4	753.6	0.3542	0.1481	0.4182
cpsG	b2048	STM2104	0.0616915	1.13233	0.0544818	0.0617585	1.03068	0.0599199	0.0631797	0.911681	0.0693003	0.063987	0.885664	0.0722475	0.0628009	0.891917	0.0704112	0.0563498	2.23666	0.0251938	2.82813	1.071	332.8	1035.2	0.0439	0.0567	1.2909
cpsB	b2049	STM2105	0.0513502	0.97043	0.0529149	0.0513682	0.946098	0.0542948	0.0528366	0.825083	0.0640379	0.0525629	0.786369	0.0668425	0.0516337	0.791259	0.0652552	0.0512277	1.18251	0.0433213	3.21827	0.9361	384.7	1049.3	0.0515	0.0525	1.0197
wcaI	b2050	STM2106	0.097799	0.917859	0.106551	0.0991809	0.907836	0.10925	0.0983639	0.865739	0.113618	0.100223	0.775043	0.129313	0.0974686	0.787187	0.123819	0.0917182	1.10564	0.0829546	2.14618	0.9919	326.4	894.6	0.094	0.0924	0.9835
wcaG	b2052	STM2108	0.0500337	0.733037	0.0682553	0.0493503	0.734505	0.0671885	0.0512854	0.611019	0.0839343	0.0509882	0.587496	0.086789	0.0497116	0.592636	0.0838822	0.0459205	1.12956	0.0406535	3.86917	0.7183	234.2	719.8	0.0569	0.0472	0.8303
gmd	b2053	STM2109	0.0222462	0.813115	0.0273592	0.0233739	0.782807	0.0298591	0.0231041	0.67068	0.0344488	0.0237876	0.667792	0.0356212	0.0223699	0.673539	0.0332124	0.0209842	0.888459	0.0236186	2.55337	0.6658	283.9	835.1	0.0259	0.021	0.8129
wcaF	b2054	STM2110	0.0819866	1.24491	0.0658574	0.0918176	1.09888	0.0835556	0.0837353	1.02664	0.0815628	0.0933883	0.899333	0.103842	0.0820612	0.957842	0.085673	0.0734037	1.18962	0.0617035	2.53649	1.1197	161	379	0.0701	0.0754	1.0746
wcaE	b2055	STM2111	0.228619	1.68484	0.135692	0.228708	1.45853	0.156807	0.228249	1.39413	0.163721	0.232506	1.28453	0.181005	0.227499	1.30641	0.17414	0.21435	1.63699	0.130941	1.2196	2.1033	178.3	565.7	0.0898	0.2045	2.2772
wcaD	b2056	STM2112	0.0357975	0.940973	0.038043	0.0404528	0.887418	0.0455848	0.0366268	0.791306	0.0462865	0.0404845	0.785144	0.0515631	0.0353355	0.803114	0.0439982	0.0329031	0.886314	0.0371235	1.55883	0.7936	326.1	885.9	0.0372	0.0332	0.893
wcaC	b2057	STM2113	0.12131	1.02842	0.117958	0.120974	0.991694	0.121987	0.123136	0.909903	0.135329	0.124127	0.819352	0.151495	0.122643	0.825977	0.148483	0.114559	1.43854	0.0796352	2.33889	1.1036	312.2	902.8	0.1053	0.1156	1.0976
wcaB	b2058	STM2114	0.0600192	1.12353	0.0534201	0.0588557	1.0458	0.0562779	0.0601055	0.980061	0.0613283	0.0585215	0.994783	0.0588285	0.0585215	0.994783	0.0588285	0.0553568	1.49061	0.0371371	1.311	1.0536	121.4	364.6	0.0452	0.056	1.2381
wcaA	b2059	STM2115	0.0559474	1.4699	0.038062	0.0564396	1.21571	0.0464252	0.057541	1.04285	0.0551765	0.0561287	1.00401	0.0559045	0.0545185	1.01247	0.053847	0.0505346	2.25133	0.0224466	1.5624	0.9756	181	656	0.0387	0.051	1.3187
wzc	b2060	STM2116	0.0763544	1.45704	0.0524039	0.0755511	1.25712	0.0600987	0.0763481	1.18299	0.0645383	0.0769315	1.14873	0.0669708	0.0762193	1.15259	0.0661289	0.0699069	1.58434	0.0441236	1.68096	1.2481	521.8	1632.2	0.047	0.0704	1.497
wzb	b2061	STM2117	0.216687	0.334129	0.648515	0.22158	0.337226	0.657067	0.215752	0.355807	0.606375	0.236365	0.347472	0.68024	0.229048	0.367299	0.623601	0.232955	0.280471	0.830584	2.13283	0.7641	99.7	230.3	0.7234	0.2283	0.3156
wza	b2062	STM2118	0.0386159	0.968404	0.0398758	0.0385447	0.911001	0.0423103	0.0396968	0.798783	0.0496966	0.0398711	0.795158	0.0501424	0.0394014	0.79707	0.0494328	0.0326757	1.27961	0.0255357	2.15647	0.7852	273.5	863.5	0.0335	0.033	0.9839
yegH	b2063	STM2119	0.0566201	1.01891	0.0555692	0.0597494	0.929827	0.0642586	0.058781	0.803732	0.0731351	0.0614951	0.772399	0.0796157	0.0573995	0.789447	0.0727085	0.0504604	1.1842	0.0426114	2.48829	0.9851	429.8	1124.2	0.0488	0.0513	1.0528
asmA	b2064	STM2120	0.153026	1.1656	0.131285	0.156564	1.06224	0.14739	0.152094	1.07224	0.141848	0.160657	0.978674	0.164158	0.155823	0.996699	0.156339	0.147932	1.37232	0.107797	1.76179	1.3576	454.9	1381.1	0.1053	0.1458	1.3839
dcd	b2065	STM2121	0.027354	0.845406	0.0323561	0.0270192	0.808831	0.0334052	0.0272616	0.787831	0.0346034	0.0271527	0.773879	0.0350865	0.0271527	0.773879	0.0350865	0.0211307	1.41231	0.0149618	1.95368	0.8253	155.9	423.1	0.0226	0.0217	0.963
udk	b2066	STM2122	0.0256776	0.81552	0.0314862	0.0296012	0.776553	0.0381187	0.0270073	0.638486	0.042299	0.0289859	0.625954	0.0463068	0.0248906	0.643221	0.0386968	0.0181722	1.79759	0.0101092	1.84286	0.6329	160.6	478.4	0.0247	0.0193	0.782
yegE	b2067	STM2123	0.368819	0.227994	1.61767	0.368893	0.256004	1.44097	0.37258	0.249267	1.49471	0.393665	0.228276	1.72451	0.392685	0.229935	1.70781	0.412901	0.183411	2.25123	2.88149	1.0517	852.7	1919.3	2.2681	0.4234	0.1867
alkA	b2068	STM2124	0.184953	1.6418	0.112653	0.186647	1.41579	0.131832	0.184713	1.3858	0.133289	0.187322	1.25538	0.149215	0.182458	1.28376	0.142127	0.173314	1.88789	0.091803	1.46208	2.3948	220.1	613.9	0.0686	0.1741	2.5395
yegD	b2069	STM2125	0.0785509	1.23611	0.0635468	0.0799259	1.12988	0.0707384	0.0802444	1.02411	0.0783552	0.0817624	0.957346	0.0854053	0.0792907	0.96804	0.0819086	0.0748207	1.37099	0.0545741	2.63703	1.2668	380.2	969.8	0.0579	0.0756	1.3064
mdtA	b2074	STM2126	0.101428	1.61181	0.0629281	0.102262	1.35614	0.0754064	0.100674	1.34773	0.074699	0.103361	1.238	0.0834899	0.101278	1.25098	0.0809595	0.0994408	2.19664	0.0452695	1.91448	1.5169	328.3	850.7	0.0657	0.102	1.5515
mdtB	b2075	STM2127	0.0570174	1.05937	0.0538218	0.0571787	0.992296	0.0576226	0.0571193	0.941794	0.0606494	0.0578857	0.895967	0.0646069	0.056714	0.901127	0.0629368	0.0506061	1.70425	0.0296941	2.32995	1.1197	813.3	2306.7	0.04	0.0515	1.2857
mdtC	b2076	STM2128	0.0526152	1.09061	0.0482438	0.0556377	0.988105	0.0563075	0.0528369	0.946987	0.0557948	0.0566546	0.910494	0.062224	0.0529551	0.926328	0.0571667	0.0478607	1.72635	0.0277237	2.10873	1.1037	819.3	2252.7	0.0391	0.0487	1.2457
iceT	b2077	STM2129	0.0870834	1.10584	0.0787483	0.0875064	1.04663	0.0836081	0.0877782	0.987605	0.0888799	0.0902	0.925096	0.0975034	0.0882725	0.93241	0.0946714	0.0775881	1.38705	0.0559376	2.68647	1.3422	393.9	1016.1	0.0558	0.0781	1.4002
baeS	b2078	STM2130	0.0695075	1.56809	0.0443262	0.0699597	1.33961	0.0522239	0.0726677	1.14954	0.0632146	0.0708257	1.05709	0.0670004	0.0695238	1.06522	0.0652669	0.0657986	1.17858	0.0558288	3.08916	1.2772	413.8	987.2	0.0529	0.0677	1.2799
baeR	b2079	STM2131	0.023407	1.70601	0.0137203	0.0248262	1.46623	0.016932	0.0246513	1.20082	0.0205287	0.026314	1.21287	0.0216956	0.0245806	1.22071	0.0201363	0.0183948	1.41119	0.013035	2.97482	1.2126	206.6	513.4	0.0132	0.018	1.364
yegQ	b2081	STM2136	0.022958	1.03599	0.0221605	0.0246816	0.990178	0.0249264	0.024297	0.812547	0.0299023	0.024083	0.776432	0.0310176	0.022129	0.786617	0.0281319	0.0196679	3.78144	0.00520116	2.99214	0.7963	356.7	1002.3	0.0214	0.0204	0.954
ogrK	b2082	STM2694	1.23673	1.24228	0.99553	1.2762	1.32107	0.966037	1.23847	1.48511	0.833928	1.34765	1.40375	0.960037	1.33162	1.45056	0.917998	1.58505	0.781281	2.02878	1.46867	4.2334	34.1	97.9	1.4109	1.5261	1.0816
yegS	b2086	STM2140	0.0994961	2.75987	0.036051	0.101423	2.00668	0.0505426	0.101579	1.87667	0.0541276	0.100897	1.60444	0.0628859	0.0982058	1.62271	0.0605197	0.0837259	2.60465	0.0321448	1.01229	3.6258	236	658	0.0189	0.0821	4.3487
insE1	b2088	STM2768	0.0755883	0.699788	0.108016	0.0749515	0.712738	0.10516	0.0805113	0.57305	0.140496	0.0793062	0.545806	0.145301	0.0789509	0.547319	0.14425	0.0781069	0.647027	0.120717	3.78065	0.7046	92.4	204.6	0.144	0.0824	0.5724
insF1	b2089	STM2769	0.15091	0.907113	0.166363	0.1522	0.881005	0.172758	0.155836	0.795366	0.19593	0.162737	0.779738	0.208708	0.160662	0.787331	0.204059	0.148266	0.886546	0.16724	3.39792	1.156	136.2	355.8	0.1471	0.1479	1.0055
gatD	b2091	STM3261	0.233699	NA	NA	0.241684	2.0644	0.117072	0.231145	2.11851	0.109108	0.241016	1.80899	0.133232	0.228316	1.90476	0.119866	0.214751	4.12839	0.0520181	1.08594	50	270.2	746.8	0.0033	0.2074	62.15
gatB	b2093	STM3259	0.158888	1.34969	0.117722	0.170227	1.36159	0.12502	0.159019	1.3318	0.119401	0.171067	1.04467	0.163752	0.156856	1.10633	0.141781	0.147124	1.27483	0.115407	1.67926	1.7389	75.4	206.6	0.0847	0.1489	1.7591
gatA	b2094	STM3258	0.304142	NA	NA	0.240115	NA	NA	0.243547	NA	NA	0.253896	NA	NA	0.253896	NA	NA	0.306051	3.59297	0.0851806	1.83729	15.4907	124.2	313.8	0.0174	0.3037	17.4371
gatZ	b2095	STM3257	0.213159	1.92094	0.110966	0.212541	1.77631	0.119653	0.210985	1.73828	0.121376	0.211012	1.49495	0.14115	0.206927	1.517	0.136405	0.206635	1.6251	0.127152	1.20929	2.2318	321	921	0.0868	0.2	2.3047
gatY	b2096	STM3253	0.269404	2.31285	0.116481	0.272987	1.84641	0.147848	0.266973	1.87765	0.142185	0.275739	1.75369	0.157233	0.268325	1.80253	0.14886	0.262202	1.8233	0.143806	1.18627	3.6508	224.1	627.9	0.0647	0.2532	3.9168
fbaB	b2097	STM2141	0.0262526	1.365	0.0192326	0.028555	1.19954	0.0238049	0.0270791	1.05977	0.0255519	0.0285818	1.03337	0.0276589	0.0260915	1.04511	0.0249653	0.0207721	1.35132	0.0153717	2.06852	1.0259	275.7	774.3	0.0172	0.0214	1.2425
yegT	b2098	STM2142	0.0268215	0.993707	0.0269914	0.0279552	0.920558	0.0303676	0.0276347	0.803364	0.0343988	0.0286982	0.800492	0.0358508	0.0270763	0.807072	0.0335488	0.0274113	1.00568	0.0272564	2.24208	0.7841	347.9	918.1	0.0317	0.0278	0.8778
yegU	b2099	STM2143	0.108293	1.37601	0.0787005	0.110616	1.27526	0.0867398	0.10894	1.22239	0.0891202	0.11237	1.09341	0.102771	0.10866	1.11261	0.0976624	0.105974	1.45598	0.0727854	2.17584	1.4328	290.7	711.3	0.0771	0.1068	1.3848
yegV	b2100	STM2144	0.178066	1.55714	0.114355	0.175753	1.45887	0.120472	0.175255	1.453	0.120616	0.178326	1.26174	0.141334	0.17719	1.26844	0.139691	0.166461	2.49328	0.066764	1.68626	2.5669	281.1	681.9	0.0653	0.1653	2.5303
yegW	b2101	STM2145	0.0453728	1.18734	0.0382137	0.0436769	1.11129	0.039303	0.0474576	0.911502	0.0520652	0.0455425	0.91219	0.0499265	0.0461572	0.907551	0.0508591	0.0409484	1.2893	0.0317601	2.92818	1.0092	205.7	538.3	0.0368	0.0409	1.1097
thiD	b2103	STM2146	0.0584284	2.04381	0.028588	0.0636385	1.63714	0.0388718	0.0590882	1.56186	0.037832	0.0634068	1.41041	0.0449563	0.0578136	1.43936	0.0401662	0.0550537	1.68953	0.0325852	1.96016	1.7922	224.3	573.7	0.0282	0.0559	1.9824
thiM	b2104	STM2147	0.902286	0.753704	1.19713	0.88031	0.895294	0.983264	0.875319	0.908225	0.963769	0.907208	0.774702	1.17104	0.9033	0.777955	1.16112	0.995862	0.655535	1.51916	2.18233	2.9087	163.1	379.9	1.5993	1.0926	0.6832
rcnR	b2105	STM3023	0.0446591	3.0423	0.0146794	0.0503009	0.688359	0.0730737	0.0441488	0.673013	0.0655988	0.0552475	0.40923	0.135003	0.0478466	0.450587	0.106187	0.0372493	3.30161	0.0112822	13.1337	45.7215	94.5	175.5	0.001	0.0434	43.4572
rcnA	b2106	STM3024	0.115622	1.87552	0.0616483	0.122063	1.49797	0.0814851	0.113753	1.54147	0.0737948	0.123516	1.37807	0.0896298	0.114899	1.43571	0.0800291	0.104305	1.53127	0.0681167	1.5731	1.7438	212.3	528.7	0.0588	0.1041	1.7698
rcnB	b2107	STM2148	0.081001	2.2505	0.0359925	0.079399	1.53334	0.0517819	0.0818142	1.37533	0.0594871	0.0818601	1.45729	0.0561729	0.0818601	1.45729	0.0561729	0.0800109	2.00595	0.0398868	1.4111	1.4696	71.1	237.9	0.0435	0.0809	1.8578
yehA	b2108	STM2149	0.437002	1.04367	0.418716	0.44271	1.02714	0.431014	0.436068	1.04267	0.418224	0.457243	0.804869	0.568096	0.440755	0.870184	0.506508	0.444679	1.20717	0.368366	1.90495	1.8481	156.3	476.7	0.4844	0.4878	1.0071
yehB	b2109	STM2150	0.378213	0.233027	1.62304	0.386767	0.246204	1.57092	0.388243	0.248475	1.5625	0.418703	0.201466	2.07828	0.412944	0.211739	1.95025	0.407091	0.202275	2.01256	2.94492	1.1564	655.3	1642.7	2.4289	0.4632	0.1907
yehC	b2110	STM2151	0.258607	2.88076	0.0897705	0.261719	2.09813	0.124739	0.255982	2.05977	0.124277	0.266822	2.13341	0.125068	0.257203	2.18275	0.117834	0.239221	3.78137	0.063263	1.62229	5.5358	153.3	506.7	0.0331	0.2369	7.163
yehD	b2111	STM2152	0.652314	0.821374	0.794175	0.639376	0.91321	0.700142	0.633952	0.929856	0.681775	0.664435	0.900959	0.737475	0.659138	0.902697	0.730187	0.646951	0.905277	0.714644	1.43851	2.4183	83.7	255.3	0.6717	0.7193	1.0709
yehE	b2112	STM2153	0.433303	1.40504	0.308393	0.431732	1.53184	0.281839	0.440025	1.41849	0.310206	0.466775	1.28334	0.363718	0.46169	1.29251	0.357204	0.481909	1.12879	0.426925	3.31696	2.274	74.7	177.3	0.34	0.4812	1.4152
mrp	b2113	STM2154	0.02239	1.29587	0.0172779	0.0233486	1.15268	0.0202559	0.0233724	0.97549	0.0239597	0.0239028	0.959533	0.0249109	0.0226699	0.96709	0.0234414	0.0196838	3.79994	0.00518004	3.68141	1.0508	303.3	803.7	0.0168	0.0205	1.2241
metG	b2114	STM2155	0.0247251	0.917134	0.0269591	0.0247488	0.878434	0.0281738	0.0263309	0.691033	0.0381037	0.0246055	0.679176	0.0362285	0.0242017	0.680908	0.0355433	0.0236793	1.36628	0.0173312	3.05678	0.6792	521.8	1509.2	0.0304	0.0246	0.8099
yehR	b2123	STM2156	0.19059	1.40808	0.135355	0.191467	1.31175	0.145962	0.190406	1.26481	0.150542	0.200256	1.19407	0.167709	0.196502	1.2103	0.162358	0.197827	1.1408	0.173412	2.52078	2.3861	128.9	324.1	0.0879	0.2012	2.2901
yehS	b2124	STM2157	0.052948	1.30712	0.0405074	0.0541748	1.17408	0.0461425	0.0560581	0.947862	0.0591416	0.0550981	0.891599	0.0617969	0.0527934	0.903205	0.0584512	0.0520881	3.97511	0.0131035	2.88289	0.9612	128.3	333.7	0.0534	0.0541	1.013
yehT	b2125	STM2158	0.0393937	1.81339	0.0217237	0.0435339	1.31796	0.0330312	0.0423027	1.04472	0.0404919	0.0445974	1.04831	0.0425421	0.0401808	1.07159	0.0374963	0.035324	1.34614	0.026241	2.9136	1.3312	202.6	514.4	0.0248	0.0367	1.4773
yehU	b2126	STM2159	0.0571255	1.57386	0.0362964	0.0635778	1.27229	0.049971	0.0586298	1.15178	0.0509037	0.0656614	1.10039	0.0596712	0.0584041	1.14355	0.0510728	0.0505582	2.37392	0.0212973	2.34378	1.2902	455.9	1182.1	0.0359	0.0508	1.4134
mlrA	b2127	STM2160	0.109219	2.25646	0.0484031	0.113477	1.65057	0.0687503	0.115845	1.38514	0.0836337	0.120981	1.26323	0.095771	0.115366	1.31236	0.0879069	0.108529	2.39993	0.0452218	4.7416	2.5308	199.3	442.7	0.0457	0.1128	2.467
yehW	b2128	STM2162	0.108722	0.99989	0.108734	0.107022	0.994355	0.107629	0.109608	0.924721	0.118531	0.112944	0.892298	0.126576	0.112357	0.893603	0.125735	0.105232	1.12733	0.0933471	3.86766	1.5726	219.8	506.2	0.0733	0.1086	1.4812
yehX	b2129	STM2163	0.10069	1.28604	0.0782945	0.0999671	1.17022	0.0854257	0.101635	1.09848	0.0925231	0.10129	1.00396	0.10089	0.100754	1.00651	0.100103	0.0937786	1.68808	0.0555533	2.11937	1.3571	267.5	656.5	0.0719	0.0955	1.3285
yehY	b2130	STM2164	0.404446	0.153347	2.63745	0.410184	0.172176	2.38236	0.410588	0.175909	2.33409	0.430672	0.153721	2.80164	0.428662	0.158755	2.70015	0.456862	0.125138	3.65088	3.56134	1.2981	355.7	739.3	4.9153	0.5837	0.1188
osmF	b2131	STM2165	0.0694636	1.49606	0.0464311	0.0679995	1.40992	0.0482295	0.0713725	1.24101	0.0575118	0.0703403	1.16217	0.0605247	0.0703952	1.16053	0.060658	0.065734	1.81339	0.0362492	2.76269	1.2578	264	651	0.0525	0.0675	1.2868
bglX	b2132	STM2166	0.0417755	1.08709	0.0384288	0.0420789	0.984044	0.0427612	0.0425664	0.883758	0.0481652	0.0429803	0.865311	0.0496704	0.0420003	0.869736	0.0482909	0.0388793	1.34897	0.0288215	2.13028	0.9021	596.7	1695.3	0.0377	0.0394	1.0432
dld	b2133	STM2167	0.058004	1.12611	0.0515082	0.059117	1.01376	0.0583145	0.0590795	0.921156	0.0641362	0.059057	0.871521	0.0677632	0.0570516	0.879277	0.0648846	0.0531767	3.01707	0.0176253	1.6645	0.9323	421.3	1288.7	0.0491	0.0539	1.0965
pbpG	b2134	STM2168	0.0283971	1.00001	0.0283968	0.0295092	0.908183	0.0324926	0.0285941	0.859937	0.0332513	0.0304742	0.874505	0.0348474	0.02909	0.87989	0.033061	0.0273026	0.969575	0.0281594	1.64285	0.8099	243.6	683.4	0.0285	0.0271	0.9512
yohC	b2135	STM2169	0.161649	0.586463	0.275633	0.159698	0.592172	0.269682	0.164875	0.54162	0.304411	0.169829	0.526557	0.322527	0.170002	0.525561	0.323467	0.169071	0.52182	0.324002	2.92159	0.8379	113.3	267.7	0.3325	0.1749	0.526
yohD	b2136	STM2170	0.147794	0.828641	0.178357	0.146299	0.858096	0.170493	0.147509	0.816468	0.180667	0.15078	0.735929	0.204884	0.149119	0.741742	0.201039	0.140074	0.88499	0.158277	2.83261	1.2934	159.8	407.2	0.117	0.1379	1.1781
yohF	b2137	STM2171	0.138948	1.94149	0.0715676	0.142295	1.6445	0.0865276	0.138498	1.59796	0.0866719	0.145343	1.69955	0.0855184	0.139734	1.72617	0.0809499	0.131965	1.66707	0.0791594	1.32767	2.1847	201.3	557.7	0.0536	0.1281	2.3908
dusC	b2140	STM2174	0.0707596	0.997649	0.0709263	0.071592	0.944984	0.07576	0.0720922	0.845608	0.0852549	0.0744481	0.823596	0.0903941	0.0722546	0.832115	0.0868325	0.0639275	1.08442	0.0589506	2.422	0.9781	248.6	687.4	0.0612	0.0642	1.0497
yohJ	b2141	STM2181	0.0381577	1.19737	0.0318679	0.0390361	1.10105	0.0354536	0.0392721	0.956375	0.0410636	0.0407028	0.956833	0.0425391	0.0390772	0.965446	0.0404758	0.0431772	0.778421	0.0554677	3.14559	1.1448	128.8	267.2	0.0407	0.044	1.0821
yohK	b2142	STM2182	0.0618871	1.30197	0.0475333	0.0668742	1.24695	0.05363	0.0641224	1.11403	0.057559	0.0687863	1.02364	0.067198	0.0630946	1.05394	0.0598652	0.0550996	1.43024	0.0385248	3.90683	1.3892	209.7	483.3	0.0397	0.0557	1.4017
cdd	b2143	STM2183	0.0751543	1.09702	0.0685074	0.0742446	1.03327	0.0718537	0.0779517	0.892366	0.0873539	0.0745376	0.81394	0.0915763	0.0744118	0.814537	0.0913547	0.0697792	1.56536	0.044577	2.89437	0.9839	255.5	626.5	0.0772	0.0735	0.9519
sanA	b2144	STM2184	0.0405163	1.64315	0.0246577	0.0416698	1.32687	0.0314047	0.0420274	1.13124	0.0371516	0.0420653	1.10531	0.0380576	0.0402896	1.11524	0.0361265	0.0351725	1.37229	0.0256305	2.02542	1.1197	195.3	521.7	0.0283	0.0361	1.2736
yeiS	b2145	STM2185	0.286628	0.830556	0.345103	0.296125	0.915263	0.323541	0.275239	1.03517	0.265888	0.298931	1.02808	0.290767	0.283183	1.07065	0.264498	0.280556	0.90197	0.311048	0.97215	1.5037	57.8	179.2	0.251	0.2901	1.156
preT	b2146	STM2186	0.0950565	1.61861	0.0587273	0.0949264	1.36971	0.0693042	0.0946157	1.30097	0.072727	0.0956651	1.2023	0.0795685	0.0936489	1.21187	0.0772761	0.0919725	1.33903	0.0686858	1.64762	1.2982	339.9	893.1	0.0713	0.0942	1.3222
preA	b2147	STM2187	0.0417193	1.6477	0.0253196	0.0426143	1.35516	0.0314459	0.0430085	1.16868	0.036801	0.0438645	1.16858	0.0375367	0.0423115	1.18049	0.0358424	0.036157	1.34688	0.026845	2.04918	1.131	318.4	914.6	0.0267	0.0362	1.3559
mglC	b2148	STM2188	0.0195632	0.871497	0.0224478	0.0188275	0.861216	0.0218615	0.0197878	0.781057	0.0253346	0.018729	0.779897	0.0240148	0.0189668	0.778621	0.0243595	0.0138512	1.03329	0.0134049	1.90256	0.7976	268.7	739.3	0.0147	0.0141	0.9587
mglA	b2149	STM2189	0.0226609	1.09016	0.0207867	0.0261413	0.981192	0.0266424	0.023436	0.839407	0.0279197	0.0259035	0.857754	0.0301992	0.0222324	0.873091	0.0254641	0.0202367	1.70217	0.0118887	1.46566	0.7711	372.8	1145.2	0.0209	0.0206	0.9833
mglB	b2150	STM2190	0.037564	1.40124	0.0268077	0.03701	1.22651	0.0301749	0.0395587	0.999755	0.0395684	0.0359918	0.94271	0.038179	0.0359918	0.94271	0.038179	0.0365456	1.09505	0.0333734	2.75366	1.0488	272.4	723.6	0.0323	0.038	1.1774
galS	b2151	STM2191	0.0719655	1.25085	0.0575332	0.0732432	1.11137	0.0659038	0.0716916	1.07479	0.0667031	0.0735053	1.0053	0.0731175	0.0709849	1.01604	0.0698642	0.0668791	2.39147	0.0279657	1.64168	1.121	270.9	749.1	0.0565	0.0688	1.2168
yeiB	b2152	STM2192	0.167186	0.684585	0.244215	0.169954	0.660667	0.257245	0.17329	0.605296	0.28629	0.182613	0.596233	0.306278	0.179706	0.605764	0.296659	0.17575	0.597513	0.294136	3.12484	0.9427	309.2	761.8	0.277	0.1792	0.647
folE	b2153	STM2193	0.0241387	0.936131	0.0257856	0.0237553	0.890506	0.0266762	0.0251329	0.751257	0.0334545	0.0235598	0.744682	0.0316374	0.0235598	0.744682	0.0316374	0.022559	1.27344	0.017715	2.56652	0.7188	179.6	486.4	0.0283	0.0234	0.8252
yeiG	b2154	STM2194	0.0842309	2.95286	0.0285252	0.0860004	1.74064	0.0494074	0.0872501	1.50937	0.0578058	0.0881748	1.37059	0.0643334	0.0853642	1.39506	0.0611902	0.0737637	2.21743	0.0332654	2.58944	1.6436	220.8	610.2	0.0409	0.0758	1.8528
cirA	b2155	STM2199	0.0984889	0.786286	0.125258	0.0980828	0.757774	0.129435	0.0992342	0.705643	0.14063	0.102817	0.688009	0.149441	0.101473	0.692484	0.146534	0.0971719	0.791894	0.122708	2.10211	0.7868	503.7	1443.3	0.1337	0.098	0.7329
lysP	b2156	STM2200	0.0301159	0.915257	0.0329043	0.0306611	0.892767	0.0343438	0.031326	0.75545	0.0414667	0.0322111	0.750702	0.042908	0.0310768	0.755576	0.04113	0.0294605	0.91354	0.0322487	3.42928	0.7981	401.9	1065.1	0.0332	0.0296	0.8926
yeiE	b2157	STM2201	0.0584595	1.93342	0.0302363	0.0640245	1.555	0.0411733	0.061516	1.38444	0.0444337	0.0656893	1.24176	0.0528999	0.059828	1.30872	0.045715	0.0485506	1.36671	0.0355236	3.06922	1.5639	258.9	599.1	0.0308	0.0497	1.6125
yeiH	b2158	STM2202	0.0653056	1.24545	0.0524355	0.0675241	1.23258	0.0547827	0.0677019	1.08945	0.062143	0.0679909	0.985666	0.0689796	0.0649013	1.00222	0.0647573	0.0648929	1.43149	0.0453324	3.30766	1.1902	308.6	738.4	0.0562	0.0667	1.1864
nfo	b2159	STM2203	0.0683555	1.47613	0.0463072	0.0709625	1.24311	0.0570844	0.0696995	1.12281	0.062076	0.0726792	1.07458	0.0676349	0.068948	1.09697	0.0628533	0.0591511	1.44518	0.04093	1.9739	1.2867	227.8	627.2	0.0423	0.061	1.4419
fruA	b2167	STM2204	0.0378472	0.910324	0.0415756	0.0384589	0.913546	0.0420985	0.0382746	0.838879	0.0456258	0.0392989	0.802709	0.0489579	0.0379341	0.807596	0.0469716	0.0361704	0.907043	0.0398773	3.3657	0.9612	493.1	1171.9	0.0371	0.0369	0.9942
fruK	b2168	STM2205	0.00854088	1.00419	0.00850521	0.00845193	0.919115	0.00919572	0.00877921	0.819492	0.010713	0.00804094	0.825735	0.00973791	0.00804094	0.825735	0.00973791	0.00745585	0.923287	0.00807533	2.21016	0.7893	272.5	663.5	0.0086	0.0076	0.8852
fruB	b2169	STM2206	0.0526743	1.14799	0.0458839	0.0520639	1.06709	0.0487905	0.0549201	0.926455	0.0592799	0.0542978	0.901433	0.0602349	0.054419	0.90055	0.0604286	0.0525834	0.972371	0.0540775	3.10765	1.027	336.1	791.9	0.0516	0.0528	1.0245
setB	b2170	STM2207	0.0661286	1.34531	0.049155	0.0648733	1.20892	0.0536621	0.0663845	1.13061	0.0587155	0.0667682	1.09492	0.06098	0.0667899	1.09439	0.0610296	0.0582273	1.93293	0.0301238	2.12339	1.4295	327.6	851.4	0.0373	0.0584	1.5632
yeiR	b2173	STM2212	0.0809837	2.33008	0.0347558	0.0863679	1.57602	0.0548012	0.0835277	1.41192	0.0591591	0.088663	1.3067	0.0678524	0.0823936	1.34302	0.0613497	0.0754785	1.43	0.0527823	2.23446	1.4709	275.1	708.9	0.0485	0.0756	1.5591
lpxT	b2174	STM2213	0.344219	0.3266	1.05395	0.356396	0.324551	1.09812	0.359034	0.322215	1.11427	0.385562	0.28038	1.37514	0.378961	0.297496	1.27384	0.36208	0.304925	1.18744	2.86913	1.1127	114.6	335.4	1.1831	0.3861	0.3263
mepS	b2175	STM2214	0.0275237	0.877156	0.0313784	0.0271147	0.864336	0.0313706	0.029705	0.664612	0.0446953	0.0287623	0.663679	0.0433376	0.0287623	0.663679	0.0433376	0.0279008	0.847026	0.0329397	4.08524	0.6714	155.1	402.9	0.0388	0.0284	0.7313
rtn	b2176	STM2215	0.18934	2.79884	0.0676494	0.190211	1.86515	0.101981	0.18971	1.79615	0.10562	0.195072	1.84717	0.105606	0.190979	1.87753	0.101718	0.185517	1.81467	0.102232	1.63075	2.4134	417.3	1136.7	0.0736	0.1837	2.4953
yejA	b2177	STM2216	0.0856963	1.75108	0.048939	0.0858531	1.45758	0.058901	0.0866072	1.33711	0.0647721	0.0870862	1.23688	0.0704081	0.0854494	1.24549	0.0686073	0.0767136	1.35895	0.0564506	1.68227	1.3533	440.1	1347.9	0.0468	0.0751	1.6029
yejB	b2178	STM2217	0.0235567	2.15703	0.0109209	0.022422	1.76827	0.0126802	0.0242751	1.41325	0.0171768	0.022536	1.35812	0.0165935	0.022536	1.35812	0.0165935	0.0206226	1.53293	0.0134531	4.01918	1.5047	315.7	776.3	0.0129	0.0216	1.6816
yejE	b2179	STM2218	0.0540877	1.40991	0.0383625	0.058594	1.17547	0.0498474	0.0551806	1.08963	0.0506413	0.059921	1.04955	0.057092	0.0549968	1.07187	0.051309	0.0495532	1.7183	0.0288386	1.96921	1.1716	281.7	741.3	0.0388	0.05	1.2869
yejF	b2180	STM2219	0.19302	0.591529	0.326307	0.194373	0.591256	0.328746	0.195861	0.564679	0.346854	0.205218	0.525086	0.390827	0.203061	0.531317	0.382185	0.193166	0.594144	0.325117	2.34741	0.8917	403.8	1108.2	0.344	0.197	0.5725
yejG	b2181	STM2220	0.049515	1.49002	0.0332312	0.0529051	1.21524	0.0435345	0.051879	1.04051	0.049859	0.0526204	0.965876	0.0544794	0.0488436	0.988243	0.0494246	0.0441714	1.4303	0.0308825	2.50135	1.1222	93.3	248.7	0.0372	0.0464	1.2479
bcr	b2182	STM2221	0.0400136	1.65233	0.0242164	0.0480458	1.30966	0.0366856	0.0407575	1.25626	0.0324434	0.0488135	1.16596	0.0418656	0.0406642	1.22862	0.0330974	0.0356825	1.45399	0.0245411	2.81301	1.8866	330.3	857.7	0.0165	0.0359	2.1687
rsuA	b2183	STM2222	0.0363835	1.27527	0.02853	0.0380258	1.14434	0.0332293	0.0383221	0.960553	0.0398959	0.0397248	0.934448	0.0425115	0.0376977	0.94587	0.0398551	0.0338786	1.27321	0.0266088	4.06309	1.204	211.1	481.9	0.0283	0.035	1.2375
yejH	b2184	STM2223	0.0257123	1.30265	0.0197385	0.0269927	1.16224	0.0232247	0.0267499	0.993471	0.0269257	0.0270598	0.984281	0.0274919	0.0255196	0.990798	0.0257566	0.0232591	1.39536	0.0166689	2.25472	0.9791	485.5	1272.5	0.0209	0.0234	1.1205
rplY	b2185	STM2224	0.0549115	0.244015	0.225034	0.0563494	0.250476	0.224969	0.0523939	0.29119	0.17993	0.0533266	0.248619	0.214491	0.0510851	0.254602	0.200647	0.0492413	0.324211	0.151881	0.55502	0.3115	58.3	223.7	0.1613	0.0501	0.3104
yejK	b2186	STM2226	0.0211722	1.31645	0.0160828	0.0208825	1.09131	0.0191352	0.0223546	0.890829	0.0250942	0.0221827	0.962621	0.0230441	0.0221827	0.962621	0.0230441	0.0195141	1.41534	0.0137876	2.12239	0.9158	259.3	745.7	0.0172	0.0194	1.1276
yejL	b2187	STM2227	0.0501009	0.589842	0.0849396	0.0491507	0.597137	0.0823107	0.0518683	0.505599	0.102588	0.0516988	0.505757	0.10222	0.0516988	0.505757	0.10222	0.0519491	0.479422	0.108358	2.57491	0.5512	62.6	162.4	0.0973	0.0513	0.5274
yejM	b2188	STM2228	0.0847614	1.38038	0.0614043	0.0904287	1.17321	0.0770781	0.0865566	1.09205	0.0792604	0.0927847	1.01002	0.0918646	0.0862388	1.04718	0.0823531	0.0750328	2.19057	0.0342527	2.08613	1.262	455.5	1302.5	0.0528	0.0745	1.4105
narP	b2193	STM2246	0.0760114	1.56541	0.0485567	0.0791734	1.29187	0.061286	0.0776035	1.1908	0.065169	0.0795055	1.0929	0.072747	0.07538	1.11524	0.0675912	0.0689838	1.31168	0.052592	2.11563	1.5261	190.3	454.7	0.0454	0.0706	1.5553
ccmH	b2194	STM3812	0.159834	1.15838	0.137981	0.165236	1.06512	0.155133	0.159342	1.07995	0.147546	0.169604	0.949003	0.178718	0.162383	0.985908	0.164704	0.149865	1.60761	0.0932221	2.49526	1.5988	240.3	779.7	0.0874	0.154	1.7627
dsbE	b2195	STM3813	0.0874094	1.29641	0.0674241	0.0883775	1.25994	0.0701445	0.089371	1.1516	0.0776063	0.0899182	1.04357	0.0861639	0.0879104	1.05849	0.0830524	0.0805182	1.37184	0.0586936	2.81494	1.6016	133.6	421.4	0.0408	0.0802	1.9645
ccmF	b2196	STM3814	0.0834321	0.928877	0.0898203	0.0838809	0.907332	0.0924478	0.0849558	0.849288	0.100032	0.0874056	0.807497	0.108243	0.0862074	0.813135	0.106018	0.0752557	1.63698	0.0459722	5.19633	1.7801	463.2	1438.8	0.035	0.077	2.1974
ccmE	b2197	STM3815	0.109743	1.58283	0.0693335	0.11204	1.4819	0.0756053	0.110161	1.47817	0.0745253	0.111599	1.22681	0.0909665	0.107959	1.28181	0.0842232	0.101776	3.48336	0.0292177	2.04774	1.9776	112	362	0.0419	0.103	2.4572
ccmD	b2198	STM3816	0.115578	0.747658	0.154587	0.113217	0.754794	0.149997	0.117353	0.709772	0.16534	0.117232	0.713532	0.164298	0.118814	0.706858	0.168088	0.110007	0.893271	0.123151	3.3165	1.4512	55.4	145.6	0.0791	0.1149	1.4534
ccmC	b2199	STM3817	0.0882636	1.02672	0.0859667	0.0865517	1.02074	0.0847935	0.0901467	0.901798	0.0999633	0.0931209	0.89935	0.103542	0.0928392	0.90021	0.103131	0.0793352	2.10097	0.0377612	7.28661	1.9159	185	550	0.0355	0.0815	2.2949
ccmB	b2200	STM3818	0.0871179	1.11625	0.078045	0.088145	1.05857	0.0832678	0.0888417	0.974132	0.0912009	0.0933448	0.924673	0.100949	0.0905447	0.940039	0.0963201	0.0819837	1.75388	0.0467441	5.54461	2.3017	190.7	457.3	0.0362	0.0869	2.399
ccmA	b2201	STM3819	0.143869	1.66991	0.0861537	0.141152	1.58257	0.0891919	0.141864	1.54664	0.091724	0.145704	1.3829	0.105361	0.144511	1.4019	0.103082	0.133771	3.50484	0.0381676	3.57992	2.3363	153.9	452.1	0.0518	0.1378	2.6619
napC	b2202	STM2255	0.0600576	1.05758	0.0567875	0.0695683	0.943971	0.0736975	0.0626932	0.820128	0.0764431	0.0691917	0.692129	0.0999694	0.0589065	0.751318	0.0784042	0.0584612	1.49487	0.0391079	1.97551	0.768	136.7	463.3	0.0636	0.0588	0.9245
napB	b2203	STM2256	0.0456725	0.809133	0.0564463	0.0451542	0.783447	0.0576353	0.0460175	0.735661	0.0625525	0.0459397	0.715417	0.0642139	0.0459397	0.715417	0.0642139	0.0427745	0.974406	0.043898	1.89238	0.6996	108.8	338.2	0.0524	0.0432	0.8239
napH	b2204	STM2257	0.0696836	0.901894	0.0772636	0.0707477	0.846681	0.0835588	0.0710506	0.777159	0.0914235	0.0729512	0.745169	0.0978989	0.0709272	0.752009	0.0943169	0.0607375	0.945861	0.0642139	2.40441	0.8972	235.8	601.2	0.0676	0.0612	0.9053
napG	b2205	STM2258	0.0306896	0.770657	0.0398226	0.0321942	0.737504	0.0436529	0.03156	0.67187	0.0469734	0.0325043	0.656192	0.0495347	0.0307418	0.661808	0.0464512	0.0269773	0.817234	0.0330106	2.47738	0.7232	187.9	505.1	0.0329	0.0268	0.8169
napA	b2206	STM2259	0.0368052	0.91523	0.0402141	0.0368156	0.882683	0.0417087	0.0381698	0.762372	0.0500671	0.0364654	0.726313	0.0502062	0.0360661	0.728073	0.0495363	0.0337208	1.38678	0.024316	2.51198	0.7405	613.7	1870.3	0.0386	0.0345	0.8939
napD	b2207	STM2260	0.106653	0.795962	0.133992	0.106906	0.854561	0.1251	0.107085	0.827957	0.129337	0.107478	0.719823	0.149312	0.106487	0.72443	0.146995	0.10837	0.731323	0.148184	1.73987	0.9172	68.7	192.3	0.129	0.11	0.8531
napF	b2208	STM2261	0.179504	1.47568	0.121641	0.177329	1.35955	0.130432	0.179305	1.27057	0.141121	0.184265	1.13073	0.16296	0.181666	1.14409	0.158786	0.173441	1.30433	0.132973	2.31839	1.5622	127.5	361.5	0.1155	0.1737	1.5045
eco	b2209	STM2262	0.119262	0.99702	0.119618	0.125344	1.00142	0.125166	0.120969	0.986732	0.122596	0.12336	0.892733	0.138182	0.11785	0.911503	0.129292	0.113853	1.01963	0.111661	1.05537	1.1736	112.5	364.5	0.0852	0.1107	1.2999
yojI	b2211	STM2263	0.0612289	1.4037	0.0436196	0.0614703	1.22044	0.0503674	0.0632763	1.06321	0.0595144	0.0629993	1.01449	0.0620993	0.0617812	1.02175	0.0604658	0.056522	1.21831	0.0463937	2.87616	1.3325	448.4	1192.6	0.0393	0.0579	1.4715
alkB	b2212	STM2264	0.151895	1.51802	0.100062	0.150677	1.31327	0.114734	0.151789	1.25396	0.121048	0.152087	1.2174	0.124928	0.150725	1.22394	0.123148	0.141857	1.50498	0.0942588	1.50186	1.8889	174	474	0.0709	0.1393	1.9656
ada	b2213	STM2265	0.178304	2.31091	0.0771574	0.18011	1.65189	0.109032	0.176562	1.66787	0.105861	0.184331	1.46594	0.125743	0.179747	1.50234	0.119645	0.171648	1.98536	0.0864569	2.08447	1.9949	289.9	760.1	0.0897	0.175	1.9497
apbE	b2214	STM2266	0.294633	0.24476	1.20376	0.299312	0.258508	1.15785	0.299584	0.25848	1.15902	0.320423	0.242888	1.31922	0.318143	0.247005	1.288	0.306513	0.226847	1.35119	2.59731	0.8944	269.8	705.2	1.4271	0.3251	0.2278
ompC	b2215	STM2267	0.148793	0.412242	0.360936	0.149113	0.42225	0.353138	0.15525	0.372561	0.416709	0.15928	0.355289	0.44831	0.158396	0.357147	0.443502	0.156209	0.36766	0.424873	3.25588	0.6603	284.4	735.6	0.4249	0.1598	0.3761
rcsD	b2216	STM2269	0.116655	0.943337	0.123662	0.116824	0.880945	0.132612	0.118785	0.794086	0.149587	0.122665	0.766129	0.160111	0.120442	0.77442	0.155526	0.111809	1.04529	0.106964	2.2533	0.9459	663.3	1910.7	0.1271	0.1138	0.8957
rcsB	b2217	STM2270	0.00405514	1.03133	0.00393197	0.00600836	0.931195	0.00645231	0.00434664	0.729118	0.00596151	0.00610585	0.777147	0.00785675	0.00424212	0.785717	0.00539905	0.0041526	1.19386	0.00347831	2.58934	0.7281	171.4	476.6	0.0047	0.0043	0.9055
rcsC	b2218	STM2271	0.106634	1.06706	0.0999325	0.10737	0.985698	0.108928	0.107755	0.90199	0.119463	0.111565	0.845942	0.131883	0.108291	0.86169	0.125672	0.103283	1.27046	0.0812957	2.2834	1.008	733.3	1957.7	0.1122	0.1065	0.9488
gyrA	b2231	STM2272	0.0461953	0.599366	0.0770736	0.0459021	0.614813	0.0746604	0.0474577	0.537841	0.0882374	0.0466427	0.51391	0.0907604	0.0460924	0.515746	0.0893703	0.0444651	0.613511	0.0724764	2.41628	0.5833	724.7	1891.3	0.0775	0.0452	0.5837
ubiG	b2232	STM2276	0.0488003	2.05017	0.023803	0.0505225	1.58883	0.0317985	0.0517475	1.31854	0.0392461	0.0533283	1.24995	0.0426645	0.0512026	1.27538	0.0401468	0.0463495	1.20353	0.0385114	5.75551	2.1542	209.9	510.1	0.0202	0.0475	2.3482
nrdA	b2234	STM2277	0.0208365	0.764175	0.0272667	0.0210284	0.753625	0.0279031	0.0222701	0.589853	0.0377553	0.021556	0.596176	0.0361572	0.0210144	0.598147	0.0351325	0.0198408	0.860353	0.0230613	3.13058	0.5928	586.5	1696.5	0.0284	0.0202	0.7107
nrdB	b2235	STM2278	0.00922557	1.14512	0.00805639	0.010183	1.02577	0.00992717	0.0100704	0.748683	0.0134508	0.0110057	0.791513	0.0139047	0.00995849	0.796903	0.0124965	0.0101	0.871064	0.011595	3.66159	0.7794	306.2	821.8	0.0108	0.01	0.9301
yfaE	b2236	STM2279	0.0160101	0.809466	0.0197786	0.0182947	0.763572	0.0239593	0.016096	0.71638	0.0224685	0.0183393	0.749299	0.0244753	0.0159338	0.757864	0.0210245	0.0158513	0.965973	0.0164096	1.28534	0.6538	66.2	185.8	0.0208	0.0163	0.7836
glpQ	b2239	STM2282	0.0625359	1.08011	0.0578975	0.0628833	1.01191	0.0621431	0.0643826	0.857334	0.0750963	0.0640985	0.820055	0.0781636	0.0622593	0.826479	0.0753308	0.0622987	1.05472	0.0590667	1.86069	0.8977	251.9	807.1	0.0578	0.0613	1.0615
glpT	b2240	STM2283	0.0162152	0.752356	0.0215526	0.0169048	0.755709	0.0223695	0.016907	0.634904	0.0266292	0.0171354	0.632917	0.0270736	0.0162186	0.636139	0.0254953	0.0162794	0.760293	0.0214121	3.04022	0.6168	375.8	980.2	0.0237	0.0166	0.6987
glpA	b2241	STM2284	0.0823722	0.77243	0.10664	0.0842494	0.738587	0.114068	0.0842389	0.68033	0.123821	0.0893503	0.673681	0.13263	0.0866601	0.683342	0.126818	0.0815524	0.776954	0.104964	2.72618	0.8123	438.6	1145.4	0.1085	0.0827	0.7619
glpB	b2242	STM2285	0.23738	0.609343	0.389567	0.239667	0.607563	0.394473	0.236677	0.61199	0.386732	0.250405	0.541948	0.462047	0.244782	0.560925	0.436391	0.253623	0.514007	0.493424	2.41246	1.0464	382.1	811.9	0.4848	0.2603	0.5369
glpC	b2243	STM2286	0.0373472	1.4695	0.025415	0.0398972	1.24313	0.032094	0.0382045	1.1268	0.0339054	0.0394557	1.078	0.0366007	0.0365132	1.09788	0.0332579	0.0299665	1.85376	0.0161653	1.97531	1.0667	301	887	0.0234	0.0308	1.3128
rhmA	b2245	STM2289	0.0716218	2.01715	0.0355064	0.0759527	1.65072	0.046012	0.0711247	1.65849	0.0428852	0.0770584	1.62968	0.0472843	0.0722248	1.65378	0.0436725	0.0643483	2.44897	0.0262756	1.35775	2.1972	198.9	536.1	0.025	0.0635	2.5353
rhmT	b2246	STM2290	0.211521	0.291747	0.725016	0.212741	0.29983	0.709537	0.213551	0.294229	0.725798	0.223923	0.253045	0.884914	0.220709	0.261595	0.843703	0.224965	0.257035	0.87523	2.67949	0.7227	244.6	574.4	0.9457	0.2368	0.2504
rhmD	b2247	STM2291	0.0225317	1.34065	0.0168065	0.0233049	1.19364	0.0195242	0.0230504	1.02344	0.0225225	0.0237302	1.01546	0.0233689	0.0224305	1.02159	0.0219564	0.0191981	1.86984	0.0102672	2.1958	0.9432	317.7	885.3	0.0172	0.0195	1.1363
rhmR	b2248	STM2292	0.0825613	3.32487	0.0248315	0.084902	1.80044	0.0471562	0.0841476	1.63267	0.0515398	0.0876898	1.57888	0.0555392	0.0840924	1.60278	0.0524667	0.0722735	1.9422	0.0372122	2.083	1.7141	212.6	567.4	0.0382	0.0726	1.9025
yfaY	b2249	STM2293	0.0763987	1.98439	0.0384998	0.0797405	1.51202	0.0527378	0.0784331	1.38935	0.0564529	0.079925	1.24225	0.0643391	0.0759743	1.27135	0.0597589	0.0700495	1.51936	0.0461045	2.13758	1.4877	345.3	848.7	0.0463	0.0713	1.5394
nudI	b2251	STM2295	0.089234	1.74008	0.0512815	0.0955	1.5353	0.0622028	0.0898273	1.46188	0.0614466	0.0931028	1.5476	0.0601596	0.0857724	1.57562	0.0544372	0.0757543	3.96727	0.0190948	0.67736	1.6968	94.4	325.6	0.0331	0.0747	2.2587
ais	b2252	STM2296	0.414834	0.242761	1.70882	0.413247	0.284862	1.4507	0.413884	0.287248	1.44086	0.444394	0.247871	1.79284	0.441906	0.254156	1.73872	0.459176	0.1911	2.40281	2.67333	1.2069	137.9	357.1	2.6704	0.4872	0.1824
arnB	b2253	STM2297	0.123797	NA	NA	0.102193	0.979736	0.104307	0.104044	0.925501	0.11242	0.105053	1.03855	0.101153	0.105053	1.03855	0.101153	0.119978	4.91542	0.0244085	1.70654	2.8671	319.9	817.1	0.0397	0.1224	3.0845
arnC	b2254	STM2298	0.077693	1.60072	0.0485363	0.0807133	1.3687	0.0589709	0.0797977	1.19814	0.0666013	0.0823345	1.09701	0.0750538	0.0776906	1.12458	0.069084	0.0732886	2.42627	0.0302063	2.37014	1.3169	260.1	693.9	0.0513	0.0727	1.4161
arnA	b2255	STM2299	0.278462	0.459546	0.60595	0.284313	0.46184	0.615609	0.285528	0.449258	0.635554	0.304106	0.420386	0.723397	0.299535	0.432494	0.692577	0.298384	0.394658	0.756058	2.57693	1.0072	545.6	1356.4	0.7153	0.3013	0.4213
arnD	b2256	STM2300	0.30537	0.687974	0.443869	0.305376	0.71167	0.429098	0.309413	0.676406	0.457437	0.324748	0.616254	0.52697	0.322503	0.621836	0.51863	0.31628	0.664117	0.476242	2.79874	1.2543	233.7	612.3	0.4956	0.3263	0.6585
arnT	b2257	STM2301	0.235383	1.04807	0.224587	0.235435	1.04542	0.225207	0.232134	1.03564	0.224145	0.245603	0.905087	0.271358	0.238205	0.939314	0.253595	0.244823	0.915323	0.267472	2.48981	1.4109	466.4	1105.6	0.2473	0.2471	0.9993
arnF	b2258	STM2303	0.275837	1.69562	0.162676	0.271514	1.58786	0.170994	0.276087	1.50315	0.183673	0.279755	1.3898	0.201292	0.277917	1.39243	0.199592	0.284124	1.36346	0.208385	1.85605	2.5117	118.4	256.6	0.1363	0.279	2.0472
pmrD	b2259	STM2304	0.459985	0.239759	1.91853	0.459978	0.281411	1.63454	0.466761	0.268897	1.73584	0.490555	0.246688	1.98857	0.488646	0.248119	1.9694	0.483691	0.218626	2.21241	2.32902	1.3022	58.5	151.5	2.5114	0.5214	0.2076
menE	b2260	STM2305	0.1381	2.02151	0.0683153	0.139577	1.52954	0.0912545	0.136936	1.5306	0.0894653	0.143656	1.42695	0.100674	0.140291	1.45016	0.0967418	0.130708	1.74253	0.0750104	2.23236	2.0024	375.3	971.7	0.0654	0.1341	2.0487
menC	b2261	STM2306	0.070391	1.02055	0.0689733	0.0709089	0.944263	0.0750944	0.0712226	0.881293	0.0808161	0.0722608	0.834708	0.0865702	0.0708091	0.840909	0.0842054	0.0619494	1.28374	0.0482569	2.29498	1.0446	260.9	681.1	0.0583	0.0636	1.0912
menB	b2262	STM2307	0.0169711	0.677695	0.0250423	0.0166886	0.681926	0.0244727	0.0177132	0.566134	0.031288	0.0166445	0.567929	0.0293074	0.0166445	0.567929	0.0293074	0.0156212	0.786634	0.0198583	2.44712	0.5212	214.8	640.2	0.025	0.0161	0.6435
menH	b2263	STM2308	0.180814	1.02229	0.176872	0.181004	0.989808	0.182868	0.178044	0.997204	0.178543	0.181003	0.934117	0.193769	0.17752	0.94425	0.188001	0.165474	1.21287	0.136432	1.16041	1.4023	206	550	0.1288	0.1645	1.2765
menD	b2264	STM2309	0.0566511	1.31761	0.0429952	0.0571529	1.16763	0.048948	0.0575595	1.08046	0.0532733	0.0585618	1.04486	0.0560473	0.0574509	1.05053	0.0546873	0.0478408	2.11072	0.0226656	2.51869	1.3	470.5	1197.5	0.0344	0.0486	1.4125
menF	b2265	STM2310	0.145745	2.88173	0.0505755	0.147554	1.788	0.0825245	0.144463	1.78168	0.0810825	0.147449	1.4804	0.0996003	0.142731	1.52802	0.0934088	0.13196	2.93251	0.044999	1.5443	2.2293	351.2	932.8	0.057	0.1344	2.3599
elaB	b2266	STM2311	0.0621378	1.17702	0.0527927	0.0634217	1.16853	0.0542747	0.0646584	1.08128	0.0597982	0.0628977	0.995185	0.063202	0.0624698	0.996706	0.0626762	0.0536398	1.27947	0.0419233	1.81855	1.3296	84.4	218.6	0.0374	0.0542	1.4505
elaA	b2267	STM2312	0.1453	2.24948	0.064593	0.147537	1.79086	0.0823833	0.144961	1.70958	0.0847934	0.145851	1.62695	0.0896467	0.140929	1.64968	0.0854278	0.133698	4.32696	0.0308987	0.99075	3.7482	105	354	0.026	0.1306	5.0202
rbn	b2268	STM2313	0.121796	2.34642	0.0519071	0.123627	1.70854	0.0723584	0.122376	1.6252	0.0752989	0.122829	1.53351	0.0800966	0.119041	1.55202	0.0767011	0.105242	2.69372	0.0390695	1.09861	2.0498	248.8	666.2	0.0473	0.1056	2.2302
yfbK	b2270	STM2315	0.22794	2.41287	0.0944685	0.227054	1.87069	0.121375	0.222828	1.91807	0.116173	0.228689	1.48801	0.153688	0.223532	1.53361	0.145755	0.212126	2.47492	0.0857101	1.51528	2.583	417.4	1199.6	0.0783	0.2133	2.7227
nuoN	b2276	STM2316	0.0287498	0.535534	0.0536844	0.0287429	0.542772	0.0529558	0.0297717	0.472304	0.063035	0.0290689	0.458059	0.0634611	0.0285591	0.459592	0.06214	0.0255889	0.636852	0.0401803	4.42671	0.6116	354.9	920.1	0.0396	0.0263	0.6643
nuoM	b2277	STM2317	0.0196302	0.460777	0.0426023	0.0203706	0.465921	0.0437211	0.0203959	0.399397	0.0510666	0.0201242	0.390551	0.0515276	0.0190955	0.393845	0.0484848	0.0176593	0.56419	0.0313003	3.03564	0.4492	403.2	1123.8	0.0356	0.0184	0.5158
nuoL	b2278	STM2318	0.0269458	0.492931	0.0546644	0.0269341	0.49808	0.054076	0.0276961	0.444582	0.0622971	0.0280389	0.441033	0.0635755	0.0276893	0.442038	0.0626401	0.026167	0.509994	0.0513084	3.28805	0.5059	486.5	1352.5	0.0468	0.0264	0.5642
nuoK	b2279	STM2319	0.00904312	0.377753	0.0239392	0.00888432	0.399669	0.0222292	0.00966697	0.318703	0.0303322	0.00823293	0.317504	0.0259301	0.00823293	0.317504	0.0259301	0.00993169	0.303319	0.0327434	4.16175	0.3351	94.5	205.5	0.0299	0.0099	0.333
nuoJ	b2280	STM2320	0.0256625	0.455553	0.0563325	0.0301409	0.454181	0.0663631	0.0270434	0.389491	0.0694327	0.0310887	0.376646	0.082541	0.0264159	0.390265	0.0676871	0.0240637	0.449421	0.0535438	4.2414	0.5031	166	386	0.0489	0.0245	0.5007
nuoI	b2281	STM2321	0.00241851	0.427349	0.00565934	0.00237505	0.434129	0.00547084	0.00259413	0.333147	0.00778675	0.0021901	0.358702	0.00610562	0.0021901	0.358702	0.00610562	0.00248365	0.411527	0.0060352	2.66462	0.3059	137	403	0.0063	0.0025	0.3947
nuoH	b2282	STM2322	0.0205801	0.398606	0.0516302	0.0216829	0.403338	0.0537587	0.0214898	0.343987	0.0624727	0.0224798	0.345163	0.0651281	0.0211696	0.349194	0.0606241	0.021478	0.362275	0.0592862	2.92467	0.374	260.9	714.1	0.0521	0.0212	0.4077
nuoG	b2283	STM2323	0.0299309	0.680176	0.0440046	0.0299558	0.676848	0.0442579	0.0311438	0.574055	0.0542523	0.0303043	0.560792	0.0540383	0.0298413	0.562406	0.0530601	0.0284483	0.749532	0.0379548	2.79205	0.5734	717.8	2006.2	0.0453	0.0291	0.644
nuoF	b2284	STM2324	0.0079823	0.654735	0.0121916	0.00786265	0.644491	0.0121998	0.0085059	0.515861	0.0164888	0.00877297	0.538268	0.0162985	0.00877297	0.538268	0.0162985	0.00640847	0.559365	0.0114567	3.9341	0.5132	358.6	976.4	0.0101	0.0063	0.6199
nuoE	b2285	STM2325	0.0167183	0.495306	0.0337535	0.018809	0.502497	0.0374311	0.017456	0.404198	0.0431868	0.0187364	0.408304	0.0458883	0.0162866	0.415811	0.0391683	0.0160433	0.525965	0.0305026	2.37553	0.3973	123.9	374.1	0.0338	0.0163	0.4829
nuoC	b2286	STM2326	0.029467	0.532334	0.0553544	0.0293742	0.542127	0.0541833	0.0305743	0.466483	0.0655421	0.0293147	0.451513	0.0649256	0.0290718	0.452289	0.0642771	0.0273357	0.620485	0.0440554	2.39911	0.4711	440.4	1347.6	0.05	0.0277	0.5529
nuoB	b2287	STM2327	0.00396659	0.728747	0.00544302	0.00390185	0.713096	0.0054717	0.00409929	0.609579	0.00672479	0.00408079	0.627669	0.0065015	0.00408079	0.627669	0.0065015	0.00404049	0.745823	0.00541749	2.43557	0.553	175.3	484.7	0.0061	0.0041	0.6824
nuoA	b2288	STM2328	0.0129878	0.146365	0.0887358	0.0127789	0.152474	0.0838104	0.0133789	0.133408	0.100286	0.0133143	0.134015	0.0993497	0.0133143	0.134015	0.0993497	0.0129669	0.128452	0.100948	2.437	0.1439	132.3	308.7	0.1028	0.0133	0.1289
lrhA	b2289	STM2330	0.0884138	1.70467	0.0518657	0.0891203	1.41385	0.063034	0.0889567	1.31684	0.0675533	0.0929157	1.28985	0.0720362	0.0906288	1.29968	0.0697319	0.0862735	1.59278	0.0541653	2.26259	1.4743	263.6	660.4	0.0574	0.0865	1.5057
alaA	b2290	STM2331	0.0249037	1.56522	0.0159106	0.0256957	1.32719	0.0193609	0.0258028	1.12835	0.0228678	0.025642	1.124	0.0228132	0.0245043	1.12997	0.0216857	0.0192482	1.36619	0.014089	1.76513	1.0723	309.7	899.3	0.0136	0.0183	1.342
yfbR	b2291	STM2332	0.0573758	1.81645	0.0315868	0.0639211	1.35549	0.0471572	0.0595175	1.20149	0.0495363	0.0629718	1.09328	0.0575989	0.056164	1.13481	0.0494918	0.0506712	1.62247	0.0312309	1.89924	1.4266	161.4	435.6	0.0323	0.0522	1.6182
yfbS	b2292	STM2333	0.202367	0.293065	0.690519	0.200781	0.313267	0.640927	0.206244	0.289569	0.712243	0.215666	0.28528	0.755978	0.214089	0.289572	0.73933	0.219505	0.250731	0.875461	3.19397	0.7182	511	1196	0.8244	0.2251	0.273
yfbT	b2293	STM2334	0.174436	0.443401	0.393405	0.169726	0.468549	0.362237	0.171278	0.456102	0.375527	0.178893	0.448282	0.399064	0.178893	0.448282	0.399064	0.186303	0.369194	0.504621	2.43209	0.7799	150.3	329.7	0.4573	0.1896	0.4145
yfbU	b2294	STM2335	0.0276345	1.39569	0.0197999	0.0264785	1.25031	0.0211776	0.0293643	0.952574	0.0308263	0.0267275	0.939085	0.0284612	0.0271603	0.935704	0.0290266	0.0206366	2.92311	0.00705981	2.35011	0.8861	121.9	370.1	0.0196	0.022	1.125
yfbV	b2295	STM2336	0.0312217	0.901023	0.0346514	0.0373245	0.821103	0.0454566	0.0314082	0.801576	0.039183	0.0376498	0.791347	0.0475768	0.0316147	0.811241	0.0389708	0.0214343	0.93592	0.0229019	1.24605	0.7632	121.8	331.2	0.0243	0.0215	0.8873
ackA	b2296	STM2337	0.0117252	0.448999	0.0261142	0.0115225	0.462787	0.0248981	0.0125086	0.368159	0.0339761	0.0115392	0.373255	0.0309151	0.0115392	0.373255	0.0309151	0.0114666	0.45858	0.0250046	3.10879	0.3675	342.8	857.2	0.0301	0.012	0.3989
pta	b2297	STM2338	0.0177458	0.617215	0.0287514	0.0177728	0.642165	0.0276764	0.0185869	0.541834	0.0343036	0.0183346	0.537059	0.0341389	0.0180361	0.537964	0.0335266	0.0178149	0.609063	0.0292497	3.66384	0.5509	609.1	1529.9	0.0303	0.0181	0.5993
yfcC	b2298	STM2339	0.0441516	1.00812	0.0437961	0.0459991	0.942264	0.0488177	0.0443586	0.896743	0.0494664	0.0469477	0.865453	0.0542465	0.0445202	0.876447	0.0507962	0.0420258	0.962917	0.0436443	1.87538	1.0181	433.4	1084.6	0.0384	0.0416	1.0844
yfcD	b2299	STM2346	0.0314971	1.12432	0.0280144	0.0310497	1.05535	0.0294213	0.0332724	0.85447	0.0389392	0.0321248	0.85545	0.0375531	0.0321248	0.85545	0.0375531	0.0327022	0.923779	0.0354005	2.67768	0.8533	157.1	370.9	0.0382	0.0335	0.877
yfcE	b2300	STM2347	0.100322	1.96947	0.0509388	0.101615	1.4769	0.0688031	0.104071	1.27701	0.0814959	0.105936	1.17948	0.0898156	0.102929	1.20049	0.0857394	0.0898053	1.59148	0.0564289	3.38949	1.8849	160.3	388.7	0.0488	0.0939	1.9242
yfcF	b2301	STM2348	0.129229	1.73369	0.0745401	0.126823	1.61404	0.0785751	0.128	1.5601	0.0820462	0.126366	1.32821	0.0951408	0.126178	1.32907	0.0949372	0.122069	1.44595	0.0844216	1.47183	1.5834	176.4	465.6	0.077	0.123	1.5965
yfcG	b2302	STM2349	0.155276	NA	NA	0.15552	2.34361	0.066359	0.152558	2.44734	0.0623364	0.155752	1.92154	0.081056	0.15165	2.0397	0.0743492	0.136421	3.80642	0.0358396	1.32319	2.817	160.5	484.5	0.0403	0.1355	3.3645
yfcH	b2304	STM2350	0.0942337	1.42707	0.0660332	0.101077	1.25906	0.0802797	0.0932869	1.30956	0.0712354	0.102464	1.22848	0.0834071	0.0952275	1.26275	0.0754126	0.0873958	1.46738	0.0595591	1.68709	1.4624	252.5	638.5	0.0569	0.0855	1.5038
yfcI	b2305	STM3508	0.212027	NA	NA	0.215508	2.28003	0.0945196	0.209479	2.33811	0.0895934	0.219165	1.93874	0.113045	0.212466	1.98435	0.107071	0.192179	4.0717	0.0471988	1.60286	3.5381	232.8	643.2	0.047	0.1845	3.9275
hisP	b2306	STM2351	0.0295329	1.02937	0.0286903	0.0347419	0.911024	0.038135	0.0304443	0.826317	0.0368434	0.0339555	0.805012	0.0421802	0.0288159	0.826259	0.0348751	0.0272554	1.14746	0.0237528	1.35643	0.8355	196.1	574.9	0.0267	0.0271	1.0155
hisM	b2307	STM2352	0.0397019	1.19937	0.0331024	0.0484616	1.0621	0.045628	0.0403563	0.999075	0.0403936	0.0487604	0.956412	0.0509827	0.0396065	0.993096	0.0398819	0.0352707	1.27677	0.0276251	1.58799	1.1644	182.3	513.7	0.0252	0.0349	1.3836
hisQ	b2308	STM2353	0.0495275	0.990513	0.0500018	0.057349	0.913034	0.0628114	0.0502757	0.872069	0.0576511	0.0580269	0.80902	0.0717249	0.0498399	0.842886	0.0591301	0.0463503	1.19709	0.0387191	2.55785	1.0924	194	490	0.0408	0.0475	1.1638
hisJ	b2309	STM2354	0.00849116	1.39734	0.00607665	0.0100287	1.22527	0.00818488	0.00906382	0.971297	0.00933166	0.00972163	0.973694	0.00998428	0.00815733	0.981323	0.00831258	0.00870074	1.1559	0.00752727	3.28238	1.0053	226.7	553.3	0.0082	0.0092	1.1302
argT	b2310	STM2355	0.0453583	1.68767	0.0268763	0.0455334	1.63075	0.0279217	0.0474097	1.36882	0.0346354	0.0473303	1.29167	0.0366426	0.0465008	1.29558	0.0358918	0.0466516	1.70768	0.0273187	2.8316	1.305	225.4	554.6	0.0343	0.0476	1.3883
ubiX	b2311	STM2356	0.0604493	1.33485	0.0452855	0.0652189	1.13931	0.0572442	0.0603178	1.12156	0.0537804	0.0659791	1.06917	0.0617107	0.0603899	1.09427	0.0551871	0.0541349	2.35102	0.0230261	1.75056	1.3002	164.1	402.9	0.0404	0.0551	1.3622
purF	b2312	STM2362	0.0219236	1.07011	0.0204873	0.0232805	0.990735	0.0234982	0.0230163	0.813872	0.02828	0.0242855	0.829683	0.0292708	0.0226445	0.836784	0.0270614	0.0201606	1.19095	0.0169281	2.5063	0.8733	394.9	1120.1	0.0189	0.0201	1.0599
cvpA	b2313	STM2363	0.0193925	0.624344	0.0310606	0.0217318	0.625686	0.0347328	0.0206979	0.499269	0.0414564	0.0223539	0.505073	0.0442587	0.0198117	0.512968	0.0386218	0.0212878	0.488019	0.0436209	2.99281	0.5128	142	344	0.0398	0.0213	0.5336
dedD	b2314	STM2364	0.074978	1.20367	0.0622909	0.0791244	1.12885	0.0700932	0.0741288	1.14779	0.0645841	0.0779196	1.01874	0.0764863	0.0730402	1.03888	0.0703069	0.0709914	1.92137	0.0369483	0.78346	3.0487	160.1	451.9	0.0187	0.0689	3.6892
folC	b2315	STM2365	0.0885872	1.03665	0.0854553	0.0904549	0.983251	0.0919957	0.0865795	0.985682	0.0878372	0.0907155	0.88833	0.102119	0.086412	0.908092	0.0951577	0.0826821	1.2008	0.0688561	1.79699	1.1373	356	910	0.0746	0.0845	1.1321
accD	b2316	STM2366	0.0138893	0.742799	0.0186986	0.0155377	0.728291	0.0213344	0.0147542	0.595889	0.0247599	0.0158515	0.592253	0.0267647	0.0141316	0.598487	0.0236122	0.0121923	0.737006	0.016543	4.02719	0.6182	261.2	650.8	0.018	0.0124	0.6885
dedA	b2317	STM2367	0.0153598	1.21575	0.0126341	0.0212035	1.07566	0.0197121	0.0165598	0.858408	0.0192913	0.0218176	0.848536	0.025712	0.0161322	0.876451	0.0184062	0.0156858	1.00788	0.0155631	4.81374	1.1275	200.9	456.1	0.0133	0.0159	1.1928
truA	b2318	STM2368	0.0212771	0.855495	0.0248711	0.0224848	0.801185	0.0280644	0.0222107	0.673014	0.0330018	0.0229273	0.67217	0.0341094	0.0213936	0.678081	0.0315502	0.0204902	0.907017	0.0225908	3.14527	0.6794	227	583	0.0282	0.0212	0.7534
usg	b2319	STM2369	0.0603112	1.20639	0.0499932	0.0648029	1.15158	0.056273	0.0621764	1.04891	0.0592773	0.0646064	0.950718	0.0679554	0.05992	0.969696	0.0617926	0.0625152	1.02776	0.0608268	2.33168	1.1496	301.3	709.7	0.0552	0.0628	1.1378
pdxB	b2320	STM2370	0.0696297	1.09031	0.0638626	0.0706077	1.01866	0.0693145	0.070748	0.939474	0.075306	0.0716392	0.877986	0.081595	0.0696095	0.885275	0.0786304	0.0654329	1.21813	0.053716	2.2543	1.0922	330	804	0.0608	0.0663	1.0897
flk	b2321	STM2371	0.271408	1.53849	0.176412	0.269304	1.50157	0.179348	0.268085	1.48492	0.180538	0.271105	1.33434	0.203175	0.26803	1.34583	0.199156	0.262808	1.4668	0.179171	1.60152	2.369	246.1	641.9	0.1291	0.2752	2.1313
yfcJ	b2322	STM2372	0.0647952	1.51146	0.0428692	0.0650858	1.42328	0.0457296	0.0643933	1.39135	0.0462813	0.0666954	1.30295	0.0511881	0.0654177	1.3084	0.0499983	0.0583772	1.33372	0.0437702	2.8283	1.8894	373.2	784.8	0.0322	0.0589	1.8304
fabB	b2323	STM2378	0.016716	0.601395	0.0277954	0.0165706	0.617209	0.0268476	0.0170824	0.554925	0.0307833	0.0167106	0.545253	0.0306474	0.0166217	0.545531	0.0304689	0.0148117	0.613792	0.0241314	2.38393	0.5253	333.5	878.5	0.0253	0.0151	0.5966
mnmC	b2324	STM2379	0.262796	0.51119	0.514088	0.263113	0.524826	0.501335	0.264816	0.50843	0.52085	0.277959	0.448558	0.619672	0.274486	0.458788	0.598286	0.273731	0.467169	0.585934	2.62649	1.0111	564	1320	0.614	0.2837	0.462
yfcL	b2325	STM2380	0.0804904	1.11252	0.0723495	0.0795234	1.10134	0.0722063	0.08441	0.906051	0.0931625	0.0797352	0.808591	0.0986101	0.0797352	0.808591	0.0986101	0.0737105	2.49601	0.0295314	2.53276	1.0296	75.6	194.4	0.077	0.0788	1.0229
epmC	b2326	STM2381	0.0409013	0.787898	0.0519119	0.0401871	0.763384	0.0526434	0.0424472	0.631798	0.0671849	0.0403914	0.627706	0.0643477	0.0403914	0.627706	0.0643477	0.0396829	0.876977	0.0452496	1.93076	0.6097	139	407	0.06	0.0407	0.6792
yfcA	b2327	STM2382	0.053292	1.51663	0.0351385	0.0523672	1.29825	0.0403369	0.0540748	1.18009	0.0458228	0.0537491	1.15093	0.0467005	0.053632	1.15093	0.0465988	0.0493005	1.35181	0.03647	2.22869	1.4405	227.2	579.8	0.0321	0.0506	1.5765
mepA	b2328	STM2383	0.209622	0.203271	1.03124	0.20331	0.231213	0.879318	0.206051	0.223018	0.923919	0.214956	0.201028	1.06928	0.213036	0.205809	1.03512	0.231493	0.166793	1.3879	3.00739	0.6494	249	522	1.3799	0.2376	0.1722
aroC	b2329	STM2384	0.0287539	0.921506	0.0312032	0.0287172	0.910703	0.031533	0.0292881	0.828487	0.0353513	0.0284915	0.802942	0.0354839	0.0281793	0.80448	0.035028	0.0252426	1.19008	0.0212109	2.32982	0.8104	287.9	795.1	0.0273	0.0258	0.9449
prmB	b2330	STM2385	0.030143	0.948522	0.0317789	0.0295923	0.896302	0.033016	0.0313498	0.748647	0.0418753	0.0296479	0.746734	0.0397034	0.0296479	0.746734	0.0397034	0.0262162	1.42255	0.018429	2.17838	0.7286	249.3	680.7	0.0329	0.0273	0.8314
smrB	b2331	STM2386	0.0450711	1.67517	0.0269055	0.0456867	1.30243	0.035078	0.0483905	1.0079	0.0480114	0.047303	1.00504	0.0470659	0.0460594	1.01136	0.0455418	0.0373719	1.23062	0.0303684	2.87721	1.2158	135.3	359.7	0.0274	0.0379	1.3822
yfcO	b2332	STM0201	0.75433	1.06545	0.707989	0.73785	1.2125	0.608535	0.728102	1.26953	0.57352	0.750982	1.05451	0.712164	0.747594	1.06529	0.701776	0.752451	1.34993	0.5574	1.52656	2.6578	123.5	380.5	0.7057	0.8038	1.1391
yfcP	b2333	STM0200	0.646227	0.714514	0.90443	0.667062	0.717284	0.929983	0.655611	0.763847	0.858301	0.697989	0.651279	1.07172	0.680712	0.697521	0.975902	0.67926	0.653871	1.03883	1.91276	2.1987	113.8	279.2	1.1317	0.7584	0.6702
yfcQ	b2334	STM0199	0.780993	0.437565	1.78486	0.820052	0.511845	1.60215	0.831101	0.499354	1.66435	0.890732	0.439931	2.02471	0.883124	0.455244	1.93989	0.879565	0.358553	2.4531	3.21041	2.5329	90.1	239.9	3.2331	1.0406	0.3219
yfcR	b2335	STM0198	0.628086	0.719715	0.872687	0.624044	0.925054	0.674603	0.63524	0.860205	0.738475	0.661319	0.755433	0.875416	0.655126	0.749062	0.874595	0.666623	0.702096	0.949476	3.02464	2.4302	100.8	244.2	1.0084	0.8121	0.8053
yfcS	b2336	STM0197	0.531562	0.369147	1.43997	0.534781	0.394558	1.35539	0.536129	0.397023	1.35037	0.563021	0.352755	1.59607	0.557471	0.365228	1.52636	0.589576	0.30082	1.9599	2.26063	1.5629	182.4	420.6	2.0125	0.6145	0.3053
yfcV	b2339	STM0195	0.570548	1.3134	0.434405	0.565775	1.40116	0.40379	0.565778	1.3909	0.406771	0.58251	1.2224	0.476531	0.578526	1.23752	0.467488	0.609383	1.20738	0.504716	1.41352	2.5781	131.7	363.3	0.4117	0.6227	1.5124
sixA	b2340	STM2387	0.0636604	0.822151	0.0774315	0.0637437	0.816626	0.0780573	0.0653494	0.749456	0.0871959	0.0649053	0.707228	0.0917741	0.0646527	0.708305	0.0912781	0.0575833	0.842042	0.0683852	2.29792	0.8357	139.1	343.9	0.0716	0.0589	0.8218
fadJ	b2341	STM2388	0.0865433	1.73041	0.050013	0.0880113	1.40731	0.0625389	0.0857182	1.35808	0.0631173	0.0894008	1.2755	0.0700909	0.0857365	1.29538	0.0661861	0.0803334	1.49851	0.053609	1.82406	1.4831	600.2	1541.8	0.052	0.081	1.5563
fadI	b2342	STM2389	0.0448249	1.58512	0.0282785	0.0482715	1.32829	0.036341	0.0450367	1.28932	0.0349307	0.0489579	1.22599	0.0399335	0.0452317	1.2434	0.0363774	0.0405632	1.55077	0.0261568	2.15422	1.4738	398.3	909.7	0.0271	0.0412	1.5193
yfcZ	b2343	STM2390	0.0330666	1.04566	0.0316228	0.0325838	0.998029	0.0326482	0.0351712	0.792558	0.0443769	0.0338094	0.780464	0.0433197	0.0338094	0.780464	0.0433197	0.034622	1.08128	0.0320194	3.5953	0.8096	83.4	198.6	0.0439	0.0362	0.8265
fadL	b2344	STM2391	0.0298489	0.843847	0.0353724	0.0299394	0.800931	0.0373808	0.0307888	0.695342	0.0442787	0.0304468	0.691415	0.0440355	0.0299497	0.693304	0.0431985	0.028469	0.916791	0.0310529	1.83467	0.6422	317.6	933.4	0.0385	0.0291	0.7575
mlaA	b2346	STM2392	0.0374674	0.948068	0.0395197	0.040035	0.915225	0.0437434	0.0399294	0.774379	0.0515631	0.0412524	0.745998	0.0552983	0.0388171	0.75768	0.0512315	0.0335629	0.789469	0.0425132	3.05791	0.805	203.2	549.8	0.0354	0.0321	0.9076
yfdC	b2347	STM2393	0.0866882	1.75305	0.0494498	0.0919766	1.41812	0.0648581	0.0873851	1.3541	0.0645339	0.0925627	1.21966	0.0758925	0.0859949	1.25817	0.0683492	0.0770991	1.48483	0.0519244	1.36691	1.4842	246.6	677.4	0.0463	0.0761	1.6448
gtrA	b2350	STM0559	0.143015	2.1899	0.0653067	0.145956	1.6446	0.0887488	0.142818	1.61139	0.0886301	0.148294	1.63776	0.090547	0.143089	1.66556	0.0859108	0.127692	1.84736	0.0691213	1.59392	50	96.7	263.3	0.002	0.1204	61.7106
gtrB	b2351	STM0558	0.079933	NA	NA	0.106837	0.78928	0.13536	0.079547	1.20396	0.0660713	0.107256	0.492129	0.217944	0.0805029	0.800337	0.100586	0.0594444	4.06051	0.0146396	2.0047	10.3396	231.2	674.8	0.0045	0.0598	13.3308
yfdK	b2354	STM2233	0.493021	0.296601	1.66224	0.486729	0.321566	1.51362	0.477419	0.352813	1.35318	0.503859	0.287983	1.74961	0.495368	0.305344	1.62233	0.525326	0.253941	2.06869	1.60085	1.3911	77.3	216.7	2.103	0.5378	0.2558
dsdC	b2364	STM3800	0.232798	0.447107	0.520675	0.233934	0.472288	0.495322	0.243725	0.41358	0.589304	0.253675	0.382938	0.662443	0.251315	0.389633	0.645004	0.254893	0.370175	0.688576	3.62099	0.8845	195.8	464.2	0.6892	0.2601	0.3773
dsdX	b2365	STM3801	0.0425187	1.51244	0.0281126	0.0449432	1.34256	0.0334757	0.0421919	1.29679	0.0325356	0.0461551	1.26278	0.0365505	0.042738	1.27728	0.0334602	0.0350223	1.50269	0.0233064	1.9662	1.8084	396.4	938.6	0.0177	0.0345	1.9483
dsdA	b2366	STM3802	0.0664434	2.2832	0.029101	0.0667249	1.67062	0.0399401	0.0680648	1.49104	0.0456492	0.0687022	1.39924	0.0490997	0.0674067	1.40766	0.0478858	0.065153	1.33374	0.0488499	2.51309	1.5695	393.5	923.5	0.0416	0.0664	1.595
yfdX	b2375	STM3030	0.447536	NA	NA	0.459469	0.841503	0.54601	0.436747	1.21527	0.359384	0.466592	0.535641	0.87109	0.442501	0.788646	0.561089	0.435088	3.62385	0.120063	1.68067	6.1102	135.2	395.8	0.0696	0.4628	6.6454
yfdY	b2377	STM2400	0.225595	1.90544	0.118395	0.232924	0.315953	0.737213	0.227591	0.339977	0.669431	0.232654	0.209319	1.11148	0.224119	0.234061	0.957524	0.221282	1.47486	0.150035	1.15588	2.7467	64.7	175.3	0.0772	0.2168	2.8091
lpxP	b2378	STM2401	0.0627195	1.41046	0.0444676	0.0631129	1.23746	0.0510021	0.0624284	1.19077	0.052427	0.062575	1.09105	0.0573529	0.0610727	1.10065	0.055488	0.0513388	1.64475	0.0312136	1.54241	1.1234	238.7	673.3	0.0411	0.0527	1.2823
alaC	b2379	STM2402	0.0262434	1.40664	0.0186569	0.0292474	1.23416	0.0236982	0.0272675	1.06981	0.0254881	0.0294244	1.02353	0.028748	0.0261978	1.0453	0.0250624	0.0234118	2.71961	0.00860852	3.07574	1.0862	350	886	0.0198	0.0242	1.2175
glk	b2388	STM2403	0.0443617	1.11367	0.0398338	0.0462019	1.05442	0.0438172	0.0446481	1.00063	0.0446201	0.0474178	0.991401	0.0478291	0.0451427	0.999988	0.0451432	0.0329582	1.10666	0.0297817	1.50055	1.053	261.6	701.4	0.0269	0.0325	1.2052
yfeO	b2389	STM2404	0.137121	1.68347	0.0814514	0.146231	1.55803	0.0938562	0.137405	1.65925	0.0828111	0.15098	1.36763	0.110395	0.1399	1.50931	0.0926911	0.131307	1.53412	0.0855908	2.75368	2.4027	401.2	822.8	0.0614	0.1333	2.1703
ypeC	b2390	STM2407	0.047038	0.992704	0.0473837	0.0506012	0.910103	0.0555994	0.0501162	0.704222	0.0711654	0.0530304	0.667928	0.0793955	0.0483258	0.690678	0.0699686	0.0497546	0.779204	0.063853	3.21934	0.8101	93.1	230.9	0.0625	0.0508	0.8139
mntH	b2392	STM2408	0.0418818	1.17607	0.0356117	0.0421191	1.0642	0.0395781	0.0422119	0.987957	0.0427265	0.0439441	0.984344	0.0446431	0.0428265	0.988703	0.0433158	0.0362882	1.34509	0.0269782	2.65082	1.2121	357.2	878.8	0.0283	0.037	1.307
nupC	b2393	STM2409	0.0112017	0.851429	0.0131563	0.01155	0.873048	0.0132296	0.0118348	0.710881	0.0166481	0.0120985	0.71555	0.0169079	0.0115778	0.717376	0.0161391	0.00970336	0.707506	0.0137149	4.28771	0.8274	362.3	837.7	0.011	0.0098	0.8908
yfeA	b2395	STM2410	0.219531	2.48724	0.0882628	0.220822	1.7317	0.127518	0.21816	1.70394	0.128033	0.228313	1.47401	0.154892	0.222546	1.51339	0.147052	0.218833	1.4452	0.151421	2.07742	2.2546	591.9	1580.1	0.0978	0.214	2.1867
yfeC	b2398	STM2413	0.116781	0.987395	0.118272	0.121618	1.00428	0.121099	0.12382	0.867701	0.142699	0.131424	0.843143	0.155874	0.126859	0.858947	0.147691	0.125411	0.726842	0.172543	3.98641	1.1072	103.3	235.7	0.1313	0.1223	0.9318
yfeD	b2399	STM2414	0.217013	2.00405	0.108287	0.212152	0.442999	0.4789	0.211586	0.443151	0.477458	0.220098	0.268829	0.818731	0.217967	0.276643	0.787902	0.212795	1.49673	0.142173	1.94473	2.04	103.6	286.4	0.1064	0.2104	1.9783
gltX	b2400	STM2415	0.0279228	0.891088	0.0313356	0.0274478	0.851749	0.0322252	0.029613	0.673866	0.0439449	0.0281716	0.675984	0.041675	0.0281716	0.675984	0.041675	0.0266948	1.15604	0.0230916	2.94369	0.6813	369.4	1040.6	0.0353	0.0278	0.7886
xapR	b2405	STM2420	0.124704	NA	NA	0.127881	0.554457	0.230642	0.125379	0.558622	0.224444	0.133143	0.361345	0.368465	0.128584	0.385176	0.333833	0.116301	1.91573	0.0607084	2.14141	2.1709	260.5	621.5	0.0527	0.1147	2.1766
xapB	b2406	STM2421	0.0761759	1.83174	0.0415866	0.0782853	1.42909	0.0547797	0.0761194	1.38931	0.0547893	0.078831	1.29537	0.0608562	0.0756359	1.31527	0.057506	0.0689735	1.55961	0.0442249	1.49516	1.8307	339.8	914.2	0.0328	0.0679	2.0693
xapA	b2407	STM2422	0.0852604	2.23821	0.0380932	0.0878692	1.65393	0.0531275	0.0855726	1.62498	0.0526609	0.0894847	1.50967	0.0592745	0.0862883	1.53685	0.0561463	0.0770326	1.60363	0.0480365	1.97843	2.0728	239.8	591.2	0.0349	0.0769	2.2049
yfeN	b2408	STM2423	0.17422	1.03768	0.167893	0.173753	0.969378	0.179241	0.171388	0.96871	0.176924	0.179154	0.887307	0.201908	0.175905	0.901368	0.195153	0.172014	1.16523	0.147622	1.70308	1.093	158.8	477.2	0.1894	0.1761	0.9298
yfeR	b2409	STM2424	0.15801	2.09747	0.0753337	0.158913	1.6108	0.0986551	0.158595	1.53562	0.103278	0.15892	1.43089	0.111064	0.155017	1.45463	0.106568	0.131651	3.13438	0.0420023	1.225	50	251.3	672.7	0.0021	0.1302	60.9411
yfeH	b2410	STM2425	0.0589259	1.28378	0.0459001	0.0599655	1.13788	0.0526995	0.060063	1.01916	0.0589339	0.0624095	0.985589	0.0633221	0.0601335	0.997964	0.0602561	0.0549374	1.65654	0.0331639	3.18282	1.3853	288.7	707.3	0.039	0.0567	1.4541
ligA	b2411	STM2427	0.0404636	1.09776	0.0368602	0.0417279	1.01858	0.0409667	0.0404634	0.971829	0.0416363	0.0424608	0.950221	0.0446852	0.0405757	0.957009	0.0423985	0.0389112	1.04784	0.0371346	1.82189	1.0412	571.1	1441.9	0.0346	0.039	1.1251
zipA	b2412	STM2428	0.0773823	0.690632	0.112046	0.0767685	0.688664	0.111475	0.0780238	0.642367	0.121463	0.074378	0.586089	0.126905	0.0739014	0.587496	0.125791	0.071767	1.00888	0.0711351	1.46237	0.7023	235.3	658.7	0.1108	0.0752	0.6789
cysZ	b2413	STM2429	0.0621575	1.60308	0.0387737	0.0649287	1.39292	0.0466135	0.0645227	1.20685	0.0534637	0.0672541	1.12683	0.0596842	0.0635865	1.15012	0.0552869	0.0552644	1.60507	0.0344311	2.93028	1.2773	220.6	538.4	0.0416	0.0554	1.3299
cysK	b2414	STM2430	0.0146263	0.907812	0.0161116	0.0156975	0.875144	0.017937	0.0151064	0.755397	0.019998	0.0157828	0.75739	0.0208384	0.0145045	0.762222	0.0190293	0.0125881	1.15403	0.0109079	2.27882	0.7278	272.6	696.4	0.0159	0.0132	0.8289
ptsH	b2415	STM2431	NA	0.217762	0	NA	0.229279	0	NA	0.179644	0	NA	0.188715	0	NA	0.188715	0	NA	0.176336	0	3.4088	0.1669	76.9	178.1	0.001	0.0002	0.184
ptsI	b2416	STM2432	0.0163043	0.369515	0.0441235	0.0159769	0.392814	0.040673	0.0169432	0.328869	0.0515197	0.0157163	0.327222	0.0480295	0.0157163	0.327222	0.0480295	0.0155718	0.37009	0.0420755	2.03051	0.3195	418.9	1075.1	0.0475	0.0161	0.3385
crr	b2417	STM2433	0.0078446	0.372717	0.021047	0.00767313	0.391364	0.0196061	0.00858559	0.285842	0.0300361	0.0084713	0.301436	0.0281031	0.0084713	0.301436	0.0281031	0.00849394	0.304848	0.0278629	3.86397	0.3102	155.7	351.3	0.0272	0.0086	0.3173
pdxK	b2418	STM2435	0.250634	1.82871	0.137055	0.253979	1.605	0.158242	0.248707	1.62085	0.153443	0.255257	1.45102	0.175916	0.24828	1.49287	0.16631	0.239778	1.70161	0.140912	1.26437	50	204.5	599.5	0.0034	0.2233	64.8813
yfeK	b2419	STM2438	0.0854149	NA	NA	0.0837652	0.869576	0.0963288	0.0893473	0.716892	0.124631	0.0873595	0.553593	0.157805	0.0873595	0.553593	0.157805	0.0859879	1.66469	0.0516541	3.75431	2.2094	94.1	232.9	0.0383	0.0896	2.3379
cysM	b2421	STM2440	0.0383391	0.880715	0.0435317	0.0408364	0.843281	0.0484256	0.0385267	0.802264	0.0480225	0.0413116	0.77339	0.0534162	0.0382863	0.783952	0.0488376	0.0347334	0.914581	0.0379774	1.86815	0.8113	242.3	666.7	0.0375	0.0345	0.9196
cysA	b2422	STM2441	0.0366118	0.725711	0.0504495	0.0362134	0.714114	0.050711	0.0370207	0.668942	0.0553423	0.0352048	0.630157	0.0558667	0.0352048	0.630157	0.0558667	0.0345138	0.912626	0.0378182	2.0193	0.6973	301.1	787.9	0.0476	0.0356	0.7476
cysW	b2423	STM2442	0.0138924	0.647071	0.0214696	0.0136619	0.644736	0.0211899	0.0148936	0.509916	0.0292079	0.013858	0.515774	0.0268683	0.013858	0.515774	0.0268683	0.011118	0.708561	0.015691	4.80658	0.6571	246.7	626.3	0.0155	0.0116	0.7458
cysU	b2424	STM2443	0.0293166	0.763543	0.0383954	0.0293092	0.733223	0.0399731	0.0285505	0.730327	0.0390928	0.0291858	0.706502	0.0413103	0.0283958	0.709087	0.0400457	0.0254092	0.986674	0.0257524	1.55946	0.8282	234.2	596.8	0.0284	0.0259	0.9134
cysP	b2425	STM2444	0.0323595	0.778984	0.0415406	0.0333265	0.744734	0.0447495	0.0341598	0.616115	0.0554438	0.0346796	0.61805	0.0561113	0.0334109	0.623069	0.0536231	0.0316692	0.771236	0.0410629	2.70654	0.6384	251.3	762.7	0.0415	0.0316	0.7626
ucpA	b2426	STM2445	0.0605505	1.45513	0.0416116	0.0615612	1.29906	0.0473889	0.0606871	1.25138	0.048496	0.0621447	1.18139	0.0526032	0.0603633	1.19051	0.0507039	0.0482917	1.71114	0.0282219	2.04416	1.8624	228.2	560.8	0.0239	0.0485	2.0268
murQ	b2428	STM2571	0.623337	0.365183	1.70692	0.600537	0.428452	1.40164	0.584317	0.471027	1.24052	0.611389	0.42789	1.42885	0.607745	0.435168	1.39658	0.703658	0.281037	2.5038	1.14562	1.906	222.9	551.1	2.6526	0.7742	0.2919
murP	b2429	STM2570	0.540384	0.938413	0.575849	0.529192	1.01437	0.521694	0.523178	1.04402	0.501119	0.543816	1.01848	0.533949	0.540859	1.0243	0.528027	0.56462	0.843383	0.669471	1.70533	2.2707	349.9	829.1	0.4775	0.5714	1.1965
yfeW	b2430	STM2478	0.200648	2.30085	0.087206	0.201509	1.67228	0.120499	0.200293	1.6079	0.124568	0.207404	1.64474	0.126101	0.202299	1.67569	0.120726	0.191073	2.12007	0.0901262	1.6573	2.1978	321.5	950.5	0.0807	0.1889	2.3399
yfeX	b2431	STM2446	0.031807	1.08716	0.0292569	0.0311134	1.0316	0.0301604	0.0341116	0.806393	0.0423014	0.0319821	0.785958	0.0406919	0.0321187	0.784726	0.0409298	0.0302835	1.10648	0.0273691	4.48565	0.8851	260.8	636.2	0.0333	0.0313	0.9385
yfeY	b2432	STM2447	0.132029	1.37079	0.0963159	0.130219	1.21374	0.107287	0.131323	1.17822	0.111459	0.132895	1.08318	0.122689	0.132895	1.08318	0.122689	0.126274	1.37877	0.0915844	1.62498	1.3113	145	428	0.0966	0.1298	1.3437
yfeZ	b2433	STM2448	0.178403	1.48743	0.119941	0.176495	1.42857	0.123547	0.183062	1.29113	0.141784	0.183035	1.13318	0.161524	0.183035	1.13318	0.161524	0.189468	1.17734	0.160929	3.27246	1.7863	146.3	300.7	0.1322	0.1892	1.4309
amiA	b2435	STM2450	0.0420178	1.1999	0.0350179	0.0422138	1.06848	0.0395083	0.0424108	0.996003	0.042581	0.0445633	1.03544	0.043038	0.0437085	1.0384	0.0420923	0.040911	0.961488	0.0425497	1.76109	0.9593	232.2	634.8	0.0364	0.0395	1.0861
hemF	b2436	STM2451	0.0581933	1.17512	0.0495213	0.0585706	1.09968	0.0532617	0.061212	0.921639	0.0664165	0.0598982	0.867816	0.0690218	0.0591316	0.871359	0.0678613	0.0561854	1.02011	0.0550778	2.73454	0.9803	248.8	645.2	0.0538	0.0554	1.0304
eutR	b2437	STM2454	0.0448813	1.14781	0.0391016	0.0461794	1.00527	0.0459371	0.0455736	0.886782	0.0513922	0.0461691	0.866365	0.0532906	0.0437209	0.877687	0.0498138	0.040591	2.10622	0.019272	1.8012	0.8974	264.2	785.8	0.039	0.0415	1.0653
eutK	b2438	STM2455	0.11377	0.925536	0.122923	0.114756	0.921045	0.124594	0.115287	0.869703	0.132559	0.115801	0.762983	0.151774	0.113505	0.774422	0.146568	0.111377	0.976544	0.114052	2.63762	1.0794	150.8	335.2	0.1314	0.1179	0.8973
eutL	b2439	STM2456	0.0295356	1.20245	0.0245628	0.031264	1.08836	0.0287258	0.0293755	1.07365	0.0273605	0.0323748	1.05295	0.0307467	0.0303676	1.06137	0.0286115	0.0320702	0.869508	0.0368832	2.21944	1.2751	210.6	446.4	0.0258	0.0324	1.2573
eutC	b2440	STM2457	0.0273467	0.889561	0.0307418	0.0273183	0.909936	0.0300222	0.0280726	0.808938	0.034703	0.0280777	0.786406	0.0357038	0.0276916	0.787694	0.0351552	0.0254562	0.862885	0.0295013	2.93096	0.8165	243.9	602.1	0.0292	0.0257	0.8806
eutB	b2441	STM2458	0.0156305	0.559415	0.0279407	0.0156051	0.560084	0.027862	0.016324	0.466577	0.0349867	0.0154623	0.471174	0.0328164	0.0152353	0.471914	0.0322841	0.0113746	0.83795	0.0135743	2.59291	0.4519	311.8	1047.2	0.0191	0.0118	0.617
yffS	b2450	STM1103	0.734984	0.836311	0.87884	0.705852	0.995439	0.709086	0.704165	0.994149	0.70831	0.732602	0.879238	0.833223	0.72966	0.869676	0.839002	0.753353	0.87606	0.859933	1.69511	2.5035	138.2	404.8	0.9667	0.8272	0.8557
eutA	b2451	STM2459	0.268978	0.0439891	6.11466	0.263456	0.0693556	3.79863	0.271991	0.0655202	4.15125	0.282951	0.0617931	4.57901	0.28221	0.0634339	4.44888	0.328591	0.0315905	10.4016	4.66006	0.7038	360.7	623.3	12.2103	0.3536	0.029
eutH	b2452	STM2460	0.0189354	0.748241	0.0253065	0.0208559	0.742603	0.0280848	0.0191435	0.688931	0.0277873	0.0214167	0.681229	0.0314383	0.0192957	0.688618	0.0280209	0.0155884	0.848948	0.018362	2.72347	0.8229	329.3	894.7	0.015	0.0147	0.9798
eutG	b2453	STM2461	0.0889595	1.14815	0.0774808	0.0907688	1.0502	0.0864302	0.0900553	0.991322	0.0908436	0.0933584	0.923666	0.101074	0.0905057	0.936916	0.0965996	0.0831292	2.21299	0.0375642	3.00691	1.3058	323.5	861.5	0.0624	0.0853	1.3671
eutJ	b2454	STM2462	0.0565432	0.784004	0.0721211	0.0586636	0.753526	0.0778521	0.0573881	0.701984	0.0817514	0.0589596	0.65145	0.0905051	0.0561552	0.662051	0.08482	0.0540267	0.942497	0.0573229	2.4224	0.7998	226.9	607.1	0.0672	0.0558	0.8305
eutE	b2455	STM2463	0.0388847	0.709308	0.0548207	0.0389942	0.707384	0.0551244	0.0395403	0.65504	0.0603632	0.0386484	0.617752	0.0625629	0.0381559	0.619452	0.0615962	0.0367593	0.737777	0.0498244	2.39223	0.6863	394.5	1006.5	0.0519	0.0373	0.7173
eutN	b2456	STM2464	0.0513324	0.646492	0.0794015	0.0504521	0.663254	0.0760675	0.0525663	0.585256	0.0898177	0.0516882	0.560592	0.0922029	0.0515865	0.560592	0.0920215	0.048095	0.573051	0.083928	2.92702	0.6804	88.4	196.6	0.08	0.0496	0.6207
eutM	b2457	STM2465	0.0169019	0.738145	0.0228979	0.0166632	0.831159	0.0200481	0.017588	0.719272	0.0244525	0.0171549	0.698589	0.0245565	0.0171549	0.698589	0.0245565	0.0163344	0.577144	0.028302	4.76902	0.7293	93.3	191.7	0.0229	0.0162	0.7095
eutD	b2458	STM2466	0.0686534	1.07533	0.0638439	0.0703252	1.01973	0.0689642	0.0694495	0.962529	0.0721531	0.0709091	0.888721	0.0797878	0.0685081	0.89868	0.0762319	0.0651887	1.11877	0.0582684	2.62497	1.1863	308.3	705.7	0.0581	0.0667	1.1478
eutT	b2459	STM2467	0.0724467	0.929538	0.0779384	0.0712824	0.881798	0.0808376	0.0731456	0.815622	0.0896808	0.0711742	0.759349	0.0937305	0.0711742	0.759349	0.0937305	0.0723057	0.986844	0.0732696	2.08564	0.9568	188.7	519.3	0.0727	0.0725	0.9972
eutQ	b2460	STM2468	0.0544862	0.970577	0.056138	0.0537678	0.923158	0.0582434	0.0537158	0.916907	0.0585837	0.0543134	0.898735	0.0604332	0.0541524	0.899378	0.0602109	0.0498483	1.34605	0.0370329	1.35812	0.905	162.8	521.2	0.0454	0.0502	1.1068
eutP	b2461	STM2469	0.0929282	0.61695	0.150625	0.0914971	0.620287	0.147508	0.0964892	0.523862	0.184188	0.09728	0.514672	0.189014	0.09728	0.514672	0.189014	0.09109	0.564039	0.161496	2.47639	0.6766	130	344	0.1597	0.0923	0.5781
eutS	b2462	STM2470	0.026392	1.0007	0.0263735	0.0269112	0.919705	0.0292607	0.0268483	0.827772	0.0324344	0.0273176	0.839163	0.0325534	0.026094	0.843017	0.0309532	0.0258799	0.888596	0.0291244	1.75225	0.8466	98.6	234.4	0.0295	0.0263	0.8909
maeB	b2463	STM2472	0.0338467	1.02097	0.0331514	0.0337327	0.969144	0.0348067	0.0344376	0.870047	0.0395813	0.0342533	0.857507	0.0399453	0.0337765	0.859431	0.0393009	0.0315813	1.10068	0.0286926	2.23261	0.903	624	1653	0.0313	0.0317	1.0142
talA	b2464	STM2473	0.0623056	1.83539	0.0339467	0.0657463	1.42401	0.0461697	0.0633424	1.3089	0.0483937	0.0665581	1.24765	0.0533469	0.0622343	1.27851	0.0486771	0.0533028	1.74442	0.0305562	1.82112	1.4394	251.8	696.2	0.0331	0.0548	1.655
tktB	b2465	STM2474	0.0386132	1.24097	0.0311154	0.0408444	1.093	0.037369	0.039578	0.969451	0.0408251	0.0420677	0.956895	0.0439627	0.0392729	0.969909	0.0404913	0.0368959	1.37631	0.0268078	2.31263	0.984	533.2	1461.8	0.033	0.0372	1.1254
ypfG	b2466	STM2476	0.153328	1.40888	0.10883	0.153222	1.2794	0.119761	0.154853	1.20591	0.128412	0.157991	1.0742	0.147078	0.155999	1.08493	0.143788	0.143789	2.63602	0.0545476	2.31808	1.3677	286	755	0.1159	0.1473	1.2705
[truncated: 1,408 more rows]
