# Supplementary material for: Highly expressed genes evolve under strong epistasis from a proteome-wide scan in E. coli
Source: Sci Rep. 2017 Nov 20;7:15844. doi: 10.1038/s41598-017-16030-z (PMC5696520; doi:10.1038/s41598-017-16030-z)
Supplement: Supplementary file 5 — Table S4 [file 41598_2017_16030_MOESM5_ESM.xlsx]

## Sheet: CorCoeff
Table S4. Correlation coefficients and p-values for inter-correlation between epistasis and genome-wide features
R	Epistasis	dN	dS	dN.dS	Ru	GC	CAI	Protein	RNA	PPI	Essentiality
Epis	1	-0.0307256	0.479281	-0.903322	0.138698	-0.118764	0.0426139	0.173109	0.176913	0.0807263	0.141682
dN	-0.0307256	1	0.644241	0.262941	0.416736	0.131885	-0.394396	-0.289242	-0.294493	-0.0766983	-0.170299
dS	0.479281	0.644241	1	0.179953	0.394909	0.00840749	-0.423489	-0.242051	-0.210547	0.0177002	0.133319
dN.dS	-0.903322	0.262941	0.179953	1	0.027115	0.107103	-0.124869	-0.224028	-0.218666	-0.0786286	-0.113254
Ru	0.138698	0.416736	0.394909	0.027115	1	0.0500646	-0.142153	-0.0755092	-0.116574	-0.0321112	0.0243529
GC	-0.118764	0.131885	0.00840749	0.107103	0.0500646	1	-0.150803	-0.177228	-0.14507	-0.0672547	-0.0439325
CAI	0.0426139	-0.394396	-0.423489	-0.124869	-0.142153	-0.150803	1	0.728132	0.553437	0.0379356	0.156036
Protein	0.173109	-0.289242	-0.242051	-0.224028	-0.0755092	-0.177228	0.728132	1	0.650979	0.0693204	0.11924
RNA	0.176913	-0.294493	-0.210547	-0.218666	-0.116574	-0.14507	0.553437	0.650979	1	0.0723143	0.157221
PPI	0.0807263	-0.0766983	0.0177002	-0.0786286	-0.0321112	-0.0672547	0.0379356	0.0693204	0.0723143	1	0.0411036
Essen.	0.141682	-0.170299	0.133319	-0.113254	0.0243529	-0.0439325	0.156036	0.11924	0.157221	0.0411036	1
p-value	Epistasis	dN	dS	dN.dS	Ru	GC	CAI	Protein	RNA	PPI	Essentiality
Epis	0	0.273322	0	0	6.77151e-07	2.15418e-05	0.154471	3.90369e-08	3.60407e-08	0.0176301	0.00221972
dN	0.273322	0	0	1.41925e-21	1.03614e-63	3.21137e-07	1.35384e-49	9.00335e-24	6.23601e-24	0.0155784	6.75639e-05
dS	0	0	0	9.32189e-07	0	0.819875	0	5.12245e-09	8.83399e-07	0.693556	0.0256916
dN.dS	0	1.41925e-21	9.32189e-07	0	0.333711	0.000128863	2.82781e-05	8.75307e-13	7.99715e-12	0.020809	0.0146532
Ru	6.77151e-07	1.03614e-63	0	0.333711	0	0.0518463	2.31185e-07	0.00986806	9.05157e-05	0.309649	0.570508
GC	2.15418e-05	3.21137e-07	0.819875	0.000128863	0.0518463	0	4.00503e-08	1.08624e-09	1.03917e-06	0.0331945	0.305951
CAI	0.154471	1.35384e-49	0	2.82781e-05	2.31185e-07	4.00503e-08	0	1.14258e-169	0	0.262583	0.000678278
Protein	3.90369e-08	9.00335e-24	5.12245e-09	8.75307e-13	0.00986806	1.08624e-09	1.14258e-169	0	2.29124e-115	0.0447155	0.00928968
RNA	3.60407e-08	6.23601e-24	8.83399e-07	7.99715e-12	9.05157e-05	1.03917e-06	0	2.29124e-115	0	0.0437545	0.0010714
PPI	0.0176301	0.0155784	0.693556	0.020809	0.309649	0.0331945	0.262583	0.0447155	0.0437545	0	0.398539
Essen.	0.00221972	6.75639e-05	0.0256916	0.0146532	0.570508	0.305951	0.000678278	0.00928968	0.0010714	0.398539	0
