# Supplementary material for: Highly expressed genes evolve under strong epistasis from a proteome-wide scan in E. coli
Source: Sci Rep. 2017 Nov 20;7:15844. doi: 10.1038/s41598-017-16030-z (PMC5696520; doi:10.1038/s41598-017-16030-z)
Supplement: Supplementary file 6 — Table S5 [file 41598_2017_16030_MOESM6_ESM.xlsx]

## Sheet: Table S5
Table S5. E. coli genes evolving with low (< 18%) and high (>53%) epistasis. All genes have more than 500 orthologs within the class Gammaproteobacteria.
Epis>53%, Nort > 500	Epis<18%, Nort>500
b0002	b0042
b0006	b0074
b0008	b0111
b0014	b0125
b0015	b0126
b0019	b0155
b0023	b0158
b0025	b0179
b0026	b0198
b0029	b0268
b0031	b0296
b0032	b0312
b0033	b0314
b0049	b0323
b0051	b0333
b0059	b0341
b0060	b0368
b0071	b0387
b0072	b0403
b0078	b0434
b0081	b0451
b0082	b0478
b0085	b0508
b0091	b0527
b0094	b0570
b0095	b0598
b0096	b0624
b0098	b0641
b0102	b0695
b0110	b0697
b0128	b0698
b0146	b0709
b0156	b0733
b0159	b0734
b0166	b0736
b0168	b0738
b0169	b0812
b0170	b0823
b0171	b0841
b0172	b0847
b0173	b0870
b0174	b0933
b0176	b0935
b0180	b0936
b0183	b0964
b0184	b0982
b0185	b1062
b0187	b1071
b0188	b1075
b0194	b1076
b0212	b1206
b0214	b1223
b0222	b1233
b0228	b1234
b0237	b1301
b0238	b1342
b0355	b1393
b0391	b1418
b0399	b1433
b0406	b1441
b0413	b1442
b0414	b1443
b0415	b1447
b0421	b1485
b0437	b1486
b0438	b1529
b0450	b1605
b0471	b1612
b0529	b1636
b0630	b1637
b0636	b1642
b0637	b1657
b0642	b1663
b0659	b1737
b0661	b1782
b0674	b1929
b0678	b1940
b0684	b1944
b0686	b1948
b0687	b1949
b0688	b1991
b0693	b1992
b0720	b2065
b0723	b2069
b0724	b2075
b0726	b2076
b0728	b2126
b0729	b2128
b0740	b2131
b0750	b2141
b0754	b2171
b0755	b2177
b0757	b2198
b0758	b2234
b0759	b2235
b0765	b2241
b0775	b2311
b0852	b2342
b0881	b2423
b0882	b2477
b0884	b2479
b0885	b2495
b0887	b2497
b0888	b2536
b0892	b2547
b0893	b2548
b0895	b2572
b0908	b2617
b0910	b2679
b0911	b2685
b0912	b2686
b0915	b2716
b0918	b2740
b0928	b2763
b0930	b2777
b0932	b2801
b0945	b2808
b0949	b2925
b0954	b3005
b0963	b3006
b1014	b3057
b1015	b3093
b1048	b3153
b1086	b3172
b1090	b3325
b1092	b3327
b1096	b3337
b1107	b3350
b1133	b3356
b1136	b3365
b1175	b3366
b1181	b3385
b1184	b3408
b1203	b3424
b1204	b3492
b1207	b3522
b1208	b3542
b1211	b3555
b1243	b3654
b1244	b3657
b1245	b3667
b1262	b3679
b1266	b3728
b1269	b3737
b1272	b3751
b1275	b3816
b1277	b3819
b1280	b3870
b1281	b3991
b1286	b4036
b1288	b4067
b1290	b4149
b1291	b4193
b1292	b4194
b1293	b4292
b1294	b4316
b1304	b4349
b1321	b4350
b1322	b4395
b1334	b4407
b1479
b1603
b1623
b1628
b1633
b1640
b1646
b1651
b1654
b1680
b1682
b1712
b1713
b1714
b1716
b1717
b1719
b1761
b1764
b1778
b1780
b1783
b1784
b1829
b1831
b1860
b1863
b1866
b1905
b1914
b2011
b2019
b2024
b2026
b2029
b2041
b2066
b2113
b2143
b2168
b2186
b2187
b2232
b2262
b2267
b2278
b2283
b2287
b2288
b2291
b2295
b2296
b2297
b2312
b2313
b2315
b2318
b2320
b2326
b2327
b2329
b2330
b2340
b2411
b2415
b2417
b2436
b2465
b2472
b2474
b2476
b2496
b2500
b2507
b2509
b2511
b2523
b2525
b2526
b2529
b2530
b2531
b2543
b2551
b2553
b2557
b2559
b2563
b2567
b2568
b2569
b2571
b2574
b2576
b2580
b2584
b2585
b2592
b2594
b2600
b2607
b2610
b2615
b2677
b2687
b2696
b2697
b2741
b2744
b2746
b2747
b2750
b2751
b2752
b2765
b2779
b2780
b2781
b2784
b2786
b2806
b2819
b2830
b2831
b2892
b2894
b2906
b2912
b2914
b2926
b2942
b2945
b2950
b2951
b2953
b2954
b2960
b2963
b3008
b3011
b3032
b3033
b3034
b3041
b3052
b3056
b3064
b3065
b3066
b3067
b3102
b3113
b3146
b3163
b3168
b3169
b3170
b3175
b3176
b3177
b3178
b3179
b3181
b3183
b3186
b3187
b3188
b3201
b3206
b3208
b3228
b3231
b3235
b3237
b3247
b3251
b3255
b3259
b3260
b3282
b3283
b3284
b3287
b3288
b3290
b3294
b3295
b3296
b3297
b3300
b3303
b3304
b3305
b3307
b3308
b3309
b3310
b3311
b3312
b3314
b3315
b3319
b3320
b3321
b3340
b3341
b3345
b3347
b3349
b3355
b3357
b3363
b3386
b3389
b3405
b3409
b3429
b3430
b3470
b3471
b3497
b3498
b3605
b3612
b3616
b3617
b3619
b3620
b3621
b3633
b3641
b3642
b3648
b3652
b3699
b3700
b3701
b3702
b3704
b3706
b3729
b3730
b3731
b3732
b3733
b3734
b3736
b3741
b3743
b3752
b3764
b3765
b3773
b3774
b3780
b3783
b3784
b3805
b3806
b3809
b3813
b3825
b3829
b3833
b3863
b3865
b3867
b3868
b3887
b3911
b3912
b3915
b3919
b3926
b3927
b3931
b3935
b3938
b3959
b3962
b3972
b3973
b3974
b3982
b3983
b3984
b3987
b3988
b3994
b3997
b3999
b4000
b4005
b4006
b4013
b4025
b4039
b4043
b4049
b4052
b4146
b4155
b4160
b4167
b4168
b4171
b4172
b4173
b4178
b4179
b4213
b4255
b4258
b4314
b4383
b4384
b4388
b4401
