# Supplementary material for: Highly expressed genes evolve under strong epistasis from a proteome-wide scan in E. coli
Source: Sci Rep. 2017 Nov 20;7:15844. doi: 10.1038/s41598-017-16030-z (PMC5696520; doi:10.1038/s41598-017-16030-z)
Supplement: Supplementary file 7 — Table S6 [file 41598_2017_16030_MOESM7_ESM.xlsx]

## Sheet: Table S6
Table S5. Gene Ontology analysis for genes evolving with high epistasis (> 53%)
Category	Term	Count	%	PValue	Genes	List Total	Pop Hits	Pop Total	Fold Enrichment	Bonferroni	Benjamini	FDR
GOTERM_CC_DIRECT	GO:0005829~cytosol	281	58.7866	5.5719e-46	B3340, B3341, B2329, B3752, B2320, B0222, B1207, B0637, B1107, B3764, B0238, B0237, B3868, B2496, B1623, B2232, B1479, B2330, B3863, B3865, B2340, B3349, B1761, B1764, B3730, B3498, B1778, B2610, B0750, B0757, B0754, B2615, B3355, B0755, B3357, B0758, B0759, B3011, B3741, B3743, B3231, B3228, B2747, B0642, B1905, B1211, B1780, B2607, B1719, B4006, B3282, B1654, B3283, B1651, B3997, B2914, B3994, …	422	1033	2941	1.89578	4.34608e-44	4.34608e-44	5.89385e-43
GOTERM_MF_DIRECT	GO:0005524~ATP binding	118	24.6862	5.77607e-14	B3959, B2942, B3752, B4052, B3056, B2019, B1208, B1207, B0059, B4258, B1203, B3868, B2296, B0194, B2950, B0438, B3652, B2526, B2819, B0765, B0185, B1764, B0188, B3178, B3935, B3733, B3734, B2697, B3731, B3732, B1175, B2926, B0949, B3931, B2557, B0033, B0032, B2553, B2752, B0757, B2615, B3355, B2750, B2751, B0171, B2026, B3699, B3806, B2168, B0025, B0852, B0026, B1682, B0642, B1719, B3282, B0728, …	459	433	3186	1.89159	3.2907e-11	3.2907e-11	8.46656e-11
GOTERM_MF_DIRECT	GO:0005515~protein binding	163	34.1004	3.30183e-12	B3341, B2942, B2011, B0421, B4052, B0775, B2530, B3235, B1304, B4255, B3066, B0637, B3064, B1203, B2297, B0630, B3868, B2950, B2496, B2232, B0437, B3067, B3251, B2340, B3349, B2526, B2525, B3347, B0146, B2529, B0185, B0184, B3935, B3733, B1680, B3734, B3731, B3732, B1175, B2186, B3931, B2417, B0033, B0032, B2415, B1184, B2553, B2551, B2752, B3183, B3357, B3187, B0759, B2751, B1603, B0170, B0172, …	459	712	3186	1.58906	1.88203e-09	9.41014e-10	4.84227e-09
GOTERM_MF_DIRECT	GO:0003735~structural constituent of ribosome	28	5.85774	1.86625e-09	B3307, B3308, B3309, B3341, B3320, B3321, B3303, B3304, B3305, B3065, B3186, B1716, B1717, B3319, B3297, B3296, B3294, B3315, B3231, B3314, B3311, B3312, B3310, B0023, B3983, B3984, B0169, B0911	459	57	3186	3.4097	1.06376e-06	3.54588e-07	2.73696e-06
GOTERM_MF_DIRECT	GO:0042802~identical protein binding	76	15.8996	1.94222e-09	B0928, B2329, B2942, B0726, B4052, B2779, B0720, B1304, B3919, B0674, B3113, B3064, B0678, B1713, B2780, B2291, B2496, B2765, B0437, B0438, B3962, B3251, B0102, B2523, B1761, B0932, B2143, B0185, B2529, B0188, B3730, B3409, B0180, B2697, B3041, B0893, B1175, B2186, B3931, B4384, B0031, B2553, B3648, B2551, B1275, B4025, B0754, B4401, B2041, B3187, B0095, B0094, B2750, B0759, B3641, B0171, B0098, …	459	272	3186	1.93945	1.10706e-06	2.76766e-07	2.84837e-06
GOTERM_BP_DIRECT	GO:0006412~translation	29	6.06695	3.74795e-09	B3307, B3308, B3309, B3341, B3320, B3321, B3304, B0659, B3065, B3186, B1204, B1716, B1717, B3319, B3297, B3170, B3294, B3315, B3231, B3314, B3311, B3312, B3310, B0023, B3984, B0852, B3287, B0169, B0911	455	64	3277	3.2635	2.21878e-06	2.21878e-06	5.52527e-06
GOTERM_MF_DIRECT	GO:0019843~rRNA binding	21	4.39331	8.1049e-08	B3307, B3309, B3341, B3319, B3296, B3315, B0884, B0051, B3314, B3311, B3320, B3312, B3303, B3305, B3983, B3984, B3183, B3186, B1716, B4173, B2567	459	40	3186	3.64412	4.61969e-05	9.23955e-06	0.000118863
GOTERM_CC_DIRECT	GO:0005737~cytoplasm	117	24.477	4.91732e-07	B3959, B3340, B2806, B0222, B0636, B3237, B3066, B2436, B1204, B1203, B0630, B3867, B1628, B2291, B3863, B4388, B2340, B3247, B3349, B1761, B3347, B2894, B3345, B2529, B0185, B2287, B0183, B0184, B3177, B1680, B0180, B3405, B2186, B3497, B3498, B0949, B2557, B0033, B0659, B0032, B0945, B0757, B0755, B3181, B0759, B0174, B0170, B0172, B2831, B3887, B2830, B3699, B3805, B3806, B2600, B3008, B2744, …	422	544	2941	1.49889	3.83544e-05	1.91774e-05	0.000520143
GOTERM_MF_DIRECT	GO:0008270~zinc ion binding	45	9.41423	3.78653e-06	B0406, B1719, B3178, B3935, B3283, B2697, B0222, B1829, B0659, B1277, B1778, B3994, B3066, B2551, B0015, B0014, B0096, B2297, B0758, B2559, B0170, B2296, B0237, B3011, B0414, B3295, B1623, B0413, B2765, B0438, B3231, B3926, B1646, B2472, B3616, B0212, B3389, B0026, B2746, B3349, B0932, B2143, B3287, B0169, B3829	459	157	3186	1.98951	0.002156	0.000359656	0.00555301
GOTERM_CC_DIRECT	GO:0022625~cytosolic large ribosomal subunit	16	3.34728	9.31785e-06	B3308, B3309, B3319, B3294, B3315, B3231, B3320, B3312, B3304, B3305, B3310, B3983, B3984, B3186, B1716, B1717	422	32	2941	3.4846	0.000726532	0.000242236	0.0098558
GOTERM_MF_DIRECT	GO:0000287~magnesium ion binding	47	9.83264	2.40591e-05	B3730, B2942, B2011, B0728, B4005, B0726, B3774, B3041, B2779, B0893, B3056, B2019, B4383, B1207, B3034, B3066, B4258, B3064, B3183, B0757, B0091, B1713, B1714, B3642, B0174, B3176, B0238, B2296, B2312, B3430, B0918, B3784, B2954, B3865, B0214, B3699, B4388, B2747, B0852, B1863, B1136, B2563, B0085, B1764, B0688, B4173, B2607	459	178	3186	1.83278	0.0136202	0.0019572	0.0352781
GOTERM_MF_DIRECT	GO:0000049~tRNA binding	16	3.34728	5.60331e-05	B3308, B3282, B3341, B2697, B3260, B3056, B2318, B3321, B3704, B3984, B0026, B2474, B1713, B1714, B4049, B1133	459	36	3186	3.08497	0.0314351	0.00398451	0.0821442
GOTERM_BP_DIRECT	GO:0006364~rRNA processing	7	1.46444	0.000149932	B0659, B3282, B1286, B3247, B4179, B0051, B2567	455	8	3277	6.30192	0.0849406	0.0434126	0.220804
GOTERM_CC_DIRECT	GO:0022627~cytosolic small ribosomal subunit	12	2.51046	0.000304577	B3307, B0023, B3341, B3065, B3297, B3296, B0169, B3314, B3311, B3321, B3303, B0911	422	25	2941	3.34521	0.0234806	0.00592256	0.321707
GOTERM_MF_DIRECT	GO:0003924~GTPase activity	12	2.51046	0.00101881	B2569, B3409, B3340, B2610, B3706, B2511, B3183, B3168, B0095, B3865, B4173, B2751	459	28	3186	2.97479	0.44067	0.0625175	1.48378
GOTERM_BP_DIRECT	GO:0009408~response to heat	17	3.55649	0.00187665	B2327, B2592, B0437, B3067, B3887, B3931, B0881, B1243, B0659, B0212, B1304, B3034, B3349, B0015, B0014, B2584, B4173	455	54	3277	2.26736	0.671106	0.309731	2.73119
GOTERM_BP_DIRECT	GO:0006260~DNA replication	13	2.71967	0.00298967	B0184, B3935, B3702, B2496, B1266, B4043, B4052, B0015, B0014, B3863, B3700, B3498, B2411	455	37	3277	2.5305	0.830099	0.357979	4.31801
GOTERM_BP_DIRECT	GO:0000027~ribosomal large subunit assembly	7	1.46444	0.00301705	B3179, B3308, B3983, B2511, B1716, B2594, B2576	455	12	3277	4.20128	0.832839	0.300759	4.35674
GOTERM_BP_DIRECT	GO:0006541~glutamine metabolic process	7	1.46444	0.00301705	B2557, B2507, B0032, B3729, B2312, B0674, B2780	455	12	3277	4.20128	0.832839	0.300759	4.35674
GOTERM_BP_DIRECT	GO:0006353~DNA-templated transcription, termination	5	1.04603	0.00433014	B3982, B3319, B3296, B3783, B3169	455	6	3277	6.00183	0.923389	0.348298	6.19706
GOTERM_MF_DIRECT	GO:0000166~nucleotide binding	11	2.30126	0.0068975	B0033, B2496, B2291, B1266, B0450, B2744, B0060, B3169, B3032, B4213, B2954	459	30	3186	2.5451	0.980653	0.325996	9.65243
GOTERM_BP_DIRECT	GO:0006508~proteolysis	12	2.51046	0.00733101	B1829, B3765, B3178, B3235, B3064, B2523, B0882, B0438, B1272, B0932, B0881, B2568	455	36	3277	2.40073	0.98717	0.463279	10.2797
GOTERM_BP_DIRECT	GO:0019288~isopentenyl diphosphate biosynthetic process, methylerythritol 4-phosphate pathway	5	1.04603	0.0090034	B1208, B0173, B2747, B2746, B0029	455	7	3277	5.14443	0.995272	0.487917	12.4824
GOTERM_BP_DIRECT	GO:0044205~'de novo' UMP biosynthetic process	5	1.04603	0.0090034	B0033, B0032, B0945, B1281, B3642	455	7	3277	5.14443	0.995272	0.487917	12.4824
GOTERM_MF_DIRECT	GO:0004176~ATP-dependent peptidase activity	5	1.04603	0.0102948	B3765, B3178, B0437, B0882, B0438	459	7	3186	4.95798	0.997256	0.415048	14.0807
GOTERM_MF_DIRECT	GO:0002161~aminoacyl-tRNA editing activity	5	1.04603	0.0102948	B4258, B2697, B0026, B3887, B0642	459	7	3186	4.95798	0.997256	0.415048	14.0807
GOTERM_CC_DIRECT	GO:0016020~membrane	40	8.3682	0.0107889	B3341, B3733, B3734, B2697, B3732, B0895, B2779, B3931, B4384, B2417, B0945, B0019, B2476, B3919, B2551, B0015, B1713, B0014, B0170, B2296, B2592, B3290, B2496, B0887, B3295, B0437, B3783, B3784, B0008, B1288, B3619, B3987, B3988, B3825, B3633, B0915, B3168, B2287, B4000, B0911	422	191	2941	1.45952	0.570917	0.155678	10.8405
GOTERM_MF_DIRECT	GO:0030145~manganese ion binding	16	3.34728	0.0122217	B0183, B3178, B0173, B0728, B4005, B3041, B3784, B4383, B3616, B1266, B0852, B2523, B2746, B2436, B2744, B3612	459	57	3186	1.9484	0.999097	0.442396	16.5015
GOTERM_MF_DIRECT	GO:0005525~GTP binding	15	3.13808	0.0147454	B3409, B3340, B2784, B2511, B3865, B2569, B1277, B2610, B3706, B3183, B3168, B1203, B0095, B4173, B2751	459	53	3186	1.96448	0.99979	0.478656	19.5762
GOTERM_BP_DIRECT	GO:0009231~riboflavin biosynthetic process	5	1.04603	0.0160562	B0025, B1277, B0415, B0414, B3041	455	8	3277	4.50137	0.999931	0.655172	21.2288
GOTERM_BP_DIRECT	GO:0006189~'de novo' IMP biosynthetic process	6	1.25523	0.0171161	B2557, B4006, B2312, B2476, B4005, B2500	455	12	3277	3.6011	0.999964	0.640142	22.4705
GOTERM_BP_DIRECT	GO:0030488~tRNA methylation	6	1.25523	0.0171161	B0661, B3741, B3706, B2960, B1133, B2607	455	12	3277	3.6011	0.999964	0.640142	22.4705
GOTERM_MF_DIRECT	GO:0046933~proton-transporting ATP synthase activity, rotational mechanism	5	1.04603	0.0182767	B3733, B3734, B3731, B3732, B3736	459	8	3186	4.33824	0.999973	0.528108	23.7015
GOTERM_MF_DIRECT	GO:0003690~double-stranded DNA binding	5	1.04603	0.0182767	B2531, B4178, B0413, B0051, B2186	459	8	3186	4.33824	0.999973	0.528108	23.7015
GOTERM_MF_DIRECT	GO:0046961~proton-transporting ATPase activity, rotational mechanism	5	1.04603	0.0182767	B3733, B3734, B3731, B3732, B3736	459	8	3186	4.33824	0.999973	0.528108	23.7015
GOTERM_BP_DIRECT	GO:0030163~protein catabolic process	4	0.83682	0.0212772	B3178, B0438, B0885, B0881	455	5	3277	5.76176	0.999997	0.685716	27.171
GOTERM_BP_DIRECT	GO:0006450~regulation of translational fidelity	4	0.83682	0.0212772	B3282, B0194, B2697, B3887	455	5	3277	5.76176	0.999997	0.685716	27.171
GOTERM_CC_DIRECT	GO:0045261~proton-transporting ATP synthase complex, catalytic core F(1)	4	0.83682	0.0232859	B3733, B3734, B3731, B3732	422	5	2941	5.57536	0.840829	0.263832	22.0597
GOTERM_BP_DIRECT	GO:0006744~ubiquinone biosynthetic process	6	1.25523	0.0247162	B3833, B2906, B2232, B2746, B3187, B4039	455	13	3277	3.32409	1	0.709064	30.8538
GOTERM_MF_DIRECT	GO:0003676~nucleic acid binding	9	1.88285	0.0249575	B2509, B0214, B0059, B2011, B1866, B1863, B0930, B2892, B2330	459	26	3186	2.40271	0.999999	0.617268	30.9722
GOTERM_BP_DIRECT	GO:0008652~cellular amino acid biosynthetic process	11	2.30126	0.0250236	B4388, B0033, B2329, B0031, B0908, B3389, B0674, B1275, B3773, B0754, B1262	455	37	3277	2.14119	1	0.684638	31.1744
GOTERM_BP_DIRECT	GO:0006633~fatty acid biosynthetic process	7	1.46444	0.0292022	B1090, B0180, B0954, B1092, B2563, B0185, B3255	455	18	3277	2.80085	1	0.714418	35.3973
GOTERM_MF_DIRECT	GO:0003729~mRNA binding	5	1.04603	0.0292231	B3341, B3231, B0051, B3314, B0911	459	9	3186	3.85621	1	0.65236	35.271
GOTERM_MF_DIRECT	GO:0004386~helicase activity	5	1.04603	0.0292231	B0059, B3935, B4052, B3783, B2819	459	9	3186	3.85621	1	0.65236	35.271
GOTERM_MF_DIRECT	GO:0008198~ferrous iron binding	8	1.67364	0.0294473	B3616, B3386, B0168, B3287, B3032, B2529, B0758, B0156	459	22	3186	2.52406	1	0.632921	35.4898
GOTERM_MF_DIRECT	GO:0051537~2 iron, 2 sulfur cluster binding	10	2.09205	0.0317271	B0724, B2531, B0775, B2530, B1654, B4178, B2525, B2283, B2529, B0156	459	32	3186	2.16912	1	0.639756	37.6768
GOTERM_MF_DIRECT	GO:0043022~ribosome binding	8	1.67364	0.0372663	B2569, B0636, B2511, B0884, B3287, B1203, B4173, B1211	459	23	3186	2.41432	1	0.679974	42.706
GOTERM_BP_DIRECT	GO:0016226~iron-sulfur cluster assembly	7	1.46444	0.0378456	B2530, B1680, B2526, B1682, B2525, B2529, B0156	455	19	3277	2.65344	1	0.781864	43.3771
GOTERM_BP_DIRECT	GO:0006048~UDP-N-acetylglucosamine biosynthetic process	4	0.83682	0.0382242	B3176, B3730, B3729, B0678	455	6	3277	4.80147	1	0.763554	43.7046
GOTERM_BP_DIRECT	GO:0035999~tetrahydrofolate interconversion	4	0.83682	0.0382242	B2912, B2551, B0529, B3829	455	6	3277	4.80147	1	0.763554	43.7046
GOTERM_BP_DIRECT	GO:0016114~terpenoid biosynthetic process	4	0.83682	0.0382242	B1208, B2747, B2746, B0029	455	6	3277	4.80147	1	0.763554	43.7046
GOTERM_BP_DIRECT	GO:0015986~ATP synthesis coupled proton transport	4	0.83682	0.0382242	B3734, B3731, B3732, B3736	455	6	3277	4.80147	1	0.763554	43.7046
GOTERM_BP_DIRECT	GO:0090305~nucleic acid phosphodiester bond hydrolysis	7	1.46444	0.0479629	B2011, B1266, B2831, B0060, B2819, B3863, B2945	455	20	3277	2.52077	1	0.819427	51.5479
GOTERM_MF_DIRECT	GO:0004222~metalloendopeptidase activity	6	1.25523	0.0523666	B1829, B0659, B3178, B3064, B0176, B3498	459	15	3186	2.77647	1	0.784101	54.5621
GOTERM_CC_DIRECT	GO:0005856~cytoskeleton	3	0.627615	0.0555185	B3247, B2779, B3251	422	3	2941	6.96919	0.988383	0.470844	45.3486
GOTERM_MF_DIRECT	GO:0000900~translation repressor activity, nucleic acid binding	3	0.627615	0.0559715	B1719, B3296, B1716	459	3	3186	6.94118	1	0.790577	57.0322
GOTERM_BP_DIRECT	GO:0006096~glycolytic process	7	1.46444	0.0595972	B3919, B0726, B4025, B2779, B0755, B3612, B2926	455	21	3277	2.40073	1	0.867467	59.5805
GOTERM_BP_DIRECT	GO:0045947~negative regulation of translational initiation	4	0.83682	0.0601398	B2696, B1719, B3984, B3296	455	7	3277	4.11554	1	0.85522	59.923
GOTERM_BP_DIRECT	GO:0009052~pentose-phosphate shunt, non-oxidative branch	4	0.83682	0.0601398	B2914, B0008, B3386, B2465	455	7	3277	4.11554	1	0.85522	59.923
GOTERM_BP_DIRECT	GO:0006164~purine nucleotide biosynthetic process	4	0.83682	0.0601398	B2557, B2312, B4005, B0529	455	7	3277	4.11554	1	0.85522	59.923
GOTERM_MF_DIRECT	GO:0016887~ATPase activity	16	3.34728	0.0615192	B3178, B4168, B0887, B0882, B2677, B0438, B1175, B1290, B0949, B1291, B3931, B0059, B2526, B1682, B2113, B1203	459	69	3186	1.60955	1	0.806996	60.5903
GOTERM_MF_DIRECT	GO:0003723~RNA binding	17	3.55649	0.0632809	B0183, B1719, B0194, B3319, B4179, B3783, B3305, B1086, B1269, B3780, B3984, B1286, B3247, B3169, B2594, B4172, B0911	459	75	3186	1.57333	1	0.802118	61.6614
GOTERM_MF_DIRECT	GO:0042803~protein homodimerization activity	4	0.83682	0.0660623	B0636, B2029, B0674, B2436	459	7	3186	3.96639	1	0.802735	63.2975
GOTERM_BP_DIRECT	GO:0006207~'de novo' pyrimidine nucleobase biosynthetic process	5	1.04603	0.072259	B0032, B0945, B1628, B1281, B3642	455	12	3277	3.00092	1	0.8914	66.902
GOTERM_BP_DIRECT	GO:0009089~lysine biosynthetic process via diaminopimelate	5	1.04603	0.072259	B0031, B0002, B2472, B0166, B3809	455	12	3277	3.00092	1	0.8914	66.902
GOTERM_BP_DIRECT	GO:0006268~DNA unwinding involved in DNA replication	4	0.83682	0.08659	B3699, B3935, B4052, B3813	455	8	3277	3.6011	1	0.92217	73.6894
GOTERM_BP_DIRECT	GO:0090503~RNA phosphodiester bond hydrolysis, exonucleolytic	4	0.83682	0.08659	B2011, B1286, B1266, B4179	455	8	3277	3.6011	1	0.92217	73.6894
GOTERM_BP_DIRECT	GO:0000028~ribosomal small subunit assembly	4	0.83682	0.08659	B3341, B3297, B3170, B0051	455	8	3277	3.6011	1	0.92217	73.6894
GOTERM_BP_DIRECT	GO:0031564~transcription antitermination	5	1.04603	0.0933891	B3982, B0659, B3296, B3169, B3321	455	13	3277	2.77008	1	0.928512	76.4335
GOTERM_MF_DIRECT	GO:0043023~ribosomal large subunit binding	4	0.83682	0.0947336	B2569, B0172, B0637, B1203	459	8	3186	3.47059	1	0.896605	76.7672
GOTERM_MF_DIRECT	GO:0070403~NAD+ binding	4	0.83682	0.0947336	B2600, B3389, B0759, B2411	459	8	3186	3.47059	1	0.896605	76.7672
GOTERM_BP_DIRECT	GO:0002949~tRNA threonylcarbamoyladenosine modification	3	0.627615	0.0948843	B3282, B4168, B3064	455	4	3277	5.40165	1	0.923158	77.0001
GOTERM_BP_DIRECT	GO:0019353~protoporphyrinogen IX biosynthetic process from glutamate	3	0.627615	0.0948843	B3867, B3997, B2436	455	4	3277	5.40165	1	0.923158	77.0001
GOTERM_BP_DIRECT	GO:0043335~protein unfolding	3	0.627615	0.0948843	B0882, B0438, B3931	455	4	3277	5.40165	1	0.923158	77.0001
GOTERM_BP_DIRECT	GO:0005978~glycogen biosynthetic process	3	0.627615	0.0948843	B3430, B3429, B0688	455	4	3277	5.40165	1	0.923158	77.0001
