# Supplementary material for: Highly expressed genes evolve under strong epistasis from a proteome-wide scan in E. coli
Source: Sci Rep. 2017 Nov 20;7:15844. doi: 10.1038/s41598-017-16030-z (PMC5696520; doi:10.1038/s41598-017-16030-z)
Supplement: Supplementary file 8 — Table S7 [file 41598_2017_16030_MOESM8_ESM.xlsx]

## Sheet: Table S7
Table S5. Gene Ontology analysis for genes evolving with low epistasis ( < 18%)
Category	Term	Count	%	PValue	Genes	List Total	Pop Hits	Pop Total	Fold Enrichment	Bonferroni	Benjamini	FDR
GOTERM_CC_DIRECT	GO:0005887~integral component of plasma membrane	38	23.75	9.77513e-07	B1485, B1486, B2801, B3424, B1342, B0698, B2198, B0697, B3522, B1206, B3667, B1737, B0155, B3542, B1223, B0709, B3816, B3819, B0733, B4067, B0734, B3350, B0451, B1605, B1529, B0738, B2497, B3679, B4193, B0624, B0314, B2075, B3093, B2076, B3654, B0598, B2126, B2740	140	352	2941	2.26782	3.51899e-05	3.51899e-05	0.000871868
GOTERM_CC_DIRECT	GO:0005886~plasma membrane	74	46.25	7.79479e-06	B1485, B2801, B1486, B1447, B3751, B3424, B1442, B0527, B3057, B3327, B1657, B1443, B0111, B3522, B1206, B3667, B0155, B2572, B2536, B0198, B3819, B0733, B4067, B3350, B1663, B0734, B0736, B0434, B0738, B2497, B1992, B1433, B1929, B0570, B4193, B0624, B3728, B3657, B3654, B2423, B2241, B0478, B0341, B2141, B3737, B2925, B0698, B0697, B0695, B0841, B1737, B3542, B1223, B0709, B0847, B2131, B2686, …	140	1021	2941	1.52255	0.000280574	0.000140297	0.00695217
GOTERM_MF_DIRECT	GO:0005215~transporter activity	13	8.125	1.00116e-05	B2131, B1663, B4149, B0738, B2679, B3522, B0314, B2075, B2128, B0933, B3005, B2740, B3819	138	63	3186	4.76398	0.00195036	0.00195036	0.0124957
GOTERM_BP_DIRECT	GO:0015031~protein transport	8	5	0.00320081	B1485, B1486, B1663, B0738, B3542, B3005, B0709, B1940	143	46	3277	3.98541	0.49645	0.49645	3.98138
GOTERM_MF_DIRECT	GO:0022857~transmembrane transporter activity	6	3.75	0.00432982	B1485, B1486, B0341, B3667, B3542, B1433	138	26	3186	5.32776	0.570935	0.34497	5.27214
GOTERM_MF_DIRECT	GO:0042936~dipeptide transporter activity	4	2.5	0.00539954	B1485, B1486, B3542, B0709	138	9	3186	10.2609	0.652073	0.296664	6.53467
GOTERM_BP_DIRECT	GO:0055085~transmembrane transport	12	7.5	0.00551443	B1485, B1486, B0341, B2686, B2177, B3093, B3667, B4036, B3542, B1433, B1657, B2740	143	106	3277	2.59427	0.69375	0.446601	6.76773
GOTERM_BP_DIRECT	GO:0006813~potassium ion transport	5	3.125	0.00643229	B0698, B0697, B3350, B0847, B0478	143	18	3277	6.36558	0.748662	0.368917	7.85234
GOTERM_BP_DIRECT	GO:0044781~bacterial-type flagellum organization	4	2.5	0.00763842	B1948, B1071, B1940, B1075	143	10	3277	9.16643	0.806194	0.336499	9.25994
GOTERM_BP_DIRECT	GO:0042938~dipeptide transport	4	2.5	0.00763842	B1485, B1486, B3542, B0709	143	10	3277	9.16643	0.806194	0.336499	9.25994
GOTERM_MF_DIRECT	GO:0015299~solute:proton antiporter activity	3	1.875	0.0104038	B3350, B0155, B0478	138	4	3186	17.3152	0.86989	0.39941	12.2379
GOTERM_CC_DIRECT	GO:0016021~integral component of membrane	45	28.125	0.0136216	B0341, B2801, B1447, B2141, B3751, B1442, B3737, B0527, B3057, B3327, B1657, B1443, B2198, B0697, B0111, B0695, B0841, B1737, B2572, B2536, B0709, B0198, B3819, B0847, B2685, B1663, B2686, B0738, B2497, B1992, B1433, B1929, B0570, B4193, B1944, B3657, B3093, B1948, B1949, B2423, B2128, B3006, B1418, B3005, B0478	140	687	2941	1.37601	0.389666	0.151753	11.5144
GOTERM_CC_DIRECT	GO:0009425~bacterial-type flagellum basal body	4	2.5	0.0166001	B1944, B1948, B1949, B1076	140	12	2941	7.00238	0.452624	0.139855	13.8692
GOTERM_BP_DIRECT	GO:0006814~sodium ion transport	4	2.5	0.0204028	B3679, B4067, B1663, B3657	143	14	3277	6.54745	0.987861	0.586159	22.9899
GOTERM_BP_DIRECT	GO:0043213~bacteriocin transport	3	1.875	0.0439713	B0738, B3006, B3005	143	8	3277	8.59353	0.999934	0.798876	43.4395
GOTERM_MF_DIRECT	GO:0020037~heme binding	5	3.125	0.0558752	B0733, B0734, B2763, B1418, B3365	138	34	3186	3.39514	0.999986	0.893794	51.2115
GOTERM_MF_DIRECT	GO:0015293~symporter activity	4	2.5	0.0659108	B3679, B4067, B3657, B2536	138	22	3186	4.19763	0.999998	0.890951	57.3039
GOTERM_MF_DIRECT	GO:0008942~nitrite reductase [NAD(P)H] activity	2	1.25	0.0841651	B3366, B3365	138	2	3186	23.087	1	0.913635	66.6264
GOTERM_CC_DIRECT	GO:0009344~nitrite reductase complex [NAD(P)H]	2	1.25	0.0923072	B3366, B3365	140	2	2941	21.0071	0.969394	0.50208	57.8454
GOTERM_BP_DIRECT	GO:0043165~Gram-negative-bacterium-type cell outer membrane assembly	3	1.875	0.0926134	B2477, B0641, B2617	143	12	3277	5.72902	1	0.948755	70.8181
